# Supplementary material for: DnaJC7 binds natively folded structural elements in tau to inhibit amyloid formation
Source: Nat Commun. 2021 Sep 9;12:5338. doi: 10.1038/s41467-021-25635-y (PMC8429438; doi:10.1038/s41467-021-25635-y)
Supplement: Supplementary file 4 — Source Data [file 41467_2021_25635_MOESM4_ESM.zip]

Archive with 3 entries (3 files):
- Source Data 1.xlsx
- Source Data 2.xlsx
- Source Data 3.xlsx
