# Supplementary material for: DnaJC7 binds natively folded structural elements in tau to inhibit amyloid formation
Source: Nat Commun. 2021 Sep 9;12:5338. doi: 10.1038/s41467-021-25635-y (PMC8429438; doi:10.1038/s41467-021-25635-y)
Supplement: Supplementary file 4 — Source Data [file 41467_2021_25635_MOESM4_ESM.zip › Source Data 1.xlsx]

## Sheet: Legend
Source_Data_2
Raw crosslinking mass spectrometry data.

## Sheet: Legend for XLMS
Description of the column headers
Id	Assigned peptides and cross-linking sites within the peptide sequences. The longer peptide is designated as (a)lpha, the shorter as (b)eta. Multiple positions are given in case of ambiguous assignments.
Protein1	SwissProt/UniProt accession number and identifier of the protein 1 (containing peptide desginated as alpha).
Protein1	SwissProt/UniProt accession number and identifier of the protein 2 (containing peptide desginated as beta).
XL Type	Type of cross-linked peptide
AbsPos1	Position in the protein sequence of protein 1, multiple positions are given in case of ambiguous assignments.
AbsPos2	Position in the protein sequence of protein 2, multiple positions are given in case of ambiguous assignments.
deltaAA	Delta between the absolute positions of the cross-linked residues
Mr	Molecular mass calculated from experimental m/z and z (neutral mass).
Mz	Experimentally observed mass-to-charge ratio of the precursor ion in Da.
z	Experimentally observed precursor charge.
Error [ppm]	Deviation between experimental and theoretical mass in ppm.
nseen	Frequency of modification
Id-score	Identification score as assigned by xQuest.

## Sheet: FDR
Figure/Experiment	FDR
Fig2c and FigS2b
WT tauRD_DnaJC7_inter_DSS_1	0.25
WT tauRD_DnaJC7_inter_DSS_2	0.25
WT tauRD_DnaJC7_inter_DSS_3	0.125
WT tauRD_DnaJC7_inter_DSS_4	0.25
WT tauRD_DnaJC7_inter_DSS_5	0.25
P301L tauRD_DnaJC7_inter_DSS_1	0.166667
P301L tauRD_DnaJC7_inter_DSS_2	0.25
P301L tauRD_DnaJC7_inter_DSS_3	0.142857
P301L tauRD_DnaJC7_inter_DSS_4	0.2
P301L tauRD_DnaJC7_inter_DSS_5	0.2
Fig3b+c and FigS3c
WT tau_RT_intra_DSS_1	0.020979
WT tau_RT_intra_DSS_2	0.0227273
WT tau_RT_intra_DSS_3	0.0258065
WT tau_RT_intra_DSS_4	0.0519481
WT tau_RT_intra_DSS_5	0.0416667
P301L tau_RT_intra_DSS_1	0.0396825
P301L tau_RT_intra_DSS_2	0.0390625
P301L tau_RT_intra_DSS_3	0.0578512
P301L tau_RT_intra_DSS_4	0.059322
P301L tau_RT_intra_DSS_5	0.05
WT tau_50C_intra_DSS_1	0.0229885
WT tau_50C_intra_DSS_2	0.0582524
WT tau_50C_intra_DSS_3	0.0434783
WT tau_50C_intra_DSS_4	0.0263158
WT tau_50C_intra_DSS_5	0.0235294
P301L tau_50C_intra_DSS_1	0.00925926
P301L tau_50C_intra_DSS_2	0.0288462
P301L tau_50C_intra_DSS_3	0.0546875
P301L tau_50C_intra_DSS_4	0.0294118
P301L tau_50C_intra_DSS_5	0.012987
Fig3d+e and FigS3d
WT tau_RT_intra_DMTMM_1	0.0714286
WT tau_RT_intra_DMTMM_2	0.0555556
WT tau_RT_intra_DMTMM_3	0.0625
WT tau_RT_intra_DMTMM_4	0.04
WT tau_RT_intra_DMTMM_5	0.1
P301L tau_RT_intra_DMTMM_1	0.0625
P301L tau_RT_intra_DMTMM_2	0.0714286
P301L tau_RT_intra_DMTMM_3	0.0588235
P301L tau_RT_intra_DMTMM_4	0.0142857
P301L tau_RT_intra_DMTMM_5	0.0185185
WT tau_50C_intra_DMTMM_1	0.0416667
WT tau_50C_intra_DMTMM_2	0.0416667
WT tau_50C_intra_DMTMM_3	0.0416667
WT tau_50C_intra_DMTMM_4	0.037037
WT tau_50C_intra_DMTMM_5	0.0625
P301L tau_50C_intra_DMTMM_1	0.0909091
P301L tau_50C_intra_DMTMM_2	0.04
P301L tau_50C_intra_DMTMM_3	0.047619
P301L tau_50C_intra_DMTMM_4	0.0434783
P301L tau_50C_intra_DMTMM_5	0.015873
Fig3f+g+h and Fig6b
WT tau_DnaJC7_inter_DSS_1	0.142857
WT tau_DnaJC7_inter_DSS_2	0.05
WT tau_DnaJC7_inter_DSS_3	0.0666667
WT tau_DnaJC7_inter_DSS_4	0.0666667
WT tau_DnaJC7_inter_DSS_5	0.0769231
P301L tau_DnaJC7_inter_DSS_1	0.166667
P301L tau_DnaJC7_inter_DSS_2	0.0555556
P301L tau_DnaJC7_inter_DSS_3	0.0833333
P301L tau_DnaJC7_inter_DSS_4	0.0769231
P301L tau_DnaJC7_inter_DSS_5	0.0555556
FigS3e
WT tau_inComplex_intra_DSS_1	0.0107527
WT tau_inComplex_intra_DSS_2	0.00763359
WT tau_inComplex_intra_DSS_3	0.00694444
WT tau_inComplex_intra_DSS_4	0.00649351
WT tau_inComplex_intra_DSS_5	0.00735294
P301L tau_inComplex_intra_DSS_1	0.0119048
P301L tau_inComplex_intra_DSS_2	0.00775194
P301L tau_inComplex_intra_DSS_3	0.00775194
P301L tau_inComplex_intra_DSS_4	0.00735294
P301L tau_inComplex_intra_DSS_5	0.00714286
FigS3f
WT tau_mono_DSS_1	0.0123457
WT tau_mono_DSS_2	0.012987
WT tau_mono_DSS_3	0.0126582
WT tau_mono_DSS_4	0.0140845
WT tau_mono_DSS_5	0.0136986
WT tau_loop_DSS_1	0.0263158
WT tau_loop_DSS_2	0.0263158
WT tau_loop_DSS_3	0.025
WT tau_loop_DSS_4	0.0277778
WT tau_loop_DSS_5	0.027027
P301L tau_mono_DSS_1	0.0125
P301L tau_mono_DSS_2	0.0126582
P301L tau_mono_DSS_3	0.012987
P301L tau_mono_DSS_4	0.0140845
P301L tau_mono_DSS_5	0.015873
P301L tau_loop_DSS_1	0.0322581
P301L tau_loop_DSS_2	0.0344828
P301L tau_loop_DSS_3	0.0285714
P301L tau_loop_DSS_4	0.0333333
P301L tau_loop_DSS_5	0.0333333
WT tau_inComplex_mono_DSS_1	0.0204082
WT tau_inComplex_mono_DSS_2	0.0135135
WT tau_inComplex_mono_DSS_3	0.0126582
WT tau_inComplex_mono_DSS_4	0.0140845
WT tau_inComplex_mono_DSS_5	0.0142857
WT tau_inComplex_loop_DSS_1	0.0434783
WT tau_inComplex_loop_DSS_2	0.0333333
WT tau_inComplex_loop_DSS_3	0.0714286
WT tau_inComplex_loop_DSS_4	0.0294118
WT tau_inComplex_loop_DSS_5	0.0333333
P301L tau_inComplex_mono_DSS_1	0.0196078
P301L tau_inComplex_mono_DSS_2	0.0142857
P301L tau_inComplex_mono_DSS_3	0.0147059
P301L tau_inComplex_mono_DSS_4	0.0133333
P301L tau_inComplex_mono_DSS_5	0.0138889
P301L tau_inComplex_loop_DSS_1	0.0416667
P301L tau_inComplex_loop_DSS_2	0.0333333
P301L tau_inComplex_loop_DSS_3	0.0909091
P301L tau_inComplex_loop_DSS_4	0.0384615
P301L tau_inComplex_loop_DSS_5	0.0333333
Fig5c+d
WT tau_TPR1_DSS_1	0.166667
WT tau_TPR1_DSS_2	0.25
WT tau_TPR1_DSS_3	0.5
WT tau_TPR1_DSS_4	0.2
WT tau_TPR1_DSS_5	0.5
WT tau_TPR2a_DSS_1	0.05
WT tau_TPR2a_DSS_2	0.0909091
WT tau_TPR2a_DSS_3	0.0769231
WT tau_TPR2a_DSS_4	0.0588235
WT tau_TPR2a_DSS_5	0.0666667
WT tau_TPR2b_DSS_1	0.037037
WT tau_TPR2b_DSS_2	0.0454545
WT tau_TPR2b_DSS_3	0.0625
WT tau_TPR2b_DSS_4	0.0454545
WT tau_TPR2b_DSS_5	0.0454545
P301L tau_TPR1_DSS_1	0.125
P301L tau_TPR1_DSS_2	0.333333
P301L tau_TPR1_DSS_3	0.25
P301L tau_TPR1_DSS_4	0.333333
P301L tau_TPR1_DSS_5	0.25
P301L tau_TPR2a_DSS_1	0.0714286
P301L tau_TPR2a_DSS_2	0.0714286
P301L tau_TPR2a_DSS_3	0.0714286
P301L tau_TPR2a_DSS_4	0.0833333
P301L tau_TPR2a_DSS_5	0.0625
P301L tau_TPR2b_DSS_1	0.0454545
P301L tau_TPR2b_DSS_2	0.0555556
P301L tau_TPR2b_DSS_3	0.0384615
P301L tau_TPR2b_DSS_4	0.05
P301L tau_TPR2b_DSS_5	0.047619

## Sheet: Peak Intensities
File	BPI (Base Peak Intensity)	Note
LUM2_650105.raw	4720000000	WTtau_DSS RT 001
LUM2_650107.raw	4550000000	P301Ltau_DSS RT 001
LUM2_651112.raw	4380000000	WTtau_DSS RT 002
LUM2_651113.raw	4240000000	WTtau_DSS RT 003
LUM2_651114.raw	4590000000	WTtau_DSS RT 004
LUM2_651115.raw	3720000000	WTtau_DSS RT 005
LUM2_651120.raw	4710000000	P301Ltau_DSS RT 002
LUM2_651121.raw	5310000000	P301Ltau_DSS RT 003
LUM2_651122.raw	4320000000	P301Ltau_DSS RT 004
LUM2_651123.raw	1920000000	P301Ltau_DSS RT 005
LUM2_663144.raw	7160000000	WT_tau_RT_DMTMM 001
LUM2_663145.raw	7100000000	WT_tau_50C_DMTMM 001
LUM2_663146.raw	7430000000	P301L_tau_RT_DMTMM 001
LUM2_663147.raw	7790000000	P301L_tau_50C_DMTMM 001
LUM2_665228.raw	7060000000	WT_tau_RT_DMTMM 002
LUM2_665229.raw	6700000000	WT_tau_RT_DMTMM 003
LUM2_665230.raw	6710000000	WT_tau_RT_DMTMM 004
LUM2_665231.raw	7060000000	WT_tau_RT_DMTMM 005
LUM2_665232.raw	7310000000	WT_tau_50C_DMTMM 002
LUM2_665233.raw	6820000000	WT_tau_50C_DMTMM 003
LUM2_665234.raw	7600000000	WT_tau_50C_DMTMM 004
LUM2_665235.raw	7690000000	WT_tau_50C_DMTMM 005
LUM2_665236.raw	7750000000	P301L_tau_RT_DMTMM 002
LUM2_665237.raw	7490000000	P301L_tau_RT_DMTMM 003
LUM2_665238.raw	8450000000	P301L_tau_RT_DMTMM 004
LUM2_665239.raw	7300000000	P301L_tau_RT_DMTMM 005
LUM2_665240.raw	8230000000	P301L_tau_50C_DMTMM 002
LUM2_665241.raw	7900000000	P301L_tau_50C_DMTMM 003
LUM2_665242.raw	7590000000	P301L_tau_50C_DMTMM 004
LUM2_665243.raw	8010000000	P301L_tau_50C_DMTMM 005
LUM2_672849.raw	5370000000	WTtau:DNAJC7 DSS 001
LUM2_672851.raw	6700000000	P301LTtau:DNAJC7 DSS 001
LUM2_674649.raw	6580000000	WTtau:DNAJC7 DSS 002
LUM2_674650.raw	6540000000	WTtau:DNAJC7 DSS 003
LUM2_674651.raw	6410000000	WTtau:DNAJC7 DSS 004
LUM2_674652.raw	6800000000	WTtau:DNAJC7 DSS 005
LUM2_674653.raw	7050000000	P301LTtau:DNAJC7 DSS 002
LUM2_674654.raw	7500000000	P301LTtau:DNAJC7 DSS 003
LUM2_674655.raw	6740000000	P301LTtau:DNAJC7 DSS 004
LUM2_674656.raw	6760000000	P301LTtau:DNAJC7 DSS 005
LUM2_691143.raw	1700000000	WT K18:DNAJC7 DSS 001
LUM2_691144.raw	1500000000	P301L K18:DNAJC7 DSS 001
LUM2_692296.raw	1830000000	WT K18:DNAJC7 DSS 002
LUM2_692297.raw	1650000000	WT K18:DNAJC7 DSS 003
LUM2_692298.raw	1800000000	WT K18:DNAJC7 DSS 004
LUM2_692299.raw	1680000000	WT K18:DNAJC7 DSS 005
LUM2_692300.raw	1600000000	P301L K18:DNAJC7 DSS 002
LUM2_692301.raw	1690000000	P301L K18:DNAJC7 DSS 003
LUM2_692302.raw	1500000000	P301L K18:DNAJC7 DSS 004
LUM2_692303.raw	1580000000	P301L K18:DNAJC7 DSS 005

## Sheet: Fig2c+FigS2b
WT TauRD_ DnaJC7_inter_DSS_01
Id	Protein1	Protein2	XLType	AbsPos1	AbsPos2	deltaAA	Mr	Mz	z	Error_rel[ppm]	nseen	ld-Score
HVPGGGSVQIVYKPVDLSK-NAKALK-a13-b3	WT_K18	DNAJC7	inter-protein	68	254	186	2760.55	691.146	4	-0.1	1	18.33
AFKEGNYK-IETHKLTF-a3-b5	DNAJC7	WT_K18	inter-protein	268	132	136	2081.09	521.279	4	0.8	1	17.75
IAETDFEKR-KIETHKLTF-a8-b1	DNAJC7	WT_K18	inter-protein	155	127	28	2361.26	591.323	4	2	1	13.41
WT TauRD_ DnaJC7_inter_DSS_02
Id	Protein1	Protein2	XLType	AbsPos1	AbsPos2	deltaAA	Mr	Mz	z	Error_rel[ppm]	nseen	ld-Score
VQIINKK-NAKALK-a6-b3	WT_K18	DNAJC7	inter-protein	37	254	217	1623.01	542.01	3	-0.2	5	32.66
GTVNSKLR-VQIINKK-a6-b6	DNAJC7	WT_K18	inter-protein	306	37	269	1853.11	464.285	4	-0.5	1	29.14
KLDLSNVQSK-NAKALK-a1-b3	WT_K18	DNAJC7	inter-protein	38	254	216	1912.1	479.033	4	-0.3	1	27.93
WT TauRD_ DnaJC7_inter_DSS_03
Id	Protein1	Protein2	XLType	AbsPos1	AbsPos2	deltaAA	Mr	Mz	z	Error_rel[ppm]	nseen	ld-Score
KLDLSNVQSK-NAKALK-a1-b3	WT_K18	DNAJC7	inter-protein	38	254	216	1912.1	638.375	3	0.4	9	32.77
GTVNSKLR-VQIINKK-a6-b6	DNAJC7	WT_K18	inter-protein	306	37	269	1853.11	464.285	4	-0.8	2	31.36
VQIINKK-NAKALK-a6-b3	WT_K18	DNAJC7	inter-protein	37	254	217	1623.01	406.759	4	-1.3	6	26.98
KLDLSNVQSK-GTVNSKLR-a1-b6	WT_K18	DNAJC7	inter-protein	38	306	268	2142.2	536.558	4	0.6	1	23.09
HVPGGGSVQIVYKPVDLSK-NAKALK-a13-b3	WT_K18	DNAJC7	inter-protein	68	254	186	2760.55	691.146	4	0.3	5	20.84
ILKAECLAMLGR-SKIGSTENLK-a3-b2	DNAJC7	WT_K18	inter-protein	182	16	166	2587.4	647.859	4	-1.8	1	17.89
WT TauRD_ DnaJC7_inter_DSS_04
Id	Protein1	Protein2	XLType	AbsPos1	AbsPos2	deltaAA	Mr	Mz	z	Error_rel[ppm]	nseen	ld-Score
GTVNSKLR-VQIINKK-a6-b6	DNAJC7	WT_K18	inter-protein	306	37	269	1853.11	464.286	4	0.8	2	30.86
KLDLSNVQSK-NAKALK-a1-b3	WT_K18	DNAJC7	inter-protein	38	254	216	1912.1	638.374	3	0.2	4	30.49
VQIINKK-NAKALK-a6-b3	WT_K18	DNAJC7	inter-protein	37	254	217	1623.01	406.76	4	-0.6	5	28.53
WT TauRD_ DnaJC7_inter_DSS_05
Id	Protein1	Protein2	XLType	AbsPos1	AbsPos2	deltaAA	Mr	Mz	z	Error_rel[ppm]	nseen	ld-Score
KLDLSNVQSK-NAKALK-a1-b3	WT_K18	DNAJC7	inter-protein	38	254	216	1912.1	638.375	3	0.6	2	32.16
VQIINKK-NAKALK-a6-b3	WT_K18	DNAJC7	inter-protein	37	254	217	1623.01	406.76	4	0	2	30.82
CGSKDNIK-NAKALK-a4-b3	WT_K18	DNAJC7	inter-protein	51	254	203	1701.91	568.311	3	0.2	3	25.48
P301L TauRD_ DnaJC7_inter_DSS_01
Id	Protein1	Protein2	XLType	AbsPos1	AbsPos2	deltaAA	Mr	Mz	z	Error_rel[ppm]	nseen	ld-Score
LDLSNVQSKCGSK-NAKALK-a9-b3	WT_K18	DNAJC7	inter-protein	47	254	207	2216.18	555.053	4	-1.6	1	33.89
HVLGGGSVQIVYKPVDLSK-NAKALK-a13-b3	WT_K18	DNAJC7	inter-protein	68	254	186	2776.58	695.154	4	-0.3	2	31.28
GTVNSKLR-VQIINKK-a6-b6	DNAJC7	WT_K18	inter-protein	306	37	269	1853.11	618.711	3	0.3	1	29.84
KLDLSNVQSK-NAKALK-a1-b3	WT_K18	DNAJC7	inter-protein	38	254	216	1912.1	638.374	3	-0.6	2	29.71
DNIKHVLGGGSVQIVYKPVDLSK-NAKALK-a4-b3	WT_K18	DNAJC7	inter-protein	55	254	199	3246.83	650.373	5	-1.8	1	20.94
P301L TauRD_ DnaJC7_inter_DSS_02
Id	Protein1	Protein2	XLType	AbsPos1	AbsPos2	deltaAA	Mr	Mz	z	Error_rel[ppm]	nseen	ld-Score
VQIINKK-NAKALK-a6-b3	WT_K18	DNAJC7	inter-protein	37	254	217	1623.01	406.76	4	0.6	2	37.39
KLDLSNVQSK-NAKALK-a1-b3	WT_K18	DNAJC7	inter-protein	38	254	216	1912.1	638.374	3	-0.2	2	33.26
LDLSNVQSKCGSK-NAKALK-a9-b3	WT_K18	DNAJC7	inter-protein	47	254	207	2216.18	555.053	4	-0.4	2	31.12
P301L TauRD_ DnaJC7_inter_DSS_03
Id	Protein1	Protein2	XLType	AbsPos1	AbsPos2	deltaAA	Mr	Mz	z	Error_rel[ppm]	nseen	ld-Score
LDLSNVQSKCGSK-NAKALK-a9-b3	WT_K18	DNAJC7	inter-protein	47	254	207	2216.18	555.054	4	0.7	1	31.42
KLDLSNVQSK-NAKALK-a1-b3	WT_K18	DNAJC7	inter-protein	38	254	216	1912.1	479.032	4	-1.5	2	29.05
VQIINKK-NAKALK-a6-b3	WT_K18	DNAJC7	inter-protein	37	254	217	1623.01	406.76	4	-0.5	1	26.14
GTVNSKLR-VQIINKK-a6-b6	DNAJC7	WT_K18	inter-protein	306	37	269	1853.11	618.712	3	0.8	1	23.95
LDDTYIKAYLR-IETHKLTF-a7-b5	DNAJC7	WT_K18	inter-protein	329	132	197	2495.34	832.788	3	3.9	2	17.3
QTAPVPMPDLKNVK-LYCNRGTVNSKLR-a11-b11	WT_K18	DNAJC7	inter-protein	11	306	295	3254.73	814.691	4	2.1	6	15.5
P301L TauRD_ DnaJC7_inter_DSS_04
Id	Protein1	Protein2	XLType	AbsPos1	AbsPos2	deltaAA	Mr	Mz	z	Error_rel[ppm]	nseen	ld-Score
VQIINKK-NAKALK-a6-b3	WT_K18	DNAJC7	inter-protein	37	254	217	1623.01	406.76	4	-0.4	4	36.99
LDLSNVQSKCGSK-NAKALK-a9-b3	WT_K18	DNAJC7	inter-protein	47	254	207	2216.18	555.054	4	-0.2	2	36.22
KLDLSNVQSK-NAKALK-a1-b3	WT_K18	DNAJC7	inter-protein	38	254	216	1912.1	638.375	3	1.7	3	31.14
GTVNSKLR-VQIINKK-a6-b6	DNAJC7	WT_K18	inter-protein	306	37	269	1853.11	618.712	3	1.6	1	19.18
P301L TauRD_ DnaJC7_inter_DSS_05
Id	Protein1	Protein2	XLType	AbsPos1	AbsPos2	deltaAA	Mr	Mz	z	Error_rel[ppm]	nseen	ld-Score
KLDLSNVQSK-NAKALK-a1-b3	WT_K18	DNAJC7	inter-protein	38	254	216	1912.1	638.374	3	-0.4	4	35.7
LDDTYIKAYLR-IETHKLTF-a7-b5	DNAJC7	WT_K18	inter-protein	329	132	197	2495.34	832.788	3	3.8	1	23.26
LDLSNVQSKCGSK-NAKALK-a9-b3	WT_K18	DNAJC7	inter-protein	47	254	207	2216.18	555.054	4	-0.3	1	18.97
KLDLSNVQSKCGSK-NAKALK-a10-b3	WT_K18	DNAJC7	inter-protein	47	254	207	2344.28	587.077	4	-0.4	1	15.28

## Sheet: Fig3b+c&FigS3c
WT Tau_ RT_intra_DSS_01
Id	Protein1	Protein2	XLType	AbsPos1	AbsPos2	deltaAA	Mr	Mz	z	Error_rel[ppm]	nseen	ld-Score
AKTDHGAEIVYK-KIETHKLTFR-a2-b6	WT_tau	WT_tau	intra-protein xl	385	375	10	2740.49	686.131	4	0	3	49.87
TDHGAEIVYKSPVVSGDTSPR-ENAKAK-a10-b4	WT_tau	WT_tau	intra-protein xl	395	383	12	3011.52	753.889	4	1.2	1	47.11
AKTDHGAEIVYK-IETHKLTFR-a2-b5	WT_tau	WT_tau	intra-protein xl	385	375	10	2612.4	871.807	3	0.1	3	47.05
IETHKLTFR-SEKLDFKDR-a5-b3	WT_tau	WT_tau	intra-protein xl	375	343	32	2418.29	605.58	4	-0.1	3	45.94
KIETHKLTFR-SEKLDFKDR-a6-b3	WT_tau	WT_tau	intra-protein xl	375	343	32	2546.39	637.604	4	-0.1	2	45.64
TDHGAEIVYKSPVVSGDTSPR-SEKLDFK-a10-b3	WT_tau	WT_tau	intra-protein xl	395	343	52	3217.62	805.412	4	0.5	1	45.19
KLDLSNVQSK-SKIGSTENLK-a1-b2	WT_tau	WT_tau	intra-protein xl	281	259	22	2344.28	782.436	3	0.3	2	43.63
KDQGGYTMHQDQEGDTDAGLK-IGSTENLKHQPGGGK-a1-b8	WT_tau	WT_tau	intra-protein xl	24	267	243	3952.85	989.22	4	0.1	1	43.16
KDQGGYTMHQDQEGDTDAGLK-TKIATPR-a1-b2	WT_tau	WT_tau	intra-protein xl	24	150	126	3216.53	805.141	4	-0.5	2	42.58
VQSKIGSLDNITHVPGGGNK-AKTDHGAEIVYK-a4-b2	WT_tau	WT_tau	intra-protein xl	353	385	32	3488.83	873.215	4	0.8	2	42.5
KDQGGYTMHQDQEGDTDAGLKESPLQTPTEDGSEEPGSETSDAK-TPPKSPSSAK-a21-b4	WT_tau	WT_tau	intra-protein xl	44	234	190	5801.6	1451.41	4	-2.3	1	42.07
SKIGSTENLK-VQIINKK-a2-b6	WT_tau	WT_tau	intra-protein xl	259	280	21	2055.19	514.806	4	-0.1	1	42.07
IGSTENLKHQPGGGK-VQIINKK-a8-b6	WT_tau	WT_tau	intra-protein xl	267	280	13	2501.4	834.807	3	0.2	3	41.74
LDLSNVQSKCGSK-VQIINKK-a9-b6	WT_tau	WT_tau	intra-protein xl	290	280	10	2414.32	604.588	4	0	2	41.41
TDHGAEIVYKSPVVSGDTSPR-LDFKDR-a10-b4	WT_tau	WT_tau	intra-protein xl	395	347	48	3144.58	787.152	4	1.3	2	41.34
VQSKIGSLDNITHVPGGGNK-LDFKDR-a4-b4	WT_tau	WT_tau	intra-protein xl	353	347	6	2950.55	591.118	5	-0.1	2	41.34
HQPGGGKVQIINK-KLDLSNVQSK-a7-b1	WT_tau	WT_tau	intra-protein xl	274	281	7	2643.47	661.875	4	-0.3	1	40.93
VTSKCGSLGNIHHKPGGGQVEVK-TDHGAEIVYKSPVVSGDTSPR-a14-b10	WT_tau	WT_tau	intra-protein xl	331	395	64	4740.39	1186.11	4	-0.7	1	40.42
KDQGGYTXHQDQEGDTDAGLK-KVAVVR-a1-b1	WT_tau	WT_tau	intra-protein xl	24	225	201	3117.5	624.508	5	-0.5	4	40.34
AKTDHGAEIVYKSPVVSGDTSPR-KIETHK-a12-b1	WT_tau	WT_tau	intra-protein xl	395	370	25	3305.71	662.151	5	-3.6	1	40.26
IGSTENLKHQPGGGK-KLDLSNVQSK-a8-b1	WT_tau	WT_tau	intra-protein xl	267	281	14	2790.49	931.17	3	-0.8	3	40.17
IPAKTPPAPK-KVAVVR-a4-b1	WT_tau	WT_tau	intra-protein xl	174	225	51	1827.13	457.791	4	-0.6	2	39.76
TDHGAEIVYKSPVVSGDTSPR-TPPKSPSSAK-a10-b4	WT_tau	WT_tau	intra-protein xl	395	234	161	3350.69	838.68	4	-3.5	1	39.28
AKGADGK-TKIATPR-a2-b2	WT_tau	WT_tau	intra-protein xl	143	150	7	1568.89	393.23	4	-1.2	2	39.17
TKIATPR-MVSKSK-a2-b4	WT_tau	WT_tau	intra-protein xl	150	130	20	1601.92	534.98	3	-0.4	1	39.17
AKTDHGAEIVYK-SEKLDFKDR-a2-b3	WT_tau	WT_tau	intra-protein xl	385	343	42	2605.34	869.455	3	1.5	2	39.11
TDHGAEIVYKSPVVSGDTSPR-IETHKLTFR-a10-b5	WT_tau	WT_tau	intra-protein xl	395	375	20	3495.8	874.958	4	0	1	38.62
TDHGAEIVYKSPVVSGDTSPR-KIETHKLTFR-a10-b6	WT_tau	WT_tau	intra-protein xl	395	375	20	3623.9	906.982	4	0.7	1	38.34
TDHGAEIVYKSPVVSGDTSPR-IGSLDNITHVPGGGNKK-a10-b16	WT_tau	WT_tau	intra-protein xl	395	369	26	4058.08	1353.7	3	1.3	2	38.23
TDHGAEIVYKSPVVSGDTSPR-TPPKSPSSAKSR-a10-b10	WT_tau	WT_tau	intra-protein xl	395	240	155	3593.84	899.467	4	0.9	1	37.47
TPPAPKTPPSSGEPPK-TKIATPR-a6-b2	WT_tau	WT_tau	intra-protein xl	180	150	30	2510.38	628.602	4	0.2	4	36.91
TPSLPTPPTREPKK-IPAKTPPAPK-a13-b4	WT_tau	WT_tau	intra-protein xl	224	174	50	2704.55	541.919	5	0.3	2	36.84
VQSKIGSLDNITHVPGGGNK-IETHKLTFR-a4-b5	WT_tau	WT_tau	intra-protein xl	353	375	22	3301.79	826.455	4	3	1	36.75
VQSKIGSLDNITHVPGGGNK-SEKLDFK-a4-b3	WT_tau	WT_tau	intra-protein xl	353	343	10	3023.59	1008.87	3	0.4	3	36.63
SKIGSTENLK-KVAVVR-a2-b1	WT_tau	WT_tau	intra-protein xl	259	225	34	1884.1	629.042	3	-0.2	3	36.56
VQSKIGSLDNITHVPGGGNK-SEKLDFKDR-a4-b3	WT_tau	WT_tau	intra-protein xl	353	343	10	3294.72	550.128	6	0.3	1	36.5
TDHGAEIVYKSPVVSGDTSPR-KIETHK-a10-b1	WT_tau	WT_tau	intra-protein xl	395	370	25	3106.59	777.656	4	0.3	3	36.43
CGSLGNIHHKPGGGQVEVK-SEKLDFK-a10-b3	WT_tau	WT_tau	intra-protein xl	331	343	12	2976.52	745.137	4	1.1	2	36.41
IPAKTPPAPK-TKIATPR-a4-b2	WT_tau	WT_tau	intra-protein xl	174	150	24	1942.16	486.548	4	-0.4	2	36.22
KIETHK-LDFKDR-a1-b4	WT_tau	WT_tau	intra-protein xl	370	347	23	1684.91	562.646	3	-0.7	2	35.88
VQSKIGSLDNITHVPGGGNKK-LDFKDR-a4-b4	WT_tau	WT_tau	intra-protein xl	353	347	6	3078.64	616.737	5	-0.9	1	35.37
IETHKLTFR-SEKLDFK-a5-b3	WT_tau	WT_tau	intra-protein xl	375	343	32	2147.16	537.799	4	0.3	2	35.24
DGTGSDDKK-MVSKSK-a8-b4	WT_tau	WT_tau	intra-protein xl	140	130	10	1737.85	580.289	3	-0.4	2	35.22
TPPSSGEPPKSGDR-KVAVVR-a10-b1	WT_tau	WT_tau	intra-protein xl	190	225	35	2219.19	555.805	4	-0.4	2	35.02
IGSLDNITHVPGGGNKK-IETHKLTFR-a16-b5	WT_tau	WT_tau	intra-protein xl	369	375	6	2987.62	498.945	6	0.6	1	34.7
TPPAPKTPPSSGEPPK-TPSLPTPPTREPKK-a6-b13	WT_tau	WT_tau	intra-protein xl	180	224	44	3272.77	819.201	4	2.1	4	34.66
KDQGGYTMHQDQEGDTDAGLK-TPPKSPSSAK-a1-b4	WT_tau	WT_tau	intra-protein xl	24	234	210	3429.6	858.408	4	0.7	2	34.63
KIETHKLTFR-LDFKDR-a6-b4	WT_tau	WT_tau	intra-protein xl	375	347	28	2202.22	551.562	4	0.7	1	34.57
IGSLDNITHVPGGGNKK-AKTDHGAEIVYK-a16-b2	WT_tau	WT_tau	intra-protein xl	369	385	16	3174.67	1059.23	3	1.2	3	34.38
IGSLDNITHVPGGGNKK-SEKLDFKDR-a16-b3	WT_tau	WT_tau	intra-protein xl	369	343	26	2980.56	497.768	6	-0.9	2	34.08
TDHGAEIVYKSPVVSGDTSPR-DGSKPPEGSSPPTKPAPPTK-a10-b4	WT_tau	WT_tau_decoy	decoy intra-protein xl	395	260	135	4326.16	1082.55	4	-1.8	1	33.77
TDHGAEIVYKSPVVSGDTSPR-GAAPPGQKGQANATR-a10-b8	WT_tau	WT_tau	intra-protein xl	395	163	232	3774.89	944.731	4	-0.4	3	33.17
KDQGGYTMHQDQEGDTDAGLK-KVAVVR-a1-b1	WT_tau	WT_tau	intra-protein xl	24	225	201	3101.51	1034.84	3	-0.6	2	32.99
TDHGAEIVYKSPVVSGDTSPR-KIETHKLTFR-a10-b1	WT_tau	WT_tau	intra-protein xl	395	370	25	3623.89	604.99	6	-0.2	1	32.95
KLDLSNVQSK-IETHKLTFR-a1-b5	WT_tau	WT_tau	intra-protein xl	281	375	94	2412.34	604.092	4	-0.3	1	32.87
DGTGSDDKKAK-TKIATPR-a9-b2	WT_tau	WT_tau	intra-protein xl	141	150	9	2044.08	512.027	4	-1	1	32.45
AKTDHGAEIVYK-LDFKDR-a2-b4	WT_tau	WT_tau	intra-protein xl	385	347	38	2261.17	566.3	4	-1	1	32.36
CGSKDNIK-VQIINKK-a4-b6	WT_tau	WT_tau	intra-protein xl	294	280	14	1900.04	634.356	3	-0.4	1	32.31
IPAKTPPAPK-XVSKSK-a4-b4	WT_tau	WT_tau	intra-protein xl	174	130	44	1851.05	463.771	4	0	2	32.01
IGSLDNITHVPGGGNKK-SEKLDFK-a16-b3	WT_tau	WT_tau	intra-protein xl	369	343	26	2709.43	542.894	5	-1.9	1	31.85
DGTGSDDKK-GADGKTK-a8-b5	WT_tau	WT_tau	intra-protein xl	140	148	8	1734.83	579.283	3	-0.9	2	31.66
IPAKTPPAPK-MVSKSK-a4-b4	WT_tau	WT_tau	intra-protein xl	174	130	44	1835.06	612.695	3	0.8	2	31.49
TPPAPKTPPSSGEPPK-GAAPPGQKGQANATR-a6-b8	WT_tau	WT_tau	intra-protein xl	180	163	17	3147.63	787.916	4	0.2	2	31.49
LQTAPVPMPDLKNVK-KVAVVR-a12-b1	WT_tau	WT_tau	intra-protein xl	254	225	29	2458.43	615.616	4	-0.4	1	31.49
TPSLPTPPTREPKK-TKIATPR-a13-b2	WT_tau	WT_tau	intra-protein xl	224	150	74	2471.41	618.86	4	-0.3	3	31.42
GAAPPGQKGQANATR-SKDGTGSDDKK-a8-b2	WT_tau	WT_tau	intra-protein xl	163	132	31	2697.33	675.341	4	-0.1	2	31.42
KLDLSNVQSK-LDFKDR-a1-b4	WT_tau	WT_tau	intra-protein xl	281	347	66	2061.11	688.045	3	-0.1	1	31.35
HVPGGGSVQIVYKPVDLSK-KNIIQVK-a13-b1	WT_tau	WT_tau_decoy	decoy intra-protein xl	311	170	141	2958.69	740.68	4	0	1	31.26
LQTAPVPMPDLKNVK-LDFKDR-a12-b4	WT_tau	WT_tau	intra-protein xl	254	347	93	2580.4	646.108	4	0.4	2	31.21
IGSLDNITHVPGGGNKK-ENAKAK-a16-b4	WT_tau	WT_tau	intra-protein xl	369	383	14	2503.34	501.675	5	-1.1	2	31.14
TPPKSPSSAK-KVAVVR-a4-b1	WT_tau	WT_tau	intra-protein xl	234	225	9	1807.06	452.772	4	-0.9	2	31.13
HVPGGGSVQIVYKPVDLSK-KLDLSNVQSK-a13-b1	WT_tau	WT_tau	intra-protein xl	311	281	30	3247.78	812.953	4	-0.7	2	31.06
HVPGGGSVQIVYKPVDLSK-CGSKDNIK-a13-b4	WT_tau	WT_tau	intra-protein xl	311	294	17	3037.59	760.405	4	-0.2	2	30.57
VQSKIGSLDNITHVPGGGNK-KIETHK-a4-b1	WT_tau	WT_tau	intra-protein xl	353	370	17	2912.57	583.522	5	0	1	30.46
DNIKHVPGGGSVQIVYKPVDLSK-VQIINKK-a4-b6	WT_tau	WT_tau	intra-protein xl	298	280	18	3428.94	858.244	4	1.2	1	30.46
DGTGSDDKK-XVSKSK-a8-b4	WT_tau	WT_tau	intra-protein xl	140	130	10	1753.84	585.621	3	-0.6	1	30.44
IGSTENLKHQPGGGK-AKTDHGAEIVYK-a8-b2	WT_tau	WT_tau	intra-protein xl	267	385	118	2990.55	997.857	3	0.1	1	30.38
GAAPPGQKGQANATR-GADGKTK-a8-b5	WT_tau	WT_tau	intra-protein xl	163	148	15	2236.16	560.047	4	-0.2	1	30.38
IPAKTPPAPK-AKGADGK-a4-b2	WT_tau	WT_tau	intra-protein xl	174	143	31	1802.03	601.685	3	0.7	1	30.37
GAAPPGQKGQANATR-AKGADGK-a8-b2	WT_tau	WT_tau	intra-protein xl	163	143	20	2206.14	552.543	4	-1.8	1	30.31
TPPAPKTPPSSGEPPKSGDR-TPSLPTPPTREPKK-a6-b13	WT_tau	WT_tau	intra-protein xl	180	224	44	3687.95	922.995	4	0.3	1	30.3
ESPLQTPTEDGSEEPGSETSDAKSTPTAEDVTAPLVDEGAPGK-TKIATPR-a23-b2	WT_tau	WT_tau	intra-protein xl	67	150	83	5249.5	1313.38	4	-1.6	1	30.09
KDQGGYTMHQDQEGDTDAGLK-TPPAPKTPPSSGEPPK-a1-b6	WT_tau	WT_tau	intra-protein xl	24	180	156	4017.89	1005.48	4	-0.3	1	29.98
IPAKTPPAPK-GADGKTK-a4-b5	WT_tau	WT_tau	intra-protein xl	174	148	26	1832.04	459.018	4	-0.9	2	29.55
DGTGSDDKKAK-MVSKSK-a9-b4	WT_tau	WT_tau	intra-protein xl	141	130	11	1936.97	485.251	4	-1.9	1	29.49
KIETHKLTFR-SEKLDFK-a6-b3	WT_tau	WT_tau	intra-protein xl	375	343	32	2275.26	569.823	4	1.5	2	29.48
IGSLDNITHVPGGGNKK-KVAVVR-a16-b1	WT_tau	WT_tau	intra-protein xl	369	225	144	2514.43	629.615	4	-0.6	2	29.43
CGSLGNIHHKPGGGQVEVKSEK-LDFKDR-a19-b4	WT_tau	WT_tau	intra-protein xl	340	347	7	3247.64	542.281	6	-0.9	1	29.42
TPSLPTPPTREPKK-SKIGSTENLK-a13-b2	WT_tau	WT_tau	intra-protein xl	224	259	35	2761.52	691.389	4	0.6	5	29.36
KDQGGYTMHQDQEGDTDAGLK-TPSLPTPPTREPKK-a1-b13	WT_tau	WT_tau	intra-protein xl	24	224	200	3978.93	796.793	5	-0.6	2	29.32
VTSKCGSLGNIHHKPGGGQVEVK-IGSLDNITHVPGGGNKK-a4-b16	WT_tau	WT_tau	intra-protein xl	321	369	48	4232.21	1059.06	4	0.3	1	29.29
CGSLGNIHHKPGGGQVEVK-VQIINKK-a10-b6	WT_tau	WT_tau	intra-protein xl	331	280	51	2952.59	739.156	4	-1	1	29.14
TPSLPTPPTREPKK-SEKLDFKDR-a13-b3	WT_tau	WT_tau	intra-protein xl	224	343	119	2822.51	565.511	5	-0.9	2	29.09
TPPAPKTPPSSGEPPK-KVAVVR-a6-b1	WT_tau	WT_tau	intra-protein xl	180	225	45	2395.35	799.457	3	-0.3	2	28.87
HQPGGGKVQIINK-SKIGSTENLK-a7-b2	WT_tau	WT_tau	intra-protein xl	274	259	15	2588.43	863.818	3	0.5	2	28.69
GAAPPGQKGQANATR-MVSKSK-a8-b4	WT_tau	WT_tau	intra-protein xl	163	130	33	2239.17	560.801	4	-0.3	1	28.69
LQTAPVPMPDLKNVK-SKIGSTENLK-a12-b2	WT_tau	WT_tau	intra-protein xl	254	259	5	2863.57	716.901	4	-0.5	2	28.45
GAAPPGQKGQANATR-TPPKSPSSAKSR-a8-b4	WT_tau	WT_tau	intra-protein xl	163	234	71	2802.47	701.627	4	0.4	2	28.42
SKDGTGSDDKK-IPAKTPPAPK-a2-b4	WT_tau	WT_tau	intra-protein xl	132	174	42	2293.21	765.413	3	-1	1	28.41
GAAPPGQKGQANATR-XVSKSK-a8-b4	WT_tau	WT_tau	intra-protein xl	163	130	33	2255.17	564.8	4	-0.1	1	28.4
KDQGGYTMHQDQEGDTDAGLK-GAAPPGQKGQANATR-a1-b8	WT_tau	WT_tau	intra-protein xl	24	163	139	3853.78	771.764	5	-2.5	1	28.34
VQSKIGSLDNITHVPGGGNKK-IETHKLTFR-a4-b5	WT_tau	WT_tau	intra-protein xl	353	375	22	3429.87	1144.3	3	-0.2	4	28.05
VQSKIGSLDNITHVPGGGNK-ENAKAK-a4-b4	WT_tau	WT_tau	intra-protein xl	353	383	30	2817.5	564.507	5	-0.3	1	27.8
TPSLPTPPTREPKK-TPPKSPSSAK-a13-b4	WT_tau	WT_tau	intra-protein xl	224	234	10	2684.47	672.126	4	-0.8	3	27.78
LQTAPVPXPDLKNVK-SKIGSTENLK-a12-b2	WT_tau	WT_tau	intra-protein xl	254	259	5	2879.57	720.9	4	0.2	3	27.66
HVPGGGSVQIVYKPVDLSK-LDLSNVQSKCGSK-a13-b9	WT_tau	WT_tau	intra-protein xl	311	290	21	3551.87	888.974	4	0	1	27.62
TPSLPTPPTREPKK-VQIINKK-a13-b6	WT_tau	WT_tau	intra-protein xl	224	280	56	2527.47	632.876	4	-0.8	2	27.44
DNIKHVPGGGSVQIVYKPVDLSK-KLDLSNVQSK-a4-b1	WT_tau	WT_tau	intra-protein xl	298	281	17	3718.03	930.515	4	-0.1	3	27.42
SKIGSTENLK-TPPKSPSSAK-a2-b4	WT_tau	WT_tau	intra-protein xl	259	234	25	2212.2	738.406	3	-0.2	1	27.32
VTSKCGSLGNIHHKPGGGQVEVK-KVAVVR-a4-b1	WT_tau	WT_tau	intra-protein xl	321	225	96	3196.75	800.196	4	0.1	1	27.11
VTSKCGSLGNIHHKPGGGQVEVK-HVPGGGSVQIVYKPVDLSK-a4-b13	WT_tau	WT_tau	intra-protein xl	321	311	10	4505.38	751.905	6	-0.6	1	26.94
TPPAPKTPPSSGEPPKSGDR-GAAPPGQKGQANATR-a6-b8	WT_tau	WT_tau	intra-protein xl	180	163	17	3562.82	713.571	5	0.9	1	26.87
LQTAPVPMPDLKNVK-TPSLPTPPTREPKK-a12-b13	WT_tau	WT_tau	intra-protein xl	254	224	30	3335.85	668.178	5	-0.9	2	26.79
VQSKIGSLDNITHVPGGGNKK-SEKLDFKDR-a4-b3	WT_tau	WT_tau	intra-protein xl	353	343	10	3422.82	1141.95	3	0.2	2	26.49
LQTAPVPXPDLKNVK-TPPKSPSSAKSR-a12-b10	WT_tau	WT_tau	intra-protein xl	254	240	14	3045.64	1016.22	3	-2.6	1	26.47
IPAKTPPAPK-VQIINKK-a4-b6	WT_tau	WT_tau	intra-protein xl	174	280	106	1998.22	667.08	3	-4	1	25.99
DGTGSDDKKAK-GADGKTK-a8-b5	WT_tau	WT_tau	intra-protein xl	140	148	8	1933.96	645.661	3	0.2	1	25.84
VQSKIGSLDNITHVPGGGNK-CGSLGNIHHKPGGGQVEVK-a4-b10	WT_tau	WT_tau	intra-protein xl	353	331	22	4131.12	827.233	5	-1	1	25.75
KDQGGYTXHQDQEGDTDAGLK-TPSLPTPPTREPKK-a1-b13	WT_tau	WT_tau	intra-protein xl	24	224	200	3994.92	999.738	4	-0.3	1	25.58
LQTAPVPXPDLKNVK-KVAVVR-a12-b1	WT_tau	WT_tau	intra-protein xl	254	225	29	2474.43	619.615	4	-0.2	1	25.47
KIETHKLTFR-ENAKAK-a6-b4	WT_tau	WT_tau	intra-protein xl	375	383	8	2069.16	518.298	4	-0.7	1	25.1
VQSKIGSLDNITHVPGGGNK-TPPKSPSSAK-a4-b4	WT_tau	WT_tau	intra-protein xl	353	234	119	3156.68	790.177	4	-0.7	1	24.9
LQTAPVPMPDLKNVK-TPPKSPSSAK-a12-b4	WT_tau	WT_tau	intra-protein xl	254	234	20	2786.52	697.639	4	-0.3	2	24.76
VQSKIGSLDNITHVPGGGNK-TPSLPTPPTREPKK-a4-b13	WT_tau	WT_tau	intra-protein xl	353	224	129	3706	927.509	4	-0.5	1	24.47
KDQGGYTMHQDQEGDTDAGLK-DGTGSDDKK-a1-b8	WT_tau	WT_tau	intra-protein xl	24	140	116	3352.47	839.125	4	2	1	24.35
CGSLGNIHHKPGGGQVEVK-SEKLDFKDR-a10-b3	WT_tau	WT_tau	intra-protein xl	331	343	12	3247.64	812.919	4	1.1	2	24.23
TPPAPKTPPSSGEPPK-TPPKSPSSAK-a6-b4	WT_tau	WT_tau	intra-protein xl	180	234	54	2723.44	681.867	4	0.1	2	24.23
AKGADGK-MVSKSK-a2-b4	WT_tau	WT_tau	intra-protein xl	143	130	13	1461.78	488.269	3	-1.2	1	23.98
TPSLPTPPTREPKK-AKTDHGAEIVYK-a13-b2	WT_tau	WT_tau	intra-protein xl	224	385	161	3016.62	755.162	4	-2	2	23.5
LQTAPVPMPDLKNVK-IPAKTPPAPK-a12-b4	WT_tau	WT_tau	intra-protein xl	254	174	80	2806.61	702.659	4	0.8	4	23.47
VTSKCGSLGNIHHKPGGGQVEVK-VQIINKK-a4-b6	WT_tau	WT_tau	intra-protein xl	321	280	41	3367.84	1123.62	3	1.4	2	22.91
TPSLPTPPTREPKK-MVSKSK-a13-b4	WT_tau	WT_tau	intra-protein xl	224	130	94	2364.31	592.085	4	-0.4	1	22.83
GAAPPGQKGQANATR-TPPKSPSSAK-a8-b4	WT_tau	WT_tau	intra-protein xl	163	234	71	2559.34	640.844	4	1	1	22.7
LQTAPVPMPDLKNVK-KLDLSNVQSK-a12-b1	WT_tau	WT_tau	intra-protein xl	254	281	27	2918.62	730.662	4	1.1	1	22.4
VTSKCGSLGNIHHKPGGGQVEVK-KLDLSNVQSK-a4-b1	WT_tau	WT_tau	intra-protein xl	321	281	40	3656.93	915.24	4	-0.9	1	22.3
TPSLPTPPTREPKK-TPPKSPSSAKSR-a13-b10	WT_tau	WT_tau	intra-protein xl	224	240	16	2927.61	732.91	4	0	4	22.07
KDQGGYTMHQDQEGDTDAGLK-IPAKTPPAPK-a1-b4	WT_tau	WT_tau	intra-protein xl	24	174	150	3449.67	1150.9	3	-1.3	1	21.82
ENAKAK-ENAKAK-a4-b4	WT_tau	WT_tau	intra-protein xl	383	383	0	1456.79	486.603	3	-1.1	1	21.8
DGTGSDDKKAK-MVSKSK-a8-b4	WT_tau	WT_tau	intra-protein xl	140	130	10	1936.97	646.666	3	-1.3	1	21.73
IPAKTPPAPK-DGTGSDDKK-a4-b8	WT_tau	WT_tau	intra-protein xl	174	140	34	2078.09	693.704	3	-0.3	1	21.56
TPSLPTPPTREPKK-SPSSAKSR-a13-b6	WT_tau	WT_tau	intra-protein xl	224	240	16	2504.36	627.098	4	0.1	1	21.54
VQSKIGSLDNITHVPGGGNK-KVAVVR-a4-b1	WT_tau	WT_tau	intra-protein xl	353	225	128	2828.58	943.868	3	-2.1	1	21.51
DGTGSDDKK-GDAGKAK-a8-b5	WT_tau	WT_tau_decoy	decoy intra-protein xl	140	307	167	1704.82	569.28	3	-0.9	1	21.45
WT Tau_ RT_intra_DSS_02
Id	Protein1	Protein2	XLType	AbsPos1	AbsPos2	deltaAA	Mr	Mz	z	Error_rel[ppm]	nseen	ld-Score
AKTDHGAEIVYK-KIETHKLTFR-a2-b6	WT_tau	WT_tau	intra-protein xl	385	375	10	2740.49	686.13	4	-0.5	3	53.98
TDHGAEIVYKSPVVSGDTSPR-IETHKLTFR-a10-b5	WT_tau	WT_tau	intra-protein xl	395	375	20	3495.8	874.959	4	1.2	1	46.35
VQSKIGSLDNITHVPGGGNK-SEKLDFKDR-a4-b3	WT_tau	WT_tau	intra-protein xl	353	343	10	3294.72	550.127	6	-1.1	4	45.66
KIETHKLTFR-SEKLDFKDR-a6-b3	WT_tau	WT_tau	intra-protein xl	375	343	32	2546.38	637.604	4	-0.7	2	45.65
IETHKLTFR-SEKLDFKDR-a5-b3	WT_tau	WT_tau	intra-protein xl	375	343	32	2418.29	605.581	4	0	3	45.59
IGSTENLKHQPGGGK-VQIINKK-a8-b6	WT_tau	WT_tau	intra-protein xl	267	280	13	2501.4	834.807	3	0.8	3	42.38
LDLSNVQSKCGSK-VQIINKK-a9-b6	WT_tau	WT_tau	intra-protein xl	290	280	10	2414.32	805.782	3	0.9	2	42.19
AKTDHGAEIVYK-IETHKLTFR-a2-b5	WT_tau	WT_tau	intra-protein xl	385	375	10	2612.4	523.487	5	0.7	1	41.8
IGSLDNITHVPGGGNKK-IETHKLTFR-a16-b5	WT_tau	WT_tau	intra-protein xl	369	375	6	2987.62	747.912	4	-0.6	3	41.24
KDQGGYTMHQDQEGDTDAGLK-TKIATPR-a1-b2	WT_tau	WT_tau	intra-protein xl	24	150	126	3216.54	644.315	5	0.3	3	40.17
KLDLSNVQSK-SKIGSTENLK-a1-b2	WT_tau	WT_tau	intra-protein xl	281	259	22	2344.29	782.438	3	2.3	2	39.74
TKIATPR-MVSKSK-a2-b4	WT_tau	WT_tau	intra-protein xl	150	130	20	1601.92	534.981	3	0.8	1	39.69
KDQGGYTMHQDQEGDTDAGLK-IGSTENLKHQPGGGK-a1-b8	WT_tau	WT_tau	intra-protein xl	24	267	243	3952.85	989.219	4	-0.8	1	39.44
TDHGAEIVYKSPVVSGDTSPR-IGSLDNITHVPGGGNKK-a10-b16	WT_tau	WT_tau	intra-protein xl	395	369	26	4058.07	1015.53	4	0.5	2	39.3
AKGADGK-TKIATPR-a2-b2	WT_tau	WT_tau	intra-protein xl	143	150	7	1568.89	393.23	4	-0.9	2	38.78
IGSTENLKHQPGGGK-KLDLSNVQSK-a8-b1	WT_tau	WT_tau	intra-protein xl	267	281	14	2790.49	931.17	3	0	6	38.66
SKIGSTENLK-VQIINKK-a2-b6	WT_tau	WT_tau	intra-protein xl	259	280	21	2055.19	686.072	3	-0.1	2	38.63
VQSKIGSLDNITHVPGGGNK-AKTDHGAEIVYK-a4-b2	WT_tau	WT_tau	intra-protein xl	353	385	32	3488.83	873.215	4	0.2	2	38.42
IPAKTPPAPK-KVAVVR-a4-b1	WT_tau	WT_tau	intra-protein xl	174	225	51	1827.13	457.791	4	-1	3	38.38
TPPAPKTPPSSGEPPK-KVAVVR-a6-b1	WT_tau	WT_tau	intra-protein xl	180	225	45	2395.35	599.845	4	1	1	38.31
TDHGAEIVYKSPVVSGDTSPR-TPPKSPSSAKSR-a10-b10	WT_tau	WT_tau	intra-protein xl	395	240	155	3593.84	899.469	4	3.3	1	38.29
HVPGGGSVQIVYKPVDLSK-VQIINKK-a13-b6	WT_tau	WT_tau	intra-protein xl	311	280	31	2958.7	740.682	4	1.4	1	38.26
TPPKSPSSAK-KVAVVR-a4-b1	WT_tau	WT_tau	intra-protein xl	234	225	9	1807.06	452.772	4	0.4	2	38.01
HQPGGGKVQIINK-SKIGSTENLK-a7-b2	WT_tau	WT_tau	intra-protein xl	274	259	15	2588.43	648.115	4	0.3	1	37.82
KIETHKLTFR-ENAKAK-a6-b4	WT_tau	WT_tau	intra-protein xl	375	383	8	2069.16	690.729	3	0.4	2	37.74
HQPGGGKVQIINK-KLDLSNVQSK-a7-b1	WT_tau	WT_tau	intra-protein xl	274	281	7	2643.47	661.876	4	0.7	4	37.49
IGSLDNITHVPGGGNKK-LDFKDR-a16-b4	WT_tau	WT_tau	intra-protein xl	369	347	22	2636.39	528.286	5	0	1	37.22
IETHKLTFR-VQIINKK-a5-b6	WT_tau	WT_tau	intra-protein xl	375	280	95	2123.25	708.757	3	0.5	2	36.71
VQSKIGSLDNITHVPGGGNKK-LDFKDR-a4-b4	WT_tau	WT_tau	intra-protein xl	353	347	6	3078.65	616.737	5	0	1	36.44
KDQGGYTMHQDQEGDTDAGLK-TPPKSPSSAK-a1-b4	WT_tau	WT_tau	intra-protein xl	24	234	210	3429.6	858.408	4	0	1	35.83
IGSLDNITHVPGGGNKK-VQIINKK-a16-b6	WT_tau	WT_tau	intra-protein xl	369	280	89	2685.51	538.111	5	-1.3	1	35.82
VQSKIGSLDNITHVPGGGNK-SEKLDFK-a4-b3	WT_tau	WT_tau	intra-protein xl	353	343	10	3023.59	1008.87	3	0.8	3	35.68
IGSLDNITHVPGGGNKK-SEKLDFKDR-a16-b3	WT_tau	WT_tau	intra-protein xl	369	343	26	2980.56	497.768	6	-0.1	2	35.5
GAAPPGQKGQANATR-AKGADGK-a8-b2	WT_tau	WT_tau	intra-protein xl	163	143	20	2206.14	552.544	4	-0.2	1	35.33
IPAKTPPAPK-TKIATPR-a4-b2	WT_tau	WT_tau	intra-protein xl	174	150	24	1942.16	486.548	4	-1	2	35.2
TPSLPTPPTREPKK-IPAKTPPAPK-a13-b4	WT_tau	WT_tau	intra-protein xl	224	174	50	2704.55	541.918	5	-0.7	1	35.03
IETHKLTFR-SEKLDFK-a5-b3	WT_tau	WT_tau	intra-protein xl	375	343	32	2147.16	537.799	4	0.5	2	34.89
KDQGGYTMHQDQEGDTDAGLK-KVAVVR-a1-b1	WT_tau	WT_tau	intra-protein xl	24	225	201	3101.51	1034.84	3	-0.1	1	34.72
TKIATPR-KVAVVR-a2-b1	WT_tau	WT_tau	intra-protein xl	150	225	75	1593.99	532.338	3	-0.7	2	34.29
DNIKHVPGGGSVQIVYKPVDLSK-VQIINKK-a4-b6	WT_tau	WT_tau	intra-protein xl	298	280	18	3428.94	686.797	5	1.3	2	34.28
TPSLPTPPTREPKK-TKIATPR-a13-b2	WT_tau	WT_tau	intra-protein xl	224	150	74	2471.41	618.86	4	-0.7	1	33.91
GAAPPGQKGQANATR-GADGKTK-a8-b5	WT_tau	WT_tau	intra-protein xl	163	148	15	2236.15	560.046	4	-1.9	1	33.74
KDQGGYTMHQDQEGDTDAGLK-IPAKTPPAPK-a1-b4	WT_tau	WT_tau	intra-protein xl	24	174	150	3449.67	863.426	4	-1	3	33.73
IGSLDNITHVPGGGNKK-SKIGSTENLK-a16-b2	WT_tau	WT_tau	intra-protein xl	369	259	110	2919.57	730.899	4	-0.1	2	33.62
KDQGGYTXHQDQEGDTDAGLK-KVAVVR-a1-b1	WT_tau	WT_tau	intra-protein xl	24	225	201	3117.51	624.509	5	0.6	2	33.25
AKTDHGAEIVYK-SEKLDFKDR-a2-b7	WT_tau	WT_tau	intra-protein xl	385	347	38	2605.34	652.342	4	-0.1	1	32.77
TDHGAEIVYKSPVVSGDTSPR-KIETHK-a10-b1	WT_tau	WT_tau	intra-protein xl	395	370	25	3106.59	622.327	5	0.5	1	32.64
TPPAPKTPPSSGEPPKSGDR-TKIATPR-a6-b2	WT_tau	WT_tau	intra-protein xl	180	150	30	2925.55	586.119	5	-0.2	1	32.53
TDHGAEIVYKSPVVSGDTSPR-LDFKDR-a10-b4	WT_tau	WT_tau	intra-protein xl	395	347	48	3144.57	629.922	5	0.2	1	32.36
KLDLSNVQSK-LDFKDR-a1-b4	WT_tau	WT_tau	intra-protein xl	281	347	66	2061.11	688.045	3	0.3	1	32.21
KIETHKLTFR-LDFKDR-a6-b4	WT_tau	WT_tau	intra-protein xl	375	347	28	2202.22	551.562	4	0.3	1	32.19
CGSLGNIHHKPGGGQVEVK-SEKLDFK-a10-b3	WT_tau	WT_tau	intra-protein xl	331	343	12	2976.51	745.137	4	0.7	2	31.97
TDHGAEIVYKSPVVSGDTSPR-SEKLDFKDR-a10-b7	WT_tau	WT_tau	intra-protein xl	395	347	48	3488.74	1163.92	3	0.8	1	31.91
VQIINKK-LDFKDR-a6-b4	WT_tau	WT_tau	intra-protein xl	280	347	67	1772.02	591.681	3	0.2	2	31.87
KIETHK-LDFKDR-a1-b4	WT_tau	WT_tau	intra-protein xl	370	347	23	1684.91	562.646	3	-0.7	1	31.37
IGSLDNITHVPGGGNKK-SEKLDFKDR-a16-b7	WT_tau	WT_tau	intra-protein xl	369	347	22	2980.56	597.12	5	0.2	1	30.8
SKIGSTENLK-TPPKSPSSAK-a2-b4	WT_tau	WT_tau	intra-protein xl	259	234	25	2212.2	738.407	3	1.4	1	30.79
KDQGGYTMHQDQEGDTDAGLK-SPSSAKSR-a1-b6	WT_tau	WT_tau	intra-protein xl	24	240	216	3249.48	813.378	4	-0.9	1	30.74
IGSTENLKHQPGGGK-AKTDHGAEIVYK-a8-b2	WT_tau	WT_tau	intra-protein xl	267	385	118	2990.53	997.852	3	-4.8	1	30.74
AKGADGK-MVSKSK-a2-b4	WT_tau	WT_tau	intra-protein xl	143	130	13	1461.79	488.269	3	-1	1	30.74
CGSLGNIHHKPGGGQVEVK-VQIINKK-a10-b6	WT_tau	WT_tau	intra-protein xl	331	280	51	2952.6	739.158	4	1	2	30.56
IPAKTPPAPK-AKGADGK-a4-b2	WT_tau	WT_tau	intra-protein xl	174	143	31	1802.03	601.685	3	0.1	1	30.52
TPPAPKTPPSSGEPPK-GAAPPGQKGQANATR-a6-b8	WT_tau	WT_tau	intra-protein xl	180	163	17	3147.63	787.916	4	0.9	2	30.51
LDLSNVQSKCGSK-KVAVVR-a9-b1	WT_tau	WT_tau	intra-protein xl	290	225	65	2243.23	561.815	4	-1.5	1	30.47
IGSLDNITHVPGGGNKK-AKTDHGAEIVYK-a16-b2	WT_tau	WT_tau	intra-protein xl	369	385	16	3174.66	530.118	6	-1.1	1	30.21
IPAKTPPAPK-GADGKTK-a4-b5	WT_tau	WT_tau	intra-protein xl	174	148	26	1832.04	459.018	4	-1	2	30.2
LQTAPVPMPDLKNVK-LDFKDR-a12-b4	WT_tau	WT_tau	intra-protein xl	254	347	93	2580.4	646.108	4	0.2	1	30
LQTAPVPMPDLKNVK-SKIGSTENLK-a12-b2	WT_tau	WT_tau	intra-protein xl	254	259	5	2863.57	716.902	4	0.7	2	29.96
HVPGGGSVQIVYKPVDLSK-CGSKDNIK-a13-b4	WT_tau	WT_tau	intra-protein xl	311	294	17	3037.59	760.406	4	0.2	2	29.5
LQTAPVPMPDLKNVK-TKIATPR-a12-b2	WT_tau	WT_tau	intra-protein xl	254	150	104	2573.47	644.374	4	1.2	1	29.46
HVPGGGSVQIVYKPVDLSK-KLDLSNVQSK-a13-b1	WT_tau	WT_tau	intra-protein xl	311	281	30	3247.78	650.564	5	0.4	2	29.44
VQSKIGSLDNITHVPGGGNK-LDFKDR-a4-b4	WT_tau	WT_tau	intra-protein xl	353	347	6	2950.55	738.646	4	0.2	1	29.4
LQTAPVPMPDLKNVK-KVAVVR-a12-b1	WT_tau	WT_tau	intra-protein xl	254	225	29	2458.43	615.616	4	-0.3	2	29.36
TPSLPTPPTREPKK-VQIINKK-a13-b6	WT_tau	WT_tau	intra-protein xl	224	280	56	2527.47	506.503	5	0	2	29.27
VQIINKK-ENAKAK-a6-b4	WT_tau	WT_tau	intra-protein xl	280	383	103	1638.97	547.33	3	-0.1	1	29.26
IGSLDNITHVPGGGNKK-KVAVVR-a16-b1	WT_tau	WT_tau	intra-protein xl	369	225	144	2514.43	503.893	5	-0.6	1	29.23
KDQGGYTMHQDQEGDTDAGLK-GAAPPGQKGQANATR-a1-b8	WT_tau	WT_tau	intra-protein xl	24	163	139	3853.79	964.455	4	-0.7	2	28.8
IPAKTPPAPK-XVSKSK-a4-b4	WT_tau	WT_tau	intra-protein xl	174	130	44	1851.05	618.026	3	0.2	2	28.8
GAAPPGQKGQANATR-KDDSGTGDKSK-a8-b9	WT_tau	WT_tau_decoy	decoy intra-protein xl	163	318	155	2697.33	540.474	5	-0.1	1	28.63
VQSKIGSLDNITHVPGGGNKK-SEKLDFKDR-a4-b3	WT_tau	WT_tau	intra-protein xl	353	343	10	3422.82	1141.95	3	-0.2	2	28.36
DNIKHVPGGGSVQIVYKPVDLSK-SQVNSLDLKK-a4-b9	WT_tau	WT_tau_decoy	decoy intra-protein xl	298	169	129	3718.03	620.679	6	-0.3	1	28.34
CGSLGNIHHKPGGGQVEVK-SEKLDFKDR-a10-b3	WT_tau	WT_tau	intra-protein xl	331	343	12	3247.64	650.536	5	0.3	1	28.26
GAAPPGQKGQANATR-SKDGTGSDDKK-a8-b2	WT_tau	WT_tau	intra-protein xl	163	132	31	2697.33	675.341	4	0.1	3	28.14
IPAKTPPAPK-MVSKSK-a4-b4	WT_tau	WT_tau	intra-protein xl	174	130	44	1835.06	612.695	3	0.6	1	28.05
TPSLPTPPTREPKK-TPPKSPSSAK-a13-b4	WT_tau	WT_tau	intra-protein xl	224	234	10	2684.48	672.127	4	1.1	4	27.87
LQTAPVPMPDLKNVKSK-TPPKSPSSAK-a12-b4	WT_tau	WT_tau	intra-protein xl	254	234	20	3001.64	1001.55	3	-3.6	1	27.68
TPPAPKTPPSSGEPPK-MVSKSK-a6-b4	WT_tau	WT_tau	intra-protein xl	180	130	50	2403.27	601.825	4	-1	1	27.65
DGTGSDDKKAK-MVSKSK-a9-b4	WT_tau	WT_tau	intra-protein xl	141	130	11	1936.98	646.667	3	0	2	27.65
VQSKIGSLDNITHVPGGGNK-IETHKLTFR-a4-b5	WT_tau	WT_tau	intra-protein xl	353	375	22	3301.78	826.454	4	1.8	1	27.39
SKIGSTENLK-KVAVVR-a2-b1	WT_tau	WT_tau	intra-protein xl	259	225	34	1884.1	629.043	3	0	2	27.34
LQTAPVPMPDLKNVK-SKASSPSKPPTR-a12-b2	WT_tau	WT_tau_decoy	decoy intra-protein xl	254	210	44	3029.66	606.94	5	0.5	1	27.21
SKDGTGSDDKK-TKIATPR-a2-b2	WT_tau	WT_tau	intra-protein xl	132	150	18	2060.07	687.699	3	-0.4	2	27
IGSLDNITHVPGGGNKK-SEKLDFK-a16-b3	WT_tau	WT_tau	intra-protein xl	369	343	26	2709.43	678.366	4	0	1	26.79
VTSKCGSLGNIHHKPGGGQVEVK-IGSLDNITHVPGGGNKK-a4-b16	WT_tau	WT_tau	intra-protein xl	321	369	48	4232.21	1059.06	4	0.2	1	26.22
LQTAPVPXPDLKNVK-SKIGSTENLK-a12-b2	WT_tau	WT_tau	intra-protein xl	254	259	5	2879.57	720.9	4	0.7	6	26.15
TPSLPTPPTREPKK-SEKLDFKDR-a13-b3	WT_tau	WT_tau	intra-protein xl	224	343	119	2822.52	565.512	5	0.9	2	26.06
TPSLPTPPTREPKK-TPPKSPSSAKSR-a13-b10	WT_tau	WT_tau	intra-protein xl	224	240	16	2927.61	732.91	4	0.2	3	26.04
GAAPPGQKGQANATR-SPSSAKSR-a8-b6	WT_tau	WT_tau	intra-protein xl	163	240	77	2379.23	595.814	4	0.2	2	25.97
VQSKIGSLDNITHVPGGGNK-ENAKAK-a4-b4	WT_tau	WT_tau	intra-protein xl	353	383	30	2817.49	564.507	5	-1.4	2	25.85
KDQGGYTXHQDQEGDTDAGLK-TPPAPKTPPSSGEPPK-a1-b6	WT_tau	WT_tau	intra-protein xl	24	180	156	4033.89	1009.48	4	0.3	1	25.84
TPPAPKTPPSSGEPPKSGDR-GAAPPGQKGQANATR-a6-b8	WT_tau	WT_tau	intra-protein xl	180	163	17	3562.81	891.711	4	0.4	3	25.77
HVPGGGSVQIVYKPVDLSK-LDLSNVQSKCGSK-a13-b9	WT_tau	WT_tau	intra-protein xl	311	290	21	3551.87	888.975	4	0.9	1	25.69
SKDGTGSDDKK-TKIATPR-a10-b2	WT_tau	WT_tau	intra-protein xl	140	150	10	2060.07	687.699	3	-0.4	2	25.48
DGTGSDDKK-XVSKSK-a8-b4	WT_tau	WT_tau	intra-protein xl	140	130	10	1753.84	585.621	3	-0.9	1	25.37
CGSLGNIHHKPGGGQVEVK-SEKLDFKDR-a10-b7	WT_tau	WT_tau	intra-protein xl	331	347	16	3247.64	650.536	5	0.3	1	25.2
IPAKTPPAPK-DGTGSDDKK-a4-b8	WT_tau	WT_tau	intra-protein xl	174	140	34	2078.09	693.704	3	-0.3	1	24.99
TPSLPTPPTREPKK-SKIGSTENLK-a13-b2	WT_tau	WT_tau	intra-protein xl	224	259	35	2761.52	553.312	5	0.1	1	24.7
CGSKDNIK-VQIINKK-a4-b6	WT_tau	WT_tau	intra-protein xl	294	280	14	1900.05	634.356	3	0.2	1	24.65
TPPKSPSSAKSR-IPAKTPPAPK-a10-b4	WT_tau	WT_tau	intra-protein xl	240	174	66	2398.36	800.46	3	-0.4	1	24.52
LQTAPVPXPDLKNVK-KVAVVR-a12-b1	WT_tau	WT_tau	intra-protein xl	254	225	29	2474.43	619.617	4	2.1	1	24.32
TPPAPKTPPSSGEPPK-XVSKSK-a6-b4	WT_tau	WT_tau	intra-protein xl	180	130	50	2419.27	605.825	4	0.2	1	24.14
VQSKIGSLDNITHVPGGGNKK-IETHKLTFR-a4-b5	WT_tau	WT_tau	intra-protein xl	353	375	22	3429.87	572.653	6	0.1	1	23.66
LQTAPVPMPDLKNVK-SEKLDFKDR-a12-b3	WT_tau	WT_tau	intra-protein xl	254	343	89	2924.57	732.15	4	-0.1	2	23.56
IGSLDNITHVPGGGNKK-ENAKAK-a16-b4	WT_tau	WT_tau	intra-protein xl	369	383	14	2503.34	501.675	5	-0.5	1	23.3
VTSKCGSLGNIHHKPGGGQVEVK-LDLSNVQSKCGSK-a4-b9	WT_tau	WT_tau	intra-protein xl	321	290	31	3961.01	991.261	4	-0.7	2	23.17
TPPAPKTPPSSGEPPK-LQTAPVPMPDLKNVK-a6-b12	WT_tau	WT_tau	intra-protein xl	180	254	74	3374.81	844.711	4	-0.8	1	23.03
GAAPPGQKGQANATR-DGTGSDDKKAK-a8-b8	WT_tau	WT_tau	intra-protein xl	163	140	23	2681.34	671.342	4	0	2	22.7
GAAPPGQKGQANATR-TPPSSGEPPKSGDR-a8-b10	WT_tau	WT_tau	intra-protein xl	163	190	27	2971.47	991.499	3	-0.5	1	22.57
KDQGGYTMHQDQEGDTDAGLK-TPPKSPSSAKSR-a1-b10	WT_tau	WT_tau	intra-protein xl	24	240	216	3672.73	919.19	4	-1.5	1	22.19
CGSLGNIHHKPGGGQVEVKSEK-VQSKIGSLDNITHVPGGGNK-a19-b4	WT_tau	WT_tau	intra-protein xl	340	353	13	4475.3	1119.83	4	-0.6	1	22.17
IGSTENLKHQPGGGK-LQTAPVPMPDLKNVK-a8-b12	WT_tau	WT_tau	intra-protein xl	267	254	13	3309.78	828.452	4	0.9	1	22.08
LDLSNVQSKCGSK-SEKLDFKDR-a9-b3	WT_tau	WT_tau	intra-protein xl	290	343	53	2709.36	678.349	4	-0.6	1	21.94
SKDGTGSDDKK-IPAKTPPAPK-a2-b4	WT_tau	WT_tau	intra-protein xl	132	174	42	2293.22	765.413	3	-0.1	1	21.9
HQPGGGKVQIINK-TPPKSPSSAK-a7-b4	WT_tau	WT_tau	intra-protein xl	274	234	40	2511.38	628.853	4	0.4	2	21.76
KDQGGYTXHQDQEGDTDAGLK-SKIGSTENLK-a1-b2	WT_tau	WT_tau	intra-protein xl	24	259	235	3522.65	881.671	4	2.6	1	21.57
VQSKIGSLDNITHVPGGGNK-KIETHK-a4-b1	WT_tau	WT_tau	intra-protein xl	353	370	17	2912.57	583.522	5	0	1	21.5
VQSKIGSLDNITHVPGGGNK-IPAKTPPAPK-a4-b4	WT_tau	WT_tau	intra-protein xl	353	174	179	3176.76	636.36	5	1.6	1	21.39
LQTAPVPMPDLKNVK-TPSLPTPPTREPKK-a12-b13	WT_tau	WT_tau	intra-protein xl	254	224	30	3335.85	834.971	4	0.2	1	21.04
TDHGAEIVYKSPVVSGDTSPR-LQTAPVPMPDLKNVK-a10-b12	WT_tau	WT_tau	intra-protein xl	395	254	141	4002.09	1001.53	4	2	1	20.85
TPPKSPSSAKSR-SKIGSTENLK-a4-b2	WT_tau	WT_tau	intra-protein xl	234	259	25	2455.32	614.839	4	-1.5	1	20.79
DGTGSDDKKAK-XVSKSK-a8-b4	WT_tau	WT_tau	intra-protein xl	140	130	10	1952.97	489.25	4	-1.7	1	20.62
DNIKHVPGGGSVQIVYKPVDLSK-KLDLSNVQSK-a4-b1	WT_tau	WT_tau	intra-protein xl	298	281	17	3718.04	744.615	5	1.4	1	20.22
WT Tau_ RT_intra_DSS_03
Id	Protein1	Protein2	XLType	AbsPos1	AbsPos2	deltaAA	Mr	Mz	z	Error_rel[ppm]	nseen	ld-Score
IETHKLTFR-SEKLDFKDR-a5-b3	WT_tau	WT_tau	intra-protein xl	375	343	32	2418.29	605.58	4	-0.7	3	45.02
IGSTENLKHQPGGGK-VQIINKK-a8-b6	WT_tau	WT_tau	intra-protein xl	267	280	13	2501.4	834.807	3	0.2	3	44.56
KDQGGYTMHQDQEGDTDAGLK-IGSTENLKHQPGGGK-a1-b8	WT_tau	WT_tau	intra-protein xl	24	267	243	3952.85	989.221	4	1.1	1	44.44
AKGADGK-TKIATPR-a2-b2	WT_tau	WT_tau	intra-protein xl	143	150	7	1568.89	393.229	4	-1.7	1	44.19
TDHGAEIVYKSPVVSGDTSPR-LDFKDR-a10-b4	WT_tau	WT_tau	intra-protein xl	395	347	48	3144.57	787.15	4	-1	2	43.36
TDHGAEIVYKSPVVSGDTSPR-ENAKAK-a10-b4	WT_tau	WT_tau	intra-protein xl	395	383	12	3011.52	753.888	4	-0.3	1	42.91
AKTDHGAEIVYK-IETHKLTFR-a2-b5	WT_tau	WT_tau	intra-protein xl	385	375	10	2612.4	654.107	4	0	3	42.36
HQPGGGKVQIINK-KLDLSNVQSK-a7-b1	WT_tau	WT_tau	intra-protein xl	274	281	7	2643.47	529.701	5	-1.2	4	42.1
KLDLSNVQSK-SKIGSTENLK-a1-b2	WT_tau	WT_tau	intra-protein xl	281	259	22	2344.29	782.437	3	1	2	41.09
KDQGGYTMHQDQEGDTDAGLK-TKIATPR-a1-b2	WT_tau	WT_tau	intra-protein xl	24	150	126	3216.54	805.142	4	0.5	2	40.16
KDQGGYTMHQDQEGDTDAGLK-SPSSAKSR-a1-b6	WT_tau	WT_tau	intra-protein xl	24	240	216	3249.48	813.379	4	-0.4	1	39.39
KIETHKLTFR-SEKLDFKDR-a6-b3	WT_tau	WT_tau	intra-protein xl	375	343	32	2546.39	637.604	4	-0.3	3	39.12
TKIATPR-MVSKSK-a2-b4	WT_tau	WT_tau	intra-protein xl	150	130	20	1601.92	534.98	3	-0.9	1	38.94
AKTDHGAEIVYK-KIETHKLTFR-a2-b6	WT_tau	WT_tau	intra-protein xl	385	375	10	2740.49	549.106	5	-0.9	3	38.61
TDHGAEIVYKSPVVSGDTSPR-IGSLDNITHVPGGGNKK-a10-b16	WT_tau	WT_tau	intra-protein xl	395	369	26	4058.07	812.622	5	-0.4	2	38.32
HQPGGGKVQIINK-SKIGSTENLK-a7-b2	WT_tau	WT_tau	intra-protein xl	274	259	15	2588.43	648.115	4	-0.4	1	38.27
HVPGGGSVQIVYKPVDLSK-LDLSNVQSKCGSK-a13-b9	WT_tau	WT_tau	intra-protein xl	311	290	21	3551.86	888.974	4	-0.3	1	38.22
LDLSNVQSKCGSK-VQIINKK-a9-b6	WT_tau	WT_tau	intra-protein xl	290	280	10	2414.32	604.587	4	-1.3	3	38.13
SKIGSTENLK-VQIINKK-a2-b6	WT_tau	WT_tau	intra-protein xl	259	280	21	2055.19	514.806	4	0	2	37.2
VQSKIGSLDNITHVPGGGNK-LDFKDR-a4-b4	WT_tau	WT_tau	intra-protein xl	353	347	6	2950.55	738.646	4	0.5	1	37.05
IETHKLTFR-SEKLDFK-a5-b3	WT_tau	WT_tau	intra-protein xl	375	343	32	2147.16	537.798	4	-0.3	1	36.49
GAAPPGQKGQANATR-GADGKTK-a8-b5	WT_tau	WT_tau	intra-protein xl	163	148	15	2236.16	560.047	4	0	1	36.28
TPSLPTPPTREPKK-IPAKTPPAPK-a13-b4	WT_tau	WT_tau	intra-protein xl	224	174	50	2704.55	541.918	5	-1.2	2	36.04
HVPGGGSVQIVYKPVDLSK-LDFKDR-a13-b4	WT_tau	WT_tau	intra-protein xl	311	347	36	2909.56	728.398	4	-1.2	1	36.03
TPPKSPSSAK-KVAVVR-a4-b1	WT_tau	WT_tau	intra-protein xl	234	225	9	1807.06	603.36	3	0.5	2	35.99
KIETHKLTFR-ENAKAK-a6-b4	WT_tau	WT_tau	intra-protein xl	375	383	8	2069.16	690.729	3	-0.3	2	35.77
IPAKTPPAPK-KVAVVR-a4-b1	WT_tau	WT_tau	intra-protein xl	174	225	51	1827.13	457.791	4	-0.4	2	35.76
TDHGAEIVYKSPVVSGDTSPR-IETHKLTFR-a10-b5	WT_tau	WT_tau	intra-protein xl	395	375	20	3495.8	1166.27	3	-0.7	1	35.62
TPPAPKTPPSSGEPPK-TKIATPR-a6-b2	WT_tau	WT_tau	intra-protein xl	180	150	30	2510.38	628.602	4	0.7	3	35.2
DGTGSDDKKAK-TKIATPR-a8-b2	WT_tau	WT_tau	intra-protein xl	140	150	10	2044.08	512.028	4	-0.2	1	35.13
KIETHK-LDFKDR-a1-b4	WT_tau	WT_tau	intra-protein xl	370	347	23	1684.91	562.645	3	-1.4	1	35.01
VQSKIGSLDNITHVPGGGNK-SEKLDFK-a4-b3	WT_tau	WT_tau	intra-protein xl	353	343	10	3023.59	605.726	5	-0.5	2	34.9
GAAPPGQKGQANATR-AKGADGK-a8-b2	WT_tau	WT_tau	intra-protein xl	163	143	20	2206.14	552.544	4	-1.1	1	34.84
TKIATPR-KVAVVR-a2-b1	WT_tau	WT_tau	intra-protein xl	150	225	75	1593.99	532.339	3	-0.5	2	34.44
IGSLDNITHVPGGGNKK-AKTDHGAEIVYK-a16-b2	WT_tau	WT_tau	intra-protein xl	369	385	16	3174.67	1059.23	3	2.2	1	34.39
IPAKTPPAPK-TKIATPR-a4-b2	WT_tau	WT_tau	intra-protein xl	174	150	24	1942.16	486.547	4	-1.6	2	33.92
HVPGGGSVQIVYKPVDLSK-KVAVVR-a13-b1	WT_tau	WT_tau	intra-protein xl	311	225	86	2787.6	697.908	4	-0.1	2	33.83
CGSLGNIHHKPGGGQVEVK-SEKLDFK-a10-b3	WT_tau	WT_tau	intra-protein xl	331	343	12	2976.51	745.135	4	-1.2	3	33.77
KLDLSNVQSK-IETHKLTFR-a1-b5	WT_tau	WT_tau	intra-protein xl	281	375	94	2412.34	604.092	4	-1.1	3	33.76
KIETHKLTFR-LDFKDR-a6-b4	WT_tau	WT_tau	intra-protein xl	375	347	28	2202.22	551.562	4	-0.1	2	33.61
KDQGGYTXHQDQEGDTDAGLK-KVAVVR-a1-b1	WT_tau	WT_tau	intra-protein xl	24	225	201	3117.5	624.508	5	-0.3	1	33.55
KDQGGYTMHQDQEGDTDAGLK-SKIGSTENLK-a1-b2	WT_tau	WT_tau	intra-protein xl	24	259	235	3506.64	877.669	4	-0.6	1	33.52
KDQGGYTMHQDQEGDTDAGLK-KVAVVR-a1-b1	WT_tau	WT_tau	intra-protein xl	24	225	201	3101.5	1034.84	3	-2	2	33.21
SKDGTGSDDKK-AKGADGK-a2-b2	WT_tau	WT_tau	intra-protein xl	132	143	11	1919.95	640.99	3	1.5	2	32.79
TPSLPTPPTREPKK-TKIATPR-a13-b2	WT_tau	WT_tau	intra-protein xl	224	150	74	2471.41	618.86	4	-0.5	4	32.74
IGSTENLKHQPGGGK-KLDLSNVQSK-a8-b1	WT_tau	WT_tau	intra-protein xl	267	281	14	2790.49	931.17	3	-0.1	5	32.65
IPAKTPPAPK-GADGKTK-a4-b5	WT_tau	WT_tau	intra-protein xl	174	148	26	1832.04	611.688	3	-0.2	2	32.61
AKTDHGAEIVYK-LDFKDR-a2-b4	WT_tau	WT_tau	intra-protein xl	385	347	38	2261.17	566.3	4	-0.9	2	32.41
IGSLDNITHVPGGGNKK-KVAVVR-a16-b1	WT_tau	WT_tau	intra-protein xl	369	225	144	2514.43	629.614	4	-1.2	2	32.38
IPAKTPPAPK-AKGADGK-a4-b2	WT_tau	WT_tau	intra-protein xl	174	143	31	1802.03	601.685	3	-0.1	1	32.23
VTSKCGSLGNIHHKPGGGQVEVK-VQIINKK-a4-b6	WT_tau	WT_tau	intra-protein xl	321	280	41	3367.84	674.576	5	-0.3	1	31.95
DGTGSDDKKAK-MVSKSK-a8-b4	WT_tau	WT_tau	intra-protein xl	140	130	10	1936.98	485.252	4	-0.3	2	31.74
VQSKIGSLDNITHVPGGGNK-KLDLSNVQSK-a4-b1	WT_tau	WT_tau	intra-protein xl	353	281	72	3288.77	823.2	4	-0.2	1	31.35
LQTAPVPMPDLKNVK-SKIGSTENLK-a12-b2	WT_tau	WT_tau	intra-protein xl	254	259	5	2863.57	716.901	4	0	3	31.32
KDQGGYTMHQDQEGDTDAGLK-TPPKSPSSAK-a1-b4	WT_tau	WT_tau	intra-protein xl	24	234	210	3429.6	858.408	4	0.4	1	31.09
LQTAPVPMPDLKNVK-SPSSAKSR-a12-b6	WT_tau	WT_tau	intra-protein xl	254	240	14	2606.41	652.61	4	-0.1	1	30.97
KDQGGYTMHQDQEGDTDAGLK-TPSLPTPPTREPKK-a1-b13	WT_tau	WT_tau	intra-protein xl	24	224	200	3978.93	995.739	4	-0.5	1	30.91
VQSKIGSLDNITHVPGGGNKK-LDFKDR-a4-b4	WT_tau	WT_tau	intra-protein xl	353	347	6	3078.64	514.114	6	-2.5	1	30.82
SKIGSTENLK-KVAVVR-a2-b1	WT_tau	WT_tau	intra-protein xl	259	225	34	1884.1	629.042	3	-0.5	1	30.81
SEKLDFKDR-VQIINKK-a3-b6	WT_tau	WT_tau	intra-protein xl	343	280	63	2116.19	530.054	4	-1.3	1	30.75
GAAPPGQKGQANATR-TPPSSGEPPKSGDR-a8-b10	WT_tau	WT_tau	intra-protein xl	163	190	27	2971.48	991.5	3	0.4	1	30.75
TPSLPTPPTREPKK-SKIGSTENLK-a13-b2	WT_tau	WT_tau	intra-protein xl	224	259	35	2761.52	691.387	4	-2.4	3	30.65
TDHGAEIVYKSPVVSGDTSPR-KIETHKLTFR-a10-b1	WT_tau	WT_tau	intra-protein xl	395	370	25	3623.89	604.99	6	-0.7	1	30.53
TPPAPKTPPSSGEPPK-GAAPPGQKGQANATR-a6-b8	WT_tau	WT_tau	intra-protein xl	180	163	17	3147.64	787.917	4	1.4	4	30.48
IPAKTPPAPK-XVSKSK-a4-b4	WT_tau	WT_tau	intra-protein xl	174	130	44	1851.05	463.771	4	-1.7	2	30.32
TPPAPKTPPSSGEPPK-MVSKSK-a6-b4	WT_tau	WT_tau	intra-protein xl	180	130	50	2403.27	601.825	4	-1	1	30.21
IGSLDNITHVPGGGNKK-IETHKLTFR-a16-b5	WT_tau	WT_tau	intra-protein xl	369	375	6	2987.62	498.944	6	-0.4	7	30.13
IGSLDNITHVPGGGNKK-VQIINKK-a16-b6	WT_tau	WT_tau	intra-protein xl	369	280	89	2685.52	538.111	5	-0.7	1	30.05
GAAPPGQKGQANATR-MVSKSK-a8-b4	WT_tau	WT_tau	intra-protein xl	163	130	33	2239.18	560.802	4	0.2	1	30.02
IGSLDNITHVPGGGNKK-LDFKDR-a16-b4	WT_tau	WT_tau	intra-protein xl	369	347	22	2636.39	528.286	5	-0.6	1	29.91
SKIGSTENLK-TPPKSPSSAK-a2-b4	WT_tau	WT_tau	intra-protein xl	259	234	25	2212.19	738.406	3	-0.5	1	29.89
VQSKIGSLDNITHVPGGGNK-SPSSAKSR-a4-b6	WT_tau	WT_tau	intra-protein xl	353	240	113	2976.56	745.147	4	-1.9	1	29.74
IGSLDNITHVPGGGNKK-SEKLDFKDR-a16-b7	WT_tau	WT_tau	intra-protein xl	369	347	22	2980.56	994.528	3	-0.1	1	29.62
TPPAPKTPPSSGEPPKSGDR-GAAPPGQKGQANATR-a6-b8	WT_tau	WT_tau	intra-protein xl	180	163	17	3562.81	713.57	5	-0.4	1	29.52
IETHKLTFR-VQIINKK-a5-b6	WT_tau	WT_tau	intra-protein xl	375	280	95	2123.24	531.818	4	-2.4	1	29.49
TPPAPKTPPSSGEPPK-KVAVVR-a6-b1	WT_tau	WT_tau	intra-protein xl	180	225	45	2395.35	599.844	4	-0.4	2	29.49
CGSLGNIHHKPGGGQVEVKSEK-LDFKDR-a10-b4	WT_tau	WT_tau	intra-protein xl	331	347	16	3247.64	542.282	6	0.6	2	29.37
LQTAPVPMPDLKNVK-TKIATPR-a12-b2	WT_tau	WT_tau	intra-protein xl	254	150	104	2573.47	644.374	4	1.8	1	29.18
KDQGGYTMHQDQEGDTDAGLK-TPPAPKTPPSSGEPPK-a1-b6	WT_tau	WT_tau	intra-protein xl	24	180	156	4017.89	1005.48	4	-0.6	1	29.12
VQSKIGSLDNITHVPGGGNK-KIETHK-a4-b1	WT_tau	WT_tau	intra-protein xl	353	370	17	2912.57	583.522	5	-1.2	2	28.83
AKTDHGAEIVYK-SEKLDFKDR-a2-b7	WT_tau	WT_tau	intra-protein xl	385	347	38	2605.34	522.076	5	0.1	1	28.73
VTSKCGSLGNIHHKPGGGQVEVK-SEKLDFKDR-a4-b3	WT_tau	WT_tau	intra-protein xl	321	343	22	3662.88	1221.97	3	-0.5	1	28.7
IGSTENLKHQPGGGK-SQVNSLDLKK-a8-b9	WT_tau	WT_tau_decoy	decoy intra-protein xl	267	169	98	2790.49	559.105	5	-0.6	1	28.65
LQTAPVPMPDLKNVK-KVAVVR-a12-b1	WT_tau	WT_tau	intra-protein xl	254	225	29	2458.44	615.617	4	0.8	1	28.51
IPAKTPPAPK-VQIINKK-a4-b6	WT_tau	WT_tau	intra-protein xl	174	280	106	1998.22	667.083	3	0.2	1	28.26
DGTGSDDKKAK-MVSKSK-a9-b4	WT_tau	WT_tau	intra-protein xl	141	130	11	1936.98	646.667	3	0.1	3	28.21
HVPGGGSVQIVYKPVDLSK-VQIINKK-a13-b6	WT_tau	WT_tau	intra-protein xl	311	280	31	2958.69	592.746	5	-0.4	1	28.13
TPPAPKTPPSSGEPPK-TPPKSPSSAK-a6-b4	WT_tau	WT_tau	intra-protein xl	180	234	54	2723.44	681.867	4	-0.4	1	27.97
IPAKTPPAPK-SPSSAKSR-a4-b6	WT_tau	WT_tau	intra-protein xl	174	240	66	1975.11	494.785	4	0.1	1	27.88
LQTAPVPXPDLKNVK-SKIGSTENLK-a12-b2	WT_tau	WT_tau	intra-protein xl	254	259	5	2879.57	720.899	4	-0.4	1	27.88
KVAVVR-MVSKSK-a1-b4	WT_tau	WT_tau	intra-protein xl	225	130	95	1486.89	496.638	3	-0.9	1	27.87
CGSKDNIK-VQIINKK-a4-b6	WT_tau	WT_tau	intra-protein xl	294	280	14	1900.04	634.356	3	-0.5	1	27.81
TPSLPTPPTREPKK-TPPKSPSSAK-a13-b4	WT_tau	WT_tau	intra-protein xl	224	234	10	2684.47	672.126	4	-0.4	5	27.75
TDHGAEIVYKSPVVSGDTSPR-SEKLDFKDR-a10-b7	WT_tau	WT_tau	intra-protein xl	395	347	48	3488.73	698.755	5	-2.4	2	27.65
VQSKIGSLDNITHVPGGGNK-KIETHKLTFR-a4-b6	WT_tau	WT_tau	intra-protein xl	353	375	22	3429.87	1144.3	3	-1.5	2	27.6
TDHGAEIVYKSPVVSGDTSPR-DGSKPPEGSSPPTKPAPPTK-a10-b4	WT_tau	WT_tau_decoy	decoy intra-protein xl	395	260	135	4326.15	1082.55	4	-2.8	1	27.48
DGTGSDDKK-XVSKSK-a8-b4	WT_tau	WT_tau	intra-protein xl	140	130	10	1753.84	585.621	3	0.2	2	27.32
VQSKIGSLDNITHVPGGGNK-LQTAPVPMPDLKNVK-a4-b12	WT_tau	WT_tau	intra-protein xl	353	254	99	3808.05	762.618	5	-0.6	1	26.94
LQTAPVPXPDLKNVK-KVAVVR-a12-b1	WT_tau	WT_tau	intra-protein xl	254	225	29	2474.43	619.615	4	-0.5	1	26.85
HVPGGGSVQIVYKPVDLSK-TPSLPTPPTREPKK-a13-b13	WT_tau	WT_tau	intra-protein xl	311	224	87	3665.02	734.012	5	0.5	2	26.77
GAAPPGQKGQANATR-SPSSAKSR-a8-b6	WT_tau	WT_tau	intra-protein xl	163	240	77	2379.22	595.814	4	-0.4	2	26.51
LQTAPVPMPDLKNVKSK-ASSPSKPPTR-a12-b6	WT_tau	WT_tau_decoy	decoy intra-protein xl	254	216	38	3029.65	606.939	5	-1.4	2	26.48
KDQGGYTXHQDQEGDTDAGLK-IPAKTPPAPK-a1-b4	WT_tau	WT_tau	intra-protein xl	24	174	150	3465.67	867.426	4	0.2	2	26.45
TPPAPKTPPSSGEPPK-TPSLPTPPTREPKK-a6-b13	WT_tau	WT_tau	intra-protein xl	180	224	44	3272.76	655.561	5	-0.1	3	26.34
DNIKHVPGGGSVQIVYKPVDLSK-VQIINKK-a4-b6	WT_tau	WT_tau	intra-protein xl	298	280	18	3428.94	858.243	4	0.7	2	26.34
TPSLPTPPTREPKK-VQIINKK-a13-b6	WT_tau	WT_tau	intra-protein xl	224	280	56	2527.47	632.876	4	-0.4	2	26.32
VQSKIGSLDNITHVPGGGNK-HVPGGGSVQIVYKPVDLSK-a4-b13	WT_tau	WT_tau	intra-protein xl	353	311	42	4137.23	828.454	5	2	1	26.29
GAAPPGQKGQANATR-SKDGTGSDDKK-a8-b2	WT_tau	WT_tau	intra-protein xl	163	132	31	2697.33	675.341	4	0	1	26.17
VQSKIGSLDNITHVPGGGNK-AKTDHGAEIVYK-a4-b2	WT_tau	WT_tau	intra-protein xl	353	385	32	3488.82	698.771	5	-3	1	26.16
DNIKHVPGGGSVQIVYKPVDLSK-KLDLSNVQSK-a4-b1	WT_tau	WT_tau	intra-protein xl	298	281	17	3718.03	930.516	4	0.4	1	25.97
IPAKTPPAPK-DGTGSDDKK-a4-b8	WT_tau	WT_tau	intra-protein xl	174	140	34	2078.09	693.704	3	-0.1	1	25.74
KDQGGYTMHQDQEGDTDAGLK-VQIINKK-a1-b6	WT_tau	WT_tau	intra-protein xl	24	280	256	3272.6	819.158	4	0.8	1	25.71
HVPGGGSVQIVYKPVDLSK-SKIGSTENLK-a13-b2	WT_tau	WT_tau	intra-protein xl	311	259	52	3192.74	799.192	4	-0.8	2	25.63
DGTGSDDKK-MVSKSK-a8-b4	WT_tau	WT_tau	intra-protein xl	140	130	10	1737.85	580.29	3	0.2	1	25.44
IGSLDNITHVPGGGNKK-SEKLDFK-a16-b3	WT_tau	WT_tau	intra-protein xl	369	343	26	2709.43	678.366	4	-0.3	1	25.37
KLDLSNVQSK-LDFKDR-a1-b4	WT_tau	WT_tau	intra-protein xl	281	347	66	2061.11	688.044	3	-0.8	1	25.22
GAAPPGQKGQANATR-DGTGSDDKKAK-a8-b9	WT_tau	WT_tau	intra-protein xl	163	141	22	2681.34	671.342	4	-0.5	1	24.97
VQIINKK-LDFKDR-a6-b4	WT_tau	WT_tau	intra-protein xl	280	347	67	1772.02	591.68	3	-1	1	24.93
TPSLPTPPTREPKK-SEKLDFKDR-a13-b7	WT_tau	WT_tau	intra-protein xl	224	347	123	2822.51	565.511	5	-0.9	1	24.79
VQSKIGSLDNITHVPGGGNKK-IETHKLTFR-a4-b5	WT_tau	WT_tau	intra-protein xl	353	375	22	3429.87	572.653	6	0.1	2	24.75
KDQGGYTXHQDQEGDTDAGLK-IGSTENLKHQPGGGK-a1-b8	WT_tau	WT_tau	intra-protein xl	24	267	243	3968.84	993.217	4	-1.6	1	24.37
GAAPPGQKGQANATR-LQTAPVPMPDLKNVK-a8-b12	WT_tau	WT_tau	intra-protein xl	163	254	91	3210.72	803.688	4	0.3	1	24.27
VQSKIGSLDNITHVPGGGNK-ENAKAK-a4-b4	WT_tau	WT_tau	intra-protein xl	353	383	30	2817.5	564.508	5	0.1	1	24.14
KDQGGYTMHQDQEGDTDAGLK-GAAPPGQKGQANATR-a1-b8	WT_tau	WT_tau	intra-protein xl	24	163	139	3853.78	771.764	5	-3.6	2	23.98
TPPKSPSSAK-TKIATPR-a4-b2	WT_tau	WT_tau	intra-protein xl	234	150	84	1922.08	641.702	3	-0.2	1	23.82
SKDGTGSDDKK-TKIATPR-a2-b2	WT_tau	WT_tau	intra-protein xl	132	150	18	2060.07	687.699	3	-0.2	1	23.71
TPPKSPSSAKSR-IPAKTPPAPK-a10-b4	WT_tau	WT_tau	intra-protein xl	240	174	66	2398.36	800.461	3	0.5	1	23.68
SKDGTGSDDKK-GADGKTK-a10-b5	WT_tau	WT_tau	intra-protein xl	140	148	8	1949.95	488.496	4	-1.6	1	23.49
IGSLDNITHVPGGGNKK-SKIGSTENLK-a16-b2	WT_tau	WT_tau	intra-protein xl	369	259	110	2919.56	974.193	3	-3.5	1	23.26
TPSLPTPPTREPKK-TPPKSPSSAKSR-a13-b10	WT_tau	WT_tau	intra-protein xl	224	240	16	2927.61	732.911	4	1.2	5	23.2
KDQGGYTMHQDQEGDTDAGLK-IPAKTPPAPK-a1-b4	WT_tau	WT_tau	intra-protein xl	24	174	150	3449.68	1150.9	3	1.2	2	23.09
IGSLDNITHVPGGGNKK-SEKLDFKDR-a16-b3	WT_tau	WT_tau	intra-protein xl	369	343	26	2980.56	597.12	5	-0.1	1	23.04
IPAKTPPAPK-MVSKSK-a4-b4	WT_tau	WT_tau	intra-protein xl	174	130	44	1835.06	612.694	3	0.5	1	23.01
VQSKIGSLDNITHVPGGGNK-IETHKLTFR-a4-b5	WT_tau	WT_tau	intra-protein xl	353	375	22	3301.77	826.451	4	-1.6	1	23.01
KDQGGYTXHQDQEGDTDAGLK-GAAPPGQKGQANATR-a1-b8	WT_tau	WT_tau	intra-protein xl	24	163	139	3869.79	968.455	4	0	3	22.93
CGSLGNIHHKPGGGQVEVK-SEKLDFKDR-a10-b3	WT_tau	WT_tau	intra-protein xl	331	343	12	3247.64	650.536	5	-0.3	2	22.92
IGSTENLKHQPGGGK-LQTAPVPMPDLKNVK-a8-b12	WT_tau	WT_tau	intra-protein xl	267	254	13	3309.78	1104.27	3	-0.1	2	22.91
GAAPPGQKGQANATR-DGTGSDDKK-a8-b8	WT_tau	WT_tau	intra-protein xl	163	140	23	2482.2	621.559	4	-0.4	5	22.9
VQSKIGSLDNITHVPGGGNK-IPAKTPPAPK-a4-b4	WT_tau	WT_tau	intra-protein xl	353	174	179	3176.76	636.359	5	0.4	1	22.77
KDQGGYTXHQDQEGDTDAGLK-SKIGSTENLK-a1-b2	WT_tau	WT_tau	intra-protein xl	24	259	235	3522.64	881.669	4	0.4	1	22.17
TPSLPTPPTREPKK-AKTDHGAEIVYK-a13-b2	WT_tau	WT_tau	intra-protein xl	224	385	161	3016.63	755.164	4	0.9	5	21.61
GAAPPGQKGQANATR-TPPKSPSSAKSR-a8-b10	WT_tau	WT_tau	intra-protein xl	163	240	77	2802.47	701.626	4	-0.8	1	21.61
IGSTENLKHQPGGGK-TPPKSPSSAK-a8-b4	WT_tau	WT_tau	intra-protein xl	267	234	33	2658.4	887.14	3	-0.5	2	21.46
VQSKIGSLDNITHVPGGGNK-SEKLDFKDR-a4-b3	WT_tau	WT_tau	intra-protein xl	353	343	10	3294.72	659.952	5	0.3	2	21.42
IGSLDNITHVPGGGNKK-IPAKTPPAPK-a16-b4	WT_tau	WT_tau	intra-protein xl	369	174	195	2862.6	573.527	5	-0.2	1	21.02
GAAPPGQKGQANATR-AKKDDSGTGDK-a8-b3	WT_tau	WT_tau_decoy	decoy intra-protein xl	163	310	147	2681.34	671.343	4	1.2	1	20.76
LQTAPVPMPDLKNVK-IPAKTPPAPK-a12-b4	WT_tau	WT_tau	intra-protein xl	254	174	80	2806.6	936.54	3	-2	1	20.46
IGSLDNITHVPGGGNKK-HQPGGGKVQIINK-a16-b7	WT_tau	WT_tau	intra-protein xl	369	274	95	3218.76	805.697	4	0.8	1	20.43
TPSLPTPPTREPKK-HQPGGGKVQIINK-a13-b7	WT_tau	WT_tau	intra-protein xl	224	274	50	3060.7	613.149	5	-1.6	1	20.33
VTSKCGSLGNIHHKPGGGQVEVK-CGSKDNIK-a4-b4	WT_tau	WT_tau	intra-protein xl	321	294	27	3446.74	862.692	4	-0.4	1	20.28
GAAPPGQKGQANATR-IPAKTPPAPK-a8-b4	WT_tau	WT_tau	intra-protein xl	163	174	11	2579.42	645.862	4	-0.8	2	20.23
LQTAPVPMPDLKNVK-SEKLDFKDR-a12-b3	WT_tau	WT_tau	intra-protein xl	254	343	89	2924.57	732.149	4	-0.9	2	20.21
IGSLDNITHVPGGGNKK-ENAKAK-a16-b4	WT_tau	WT_tau	intra-protein xl	369	383	14	2503.34	501.675	5	-1	1	20.21
TPPAPKTPPSSGEPPK-LQTAPVPMPDLKNVK-a6-b12	WT_tau	WT_tau	intra-protein xl	180	254	74	3374.82	844.712	4	0.4	1	20.12
KDQGGYTMHQDQEGDTDAGLK-TPPKSPSSAKSR-a1-b10	WT_tau	WT_tau	intra-protein xl	24	240	216	3672.73	919.19	4	-1.1	1	20.04
WT Tau_ RT_intra_DSS_04
Id	Protein1	Protein2	XLType	AbsPos1	AbsPos2	deltaAA	Mr	Mz	z	Error_rel[ppm]	nseen	ld-Score
AKTDHGAEIVYK-KIETHKLTFR-a2-b6	WT_tau	WT_tau	intra-protein xl	385	375	10	2740.49	686.131	4	0.3	3	46.2
TDHGAEIVYKSPVVSGDTSPR-KVAVVR-a10-b1	WT_tau	WT_tau	intra-protein xl	395	225	170	3022.61	756.659	4	-0.9	1	44.13
IETHKLTFR-SEKLDFKDR-a5-b3	WT_tau	WT_tau	intra-protein xl	375	343	32	2418.29	484.666	5	0.1	3	43.83
VQSKIGSLDNITHVPGGGNK-SEKLDFKDR-a4-b3	WT_tau	WT_tau	intra-protein xl	353	343	10	3294.72	550.128	6	0.2	2	43.26
KDQGGYTMHQDQEGDTDAGLK-TKIATPR-a1-b2	WT_tau	WT_tau	intra-protein xl	24	150	126	3216.54	805.142	4	0.6	1	42.72
KLDLSNVQSK-SKIGSTENLK-a1-b2	WT_tau	WT_tau	intra-protein xl	281	259	22	2344.28	782.436	3	0.2	2	42.57
IGSTENLKHQPGGGK-VQIINKK-a8-b6	WT_tau	WT_tau	intra-protein xl	267	280	13	2501.4	834.807	3	0.7	3	42.09
AKTDHGAEIVYK-IETHKLTFR-a2-b5	WT_tau	WT_tau	intra-protein xl	385	375	10	2612.4	654.107	4	0.9	1	42.08
TDHGAEIVYKSPVVSGDTSPR-SEKLDFKDR-a10-b7	WT_tau	WT_tau	intra-protein xl	395	347	48	3488.74	873.193	4	-0.1	1	41.65
LDLSNVQSKCGSK-VQIINKK-a9-b6	WT_tau	WT_tau	intra-protein xl	290	280	10	2414.32	805.782	3	0.4	2	41.46
KIETHKLTFR-SEKLDFKDR-a6-b3	WT_tau	WT_tau	intra-protein xl	375	343	32	2546.39	637.604	4	-0.3	4	41.43
TDHGAEIVYKSPVVSGDTSPR-LDFKDR-a10-b4	WT_tau	WT_tau	intra-protein xl	395	347	48	3144.57	787.151	4	-0.5	2	41.17
TDHGAEIVYKSPVVSGDTSPR-IETHKLTFR-a10-b5	WT_tau	WT_tau	intra-protein xl	395	375	20	3495.8	583.642	6	0.7	1	40.79
IGSTENLKHQPGGGK-KLDLSNVQSK-a8-b1	WT_tau	WT_tau	intra-protein xl	267	281	14	2790.49	931.171	3	0.6	8	39.41
HVPGGGSVQIVYKPVDLSK-KVAVVR-a13-b1	WT_tau	WT_tau	intra-protein xl	311	225	86	2787.6	697.908	4	0.2	1	39.39
IGSLDNITHVPGGGNKK-AKTDHGAEIVYK-a16-b2	WT_tau	WT_tau	intra-protein xl	369	385	16	3174.67	794.675	4	0.6	2	38.62
TKIATPR-MVSKSK-a2-b4	WT_tau	WT_tau	intra-protein xl	150	130	20	1601.92	534.98	3	-0.4	1	38.5
KDQGGYTMHQDQEGDTDAGLK-KVAVVR-a1-b1	WT_tau	WT_tau	intra-protein xl	24	225	201	3101.51	621.309	5	-1.1	1	37.6
TPSLPTPPTREPKK-IPAKTPPAPK-a13-b4	WT_tau	WT_tau	intra-protein xl	224	174	50	2704.55	541.918	5	-0.1	2	37.55
TDHGAEIVYKSPVVSGDTSPR-ENAKAK-a10-b4	WT_tau	WT_tau	intra-protein xl	395	383	12	3011.52	603.311	5	-0.6	1	37.23
VQSKIGSLDNITHVPGGGNK-AKTDHGAEIVYK-a4-b2	WT_tau	WT_tau	intra-protein xl	353	385	32	3488.83	873.215	4	0.5	2	37.07
IPAKTPPAPK-KVAVVR-a4-b1	WT_tau	WT_tau	intra-protein xl	174	225	51	1827.13	457.792	4	0.1	1	37.04
IGSLDNITHVPGGGNKK-LDFKDR-a16-b4	WT_tau	WT_tau	intra-protein xl	369	347	22	2636.39	528.286	5	-1.3	1	36.85
HQPGGGKVQIINK-KLDLSNVQSK-a7-b1	WT_tau	WT_tau	intra-protein xl	274	281	7	2643.47	661.876	4	0.1	3	36.47
TDHGAEIVYKSPVVSGDTSPR-TPPKSPSSAKSR-a10-b10	WT_tau	WT_tau	intra-protein xl	395	240	155	3593.83	899.466	4	0.1	2	36.44
TDHGAEIVYKSPVVSGDTSPR-IGSLDNITHVPGGGNKK-a10-b16	WT_tau	WT_tau	intra-protein xl	395	369	26	4058.07	677.353	6	0.2	1	36.37
AKTDHGAEIVYK-LDFKDR-a2-b4	WT_tau	WT_tau	intra-protein xl	385	347	38	2261.17	566.301	4	0.7	1	36.28
IGSLDNITHVPGGGNKK-IETHKLTFR-a16-b5	WT_tau	WT_tau	intra-protein xl	369	375	6	2987.62	498.944	6	-0.1	5	35.73
HQPGGGKVQIINK-SKIGSTENLK-a7-b2	WT_tau	WT_tau	intra-protein xl	274	259	15	2588.43	648.115	4	0.1	2	35.6
TDHGAEIVYKSPVVSGDTSPR-LQTAPVPMPDLKNVK-a10-b12	WT_tau	WT_tau	intra-protein xl	395	254	141	4002.07	801.423	5	-0.4	2	35.53
KDQGGYTMHQDQEGDTDAGLK-TPPKSPSSAK-a1-b4	WT_tau	WT_tau	intra-protein xl	24	234	210	3429.59	858.404	4	-4.3	1	35.3
TKIATPR-KVAVVR-a2-b1	WT_tau	WT_tau	intra-protein xl	150	225	75	1593.99	532.339	3	0.3	1	35.24
HVPGGGSVQIVYKPVDLSK-VQIINKK-a13-b6	WT_tau	WT_tau	intra-protein xl	311	280	31	2958.69	592.745	5	-0.9	3	35.07
GAAPPGQKGQANATR-GADGKTK-a8-b5	WT_tau	WT_tau	intra-protein xl	163	148	15	2236.16	560.047	4	-0.6	1	34.91
KIETHK-LDFKDR-a1-b4	WT_tau	WT_tau	intra-protein xl	370	347	23	1684.92	562.647	3	1	1	34.85
TDHGAEIVYKSPVVSGDTSPR-KIETHK-a10-b1	WT_tau	WT_tau	intra-protein xl	395	370	25	3106.59	1036.54	3	0.1	1	34.83
LQTAPVPMPDLKNVK-KVAVVR-a12-b1	WT_tau	WT_tau	intra-protein xl	254	225	29	2458.43	615.616	4	-1.5	3	34.81
SPSSAKSR-VQIINKK-a6-b6	WT_tau	WT_tau	intra-protein xl	240	280	40	1798.03	600.351	3	-0.5	1	34.41
IPAKTPPAPK-TKIATPR-a4-b2	WT_tau	WT_tau	intra-protein xl	174	150	24	1942.16	486.548	4	-0.9	2	34.29
SKIGSTENLK-VQIINKK-a2-b6	WT_tau	WT_tau	intra-protein xl	259	280	21	2055.2	514.807	4	1.3	1	34.26
KDQGGYTXHQDQEGDTDAGLK-KVAVVR-a1-b1	WT_tau	WT_tau	intra-protein xl	24	225	201	3117.5	624.508	5	-0.3	3	34.2
CGSLGNIHHKPGGGQVEVK-SEKLDFK-a10-b3	WT_tau	WT_tau	intra-protein xl	331	343	12	2976.52	745.137	4	1.7	1	33.93
SKDGTGSDDKK-AKGADGK-a2-b2	WT_tau	WT_tau	intra-protein xl	132	143	11	1919.94	640.989	3	-0.6	2	33.8
TPSLPTPPTREPKK-VQIINKK-a13-b6	WT_tau	WT_tau	intra-protein xl	224	280	56	2527.47	506.502	5	-0.6	1	33.68
CGSLGNIHHKPGGGQVEVK-KIETHKLTFR-a10-b6	WT_tau	WT_tau	intra-protein xl	331	375	44	3382.79	677.566	5	-0.2	1	33.63
AKTDHGAEIVYK-SEKLDFKDR-a2-b7	WT_tau	WT_tau	intra-protein xl	385	347	38	2605.34	522.075	5	-0.9	2	33.62
TPPKSPSSAK-KVAVVR-a4-b1	WT_tau	WT_tau	intra-protein xl	234	225	9	1807.06	603.36	3	0.2	3	33.47
KIETHKLTFR-ENAKAK-a6-b4	WT_tau	WT_tau	intra-protein xl	375	383	8	2069.16	690.728	3	-1.1	1	33.28
TPSLPTPPTREPKK-TKIATPR-a13-b2	WT_tau	WT_tau	intra-protein xl	224	150	74	2471.41	618.86	4	-1.5	4	33.04
VQSKIGSLDNITHVPGGGNK-SEKLDFK-a4-b3	WT_tau	WT_tau	intra-protein xl	353	343	10	3023.59	605.727	5	0.6	1	33.03
IETHKLTFR-SEKLDFK-a5-b3	WT_tau	WT_tau	intra-protein xl	375	343	32	2147.16	716.729	3	0.4	2	32.87
IGSLDNITHVPGGGNKK-SEKLDFKDR-a16-b3	WT_tau	WT_tau	intra-protein xl	369	343	26	2980.56	497.768	6	0.4	4	32.77
TDHGAEIVYKSPVVSGDTSPR-KIETHKLTFR-a10-b1	WT_tau	WT_tau	intra-protein xl	395	370	25	3623.89	604.99	6	-0.3	1	32.74
GAAPPGQKGQANATR-AKGADGK-a8-b2	WT_tau	WT_tau	intra-protein xl	163	143	20	2206.14	552.544	4	-0.9	1	32.72
TPPAPKTPPSSGEPPKSGDR-GAAPPGQKGQANATR-a6-b8	WT_tau	WT_tau	intra-protein xl	180	163	17	3562.81	891.711	4	-0.4	3	32.51
HVPGGGSVQIVYKPVDLSK-KLDLSNVQSK-a13-b1	WT_tau	WT_tau	intra-protein xl	311	281	30	3247.78	650.564	5	-0.6	1	32.47
SKDGTGSDDKK-TKIATPR-a2-b2	WT_tau	WT_tau	intra-protein xl	132	150	18	2060.07	413.022	5	-0.9	2	32.32
SKIGSTENLK-KVAVVR-a2-b1	WT_tau	WT_tau	intra-protein xl	259	225	34	1884.1	629.042	3	-0.2	1	32.32
IPAKTPPAPK-XVSKSK-a4-b4	WT_tau	WT_tau	intra-protein xl	174	130	44	1851.05	618.026	3	0.1	2	32.14
VQIINKK-LDFKDR-a6-b4	WT_tau	WT_tau	intra-protein xl	280	347	67	1772.02	591.681	3	0.4	1	31.94
LQTAPVPMPDLKNVK-SKIGSTENLK-a12-b2	WT_tau	WT_tau	intra-protein xl	254	259	5	2863.57	716.9	4	-1	3	31.85
IPAKTPPAPK-AKGADGK-a4-b2	WT_tau	WT_tau	intra-protein xl	174	143	31	1802.03	601.684	3	-1.1	1	31.81
KDQGGYTMHQDQEGDTDAGLK-SKIGSTENLK-a1-b2	WT_tau	WT_tau	intra-protein xl	24	259	235	3506.65	877.67	4	0	1	31.39
HVPGGGSVQIVYKPVDLSK-SEKLDFKDR-a13-b7	WT_tau	WT_tau	intra-protein xl	311	347	36	3253.73	651.754	5	-0.6	1	31.35
DGTGSDDKKAK-TKIATPR-a8-b2	WT_tau	WT_tau	intra-protein xl	140	150	10	2044.08	512.028	4	-0.4	3	31.34
GAAPPGQKGQANATR-SKIGSTENLK-a8-b2	WT_tau	WT_tau	intra-protein xl	163	259	96	2636.39	660.105	4	0.1	1	31.27
AKGADGK-TKIATPR-a2-b2	WT_tau	WT_tau	intra-protein xl	143	150	7	1568.89	393.23	4	-0.9	2	31.18
KDQGGYTXHQDQEGDTDAGLK-TKIATPR-a1-b2	WT_tau	WT_tau	intra-protein xl	24	150	126	3232.53	809.142	4	1.4	1	31.12
IPAKTPPAPK-GADGKTK-a4-b5	WT_tau	WT_tau	intra-protein xl	174	148	26	1832.04	611.688	3	0.6	2	31.1
HVPGGGSVQIVYKPVDLSK-LDLSNVQSKCGSK-a13-b9	WT_tau	WT_tau	intra-protein xl	311	290	21	3551.86	888.974	4	-0.6	1	30.83
LQTAPVPMPDLKNVK-SPSSAKSR-a12-b6	WT_tau	WT_tau	intra-protein xl	254	240	14	2606.41	652.61	4	-0.1	2	30.68
TPPAPKTPPSSGEPPK-TPSLPTPPTREPKK-a6-b13	WT_tau	WT_tau	intra-protein xl	180	224	44	3272.77	655.562	5	1	3	30.25
LQTAPVPMPDLKNVK-IPAKTPPAPK-a12-b4	WT_tau	WT_tau	intra-protein xl	254	174	80	2806.6	702.659	4	0	1	30.18
VQSKIGSLDNITHVPGGGNK-LDFKDR-a4-b4	WT_tau	WT_tau	intra-protein xl	353	347	6	2950.55	591.118	5	-0.4	1	30.12
IGSTENLKHQPGGGK-KVAVVR-a8-b1	WT_tau	WT_tau	intra-protein xl	267	225	42	2330.3	777.776	3	-0.9	1	29.94
VQSKIGSLDNITHVPGGGNK-KIETHK-a4-b1	WT_tau	WT_tau	intra-protein xl	353	370	17	2912.57	583.522	5	-0.5	2	29.83
IGSLDNITHVPGGGNKK-SEKLDFK-a16-b3	WT_tau	WT_tau	intra-protein xl	369	343	26	2709.43	678.367	4	0.4	1	29.73
HQPGGGKVQIINK-SQVNSLDLKK-a7-b9	WT_tau	WT_tau_decoy	decoy intra-protein xl	274	169	105	2643.47	529.702	5	0.3	5	29.63
TPPAPKTPPSSGEPPK-GAAPPGQKGQANATR-a6-b8	WT_tau	WT_tau	intra-protein xl	180	163	17	3147.63	787.916	4	0.3	2	29.4
TPSLPTPPTREPKK-SEKLDFKDR-a13-b3	WT_tau	WT_tau	intra-protein xl	224	343	119	2822.52	565.511	5	-0.2	2	29.36
VTSKCGSLGNIHHKPGGGQVEVK-VQIINKK-a4-b6	WT_tau	WT_tau	intra-protein xl	321	280	41	3367.84	842.967	4	-0.4	1	29.36
IGSLDNITHVPGGGNKK-VQIINKK-a16-b6	WT_tau	WT_tau	intra-protein xl	369	280	89	2685.51	538.111	5	-0.9	1	29.28
TPSLPTPPTREPKK-TPPKSPSSAK-a13-b4	WT_tau	WT_tau	intra-protein xl	224	234	10	2684.47	672.126	4	-0.2	6	29.22
GAAPPGQKGQANATR-TPPSSGEPPKSGDR-a8-b10	WT_tau	WT_tau	intra-protein xl	163	190	27	2971.48	991.5	3	1	1	29.14
VQSKIGSLDNITHVPGGGNKK-SEKLDFKDR-a4-b3	WT_tau	WT_tau	intra-protein xl	353	343	10	3422.83	1141.95	3	3.1	2	28.94
GAAPPGQKGQANATR-SPSSAKSR-a8-b6	WT_tau	WT_tau	intra-protein xl	163	240	77	2379.22	595.814	4	-0.1	2	28.75
IGSTENLKHQPGGGK-AKTDHGAEIVYK-a8-b2	WT_tau	WT_tau	intra-protein xl	267	385	118	2990.55	997.858	3	1.1	1	28.72
SKIGSTENLK-TPPKSPSSAK-a2-b4	WT_tau	WT_tau	intra-protein xl	259	234	25	2212.2	738.406	3	0.3	1	28.71
IGSLDNITHVPGGGNKK-IGSTENLKHQPGGGK-a16-b8	WT_tau	WT_tau	intra-protein xl	369	267	102	3365.77	842.45	4	0.1	1	28.38
TPPKSPSSAKSR-KVAVVR-a10-b1	WT_tau	WT_tau	intra-protein xl	240	225	15	2050.19	513.555	4	-0.9	2	28.37
LQTAPVPXPDLKNVK-SKIGSTENLK-a12-b2	WT_tau	WT_tau	intra-protein xl	254	259	5	2879.57	720.9	4	-0.1	10	28.2
LQTAPVPMPDLKNVK-TKIATPR-a12-b2	WT_tau	WT_tau	intra-protein xl	254	150	104	2573.46	644.372	4	-1.2	2	28.13
VQSKIGSLDNITHVPGGGNK-ENAKAK-a4-b4	WT_tau	WT_tau	intra-protein xl	353	383	30	2817.5	564.507	5	-0.3	1	27.94
GAAPPGQKGQANATR-DGTGSDDKKAK-a8-b9	WT_tau	WT_tau	intra-protein xl	163	141	22	2681.34	671.342	4	0.3	3	27.89
HVPGGGSVQIVYKPVDLSK-SGCKSQVNSLDLKK-a13-b4	WT_tau	WT_tau_decoy	decoy intra-protein xl	311	160	151	3679.97	737.001	5	1.4	1	27.74
HVPGGGSVQIVYKPVDLSK-TPSLPTPPTREPKK-a13-b13	WT_tau	WT_tau	intra-protein xl	311	224	87	3665.02	734.011	5	-0.4	1	27.71
AKTDHGAEIVYK-SKIGSTENLK-a2-b2	WT_tau	WT_tau	intra-protein xl	385	259	126	2544.34	637.094	4	-0.3	1	27.56
VQSKIGSLDNITHVPGGGNK-LQTAPVPMPDLKNVK-a4-b12	WT_tau	WT_tau	intra-protein xl	353	254	99	3808.05	762.619	5	-0.6	2	27.52
GAAPPGQKGQANATR-KDDSGTGDKSK-a8-b9	WT_tau	WT_tau_decoy	decoy intra-protein xl	163	318	155	2697.34	540.475	5	1.1	1	27.51
VTSKCGSLGNIHHKPGGGQVEVK-CGSKDNIK-a4-b4	WT_tau	WT_tau	intra-protein xl	321	294	27	3446.74	862.693	4	0.7	1	27.32
IGSLDNITHVPGGGNKK-SKIGSTENLK-a16-b2	WT_tau	WT_tau	intra-protein xl	369	259	110	2919.57	730.9	4	1	2	27.29
HQPGGGKVQIINKK-SKIGSTENLK-a7-b2	WT_tau	WT_tau	intra-protein xl	274	259	15	2716.52	680.139	4	-0.1	1	27.24
IGSLDNITHVPGGGNKK-KVAVVR-a16-b1	WT_tau	WT_tau	intra-protein xl	369	225	144	2514.43	503.894	5	0.2	2	27.14
TPSLPTPPTREPKK-SKIGSTENLK-a13-b2	WT_tau	WT_tau	intra-protein xl	224	259	35	2761.53	553.313	5	0.8	3	26.76
DNIKHVPGGGSVQIVYKPVDLSK-VQIINKK-a4-b6	WT_tau	WT_tau	intra-protein xl	298	280	18	3428.94	686.796	5	-0.3	2	26.58
KDQGGYTMHQDQEGDTDAGLK-SPSSAKSR-a1-b6	WT_tau	WT_tau	intra-protein xl	24	240	216	3249.49	813.379	4	0.4	1	26.51
SKDGTGSDDKK-GADGKTK-a10-b5	WT_tau	WT_tau	intra-protein xl	140	148	8	1949.95	488.496	4	-1.8	1	26.3
IGSLDNITHVPGGGNKK-ENAKAK-a16-b4	WT_tau	WT_tau	intra-protein xl	369	383	14	2503.34	501.676	5	-0.2	1	26.28
KDQGGYTXHQDQEGDTDAGLK-IGSTENLKHQPGGGK-a1-b8	WT_tau	WT_tau	intra-protein xl	24	267	243	3968.85	993.221	4	1.8	1	26.23
IPAKTPPAPK-MVSKSK-a4-b4	WT_tau	WT_tau	intra-protein xl	174	130	44	1835.06	612.694	3	-0.4	1	26.07
KDQGGYTMHQDQEGDTDAGLK-DGSKPPEGSSPPTKPAPPTK-a1-b14	WT_tau	WT_tau_decoy	decoy intra-protein xl	24	270	246	4405.05	1102.27	4	-2.8	1	26.05
IPAKTPPAPK-DGTGSDDKK-a4-b8	WT_tau	WT_tau	intra-protein xl	174	140	34	2078.09	693.704	3	-0.9	1	25.98
DGTGSDDKK-MVSKSK-a8-b4	WT_tau	WT_tau	intra-protein xl	140	130	10	1737.85	580.291	3	1.9	1	25.98
GAAPPGQKGQANATR-SKDGTGSDDKK-a8-b2	WT_tau	WT_tau	intra-protein xl	163	132	31	2697.33	675.341	4	0.2	1	25.94
TPPAPKTPPSSGEPPK-KVAVVR-a6-b1	WT_tau	WT_tau	intra-protein xl	180	225	45	2395.35	799.457	3	0.4	2	25.89
DNIKHVPGGGSVQIVYKPVDLSK-KLDLSNVQSKCGSK-a4-b10	WT_tau	WT_tau	intra-protein xl	298	290	8	4150.21	1038.56	4	0.3	1	25.75
IPAKTPPAPK-SKIGSTENLK-a4-b2	WT_tau	WT_tau	intra-protein xl	174	259	85	2232.27	745.099	3	0.1	1	25.64
TPSLPTPPTREPKK-TPPKSPSSAKSR-a13-b10	WT_tau	WT_tau	intra-protein xl	224	240	16	2927.61	732.91	4	0.6	5	25.48
DNIKHVPGGGSVQIVYKPVDLSK-KLDLSNVQSK-a4-b1	WT_tau	WT_tau	intra-protein xl	298	281	17	3718.03	1240.35	3	-1.5	1	25.13
KDQGGYTMHQDQEGDTDAGLK-IPAKTPPAPK-a1-b4	WT_tau	WT_tau	intra-protein xl	24	174	150	3449.68	863.428	4	0.5	3	24.95
VTSKCGSLGNIHHKPGGGQVEVK-LDLSNVQSKCGSK-a4-b9	WT_tau	WT_tau	intra-protein xl	321	290	31	3961.01	991.261	4	-0.8	1	24.8
DNIKHVPGGGSVQIVYKPVDLSK-LDLSNVQSKCGSK-a4-b9	WT_tau	WT_tau	intra-protein xl	298	290	8	4022.12	1006.54	4	0.6	2	24.73
LQTAPVPMPDLKNVK-KLDLSNVQSK-a12-b1	WT_tau	WT_tau	intra-protein xl	254	281	27	2918.61	730.661	4	-0.6	1	24.58
TPPAPKTPPSSGEPPKSGDR-TPSLPTPPTREPKK-a6-b13	WT_tau	WT_tau	intra-protein xl	180	224	44	3687.95	922.995	4	0.5	2	24.52
AKGADGK-MVSKSK-a2-b4	WT_tau	WT_tau	intra-protein xl	143	130	13	1461.79	488.269	3	-0.9	1	24.45
TPPAPKTPPSSGEPPK-MVSKSK-a6-b4	WT_tau	WT_tau	intra-protein xl	180	130	50	2403.27	601.825	4	-1.1	1	24.37
IETHKLTFR-ENAKAK-a5-b4	WT_tau	WT_tau	intra-protein xl	375	383	8	1941.07	389.221	5	-0.7	1	23.99
LQTAPVPMPDLKNVK-TPPKSPSSAKSR-a12-b10	WT_tau	WT_tau	intra-protein xl	254	240	14	3029.66	606.94	5	0.5	1	23.9
CGSLGNIHHKPGGGQVEVK-LDLSNVQSKCGSK-a10-b9	WT_tau	WT_tau	intra-protein xl	331	290	41	3545.78	887.452	4	1.6	1	23.78
TPPKSPSSAK-TKIATPR-a4-b2	WT_tau	WT_tau	intra-protein xl	234	150	84	1922.08	641.702	3	0.1	1	23.49
VQSKIGSLDNITHVPGGGNK-HVPGGGSVQIVYKPVDLSK-a4-b13	WT_tau	WT_tau	intra-protein xl	353	311	42	4137.23	828.453	5	1.2	2	23.3
KLDLSNVQSK-ENAKAK-a1-b4	WT_tau	WT_tau	intra-protein xl	281	383	102	1928.06	643.694	3	0	1	23.24
GAAPPGQKGQANATR-AKTDHGAEIVYK-a8-b2	WT_tau	WT_tau	intra-protein xl	163	385	222	2891.49	964.837	3	-0.6	1	22.98
VQSKIGSLDNITHVPGGGNK-IPAKTPPAPK-a4-b4	WT_tau	WT_tau	intra-protein xl	353	174	179	3176.76	636.359	5	0.3	2	22.84
IGSTENLKHQPGGGK-LQTAPVPMPDLKNVK-a8-b12	WT_tau	WT_tau	intra-protein xl	267	254	13	3309.78	828.453	4	1.1	1	22.73
CGSLGNIHHKPGGGQVEVK-IGSLDNITHVPGGGNKK-a10-b16	WT_tau	WT_tau	intra-protein xl	331	369	38	3816.97	955.25	4	0	2	22.72
CGSLGNIHHKPGGGQVEVK-SEKLDFKDR-a10-b7	WT_tau	WT_tau	intra-protein xl	331	347	16	3247.64	650.536	5	0.1	1	22.53
KLDLSNVQSK-SEKLDFKDR-a1-b3	WT_tau	WT_tau	intra-protein xl	281	343	62	2405.28	602.328	4	0.3	1	22.48
TDHGAEIVYKSPVVSGDTSPR-IGSTENLKHQPGGGK-a10-b8	WT_tau	WT_tau	intra-protein xl	395	267	128	3873.95	969.495	4	0	1	22.42
IGSTENLKHQPGGGK-SQVNSLDLKK-a8-b9	WT_tau	WT_tau_decoy	decoy intra-protein xl	267	169	98	2790.49	698.629	4	-1.1	6	22.28
SPSSAKSR-KVAVVR-a6-b1	WT_tau	WT_tau	intra-protein xl	240	225	15	1626.94	543.321	3	-0.8	1	22.2
VQSKIGSLDNITHVPGGGNK-TPPKSPSSAKSR-a4-b10	WT_tau	WT_tau	intra-protein xl	353	240	113	3399.81	850.961	4	0.1	1	22.13
DGTGSDDKK-GADGKTK-a8-b5	WT_tau	WT_tau	intra-protein xl	140	148	8	1734.83	579.284	3	0.6	1	22.13
DNIKHVPGGGSVQIVYKPVDLSK-SGCKSQVNSLDLK-a4-b4	WT_tau	WT_tau_decoy	decoy intra-protein xl	298	160	138	4022.12	1006.54	4	2.5	3	22.05
LQTAPVPMPDLKNVK-HQPGGGKVQIINK-a12-b7	WT_tau	WT_tau	intra-protein xl	254	274	20	3162.76	791.698	4	0.2	1	21.8
CGSLGNIHHKPGGGQVEVK-SEKLDFKDR-a10-b3	WT_tau	WT_tau	intra-protein xl	331	343	12	3247.64	650.536	5	-0.2	2	21.59
LQTAPVPMPDLKNVKSK-AKANERFTLK-a12-b2	WT_tau	WT_tau_decoy	decoy intra-protein xl	254	67	187	3179.76	795.947	4	-4.9	1	21.07
VQSKIGSLDNITHVPGGGNK-KVAVVR-a4-b1	WT_tau	WT_tau	intra-protein xl	353	225	128	2828.59	943.872	3	1.9	1	21.06
LQTAPVPMPDLKNVK-YVIEAGHDTKAK-a12-b10	WT_tau	WT_tau_decoy	decoy intra-protein xl	254	65	189	3118.67	624.742	5	-0.1	1	20.82
GAAPPGQKGQANATR-TPPKSPSSAKSR-a8-b4	WT_tau	WT_tau	intra-protein xl	163	234	71	2802.47	701.625	4	-1.2	2	20.64
VQSKIGSLDNITHVPGGGNKK-IETHKLTFR-a4-b5	WT_tau	WT_tau	intra-protein xl	353	375	22	3429.87	1144.3	3	0	1	20.49
HVPGGGSVQIVYKPVDLSK-SEKLDFKDR-a13-b3	WT_tau	WT_tau	intra-protein xl	311	343	32	3253.74	814.442	4	0.2	1	20.32
IGSLDNITHVPGGGNKK-HQPGGGKVQIINK-a16-b7	WT_tau	WT_tau	intra-protein xl	369	274	95	3218.76	805.697	4	0.8	1	20.12
GAAPPGQKGQANATR-DGTGSDDKK-a8-b8	WT_tau	WT_tau	intra-protein xl	163	140	23	2482.21	621.559	4	0.4	1	20.01
WT Tau_ RT_intra_DSS_05
Id	Protein1	Protein2	XLType	AbsPos1	AbsPos2	deltaAA	Mr	Mz	z	Error_rel[ppm]	nseen	ld-Score
AKTDHGAEIVYK-KIETHKLTFR-a2-b6	WT_tau	WT_tau	intra-protein xl	385	375	10	2740.49	686.13	4	-1.6	2	53.91
TDHGAEIVYKSPVVSGDTSPR-VQIINKK-a10-b6	WT_tau	WT_tau	intra-protein xl	395	280	115	3193.7	639.747	5	-0.5	1	46.02
AKTDHGAEIVYK-IETHKLTFR-a2-b5	WT_tau	WT_tau	intra-protein xl	385	375	10	2612.39	871.806	3	-0.8	4	45.73
TDHGAEIVYKSPVVSGDTSPR-KVAVVR-a10-b1	WT_tau	WT_tau	intra-protein xl	395	225	170	3022.61	756.66	4	0	2	45.36
IGSTENLKHQPGGGK-VQIINKK-a8-b6	WT_tau	WT_tau	intra-protein xl	267	280	13	2501.39	834.806	3	-0.6	3	45.27
IETHKLTFR-SEKLDFKDR-a5-b3	WT_tau	WT_tau	intra-protein xl	375	343	32	2418.29	605.58	4	-0.3	2	42.7
IGSLDNITHVPGGGNKK-LDFKDR-a16-b4	WT_tau	WT_tau	intra-protein xl	369	347	22	2636.39	528.286	5	-1.2	2	40.76
VQSKIGSLDNITHVPGGGNK-SEKLDFKDR-a4-b3	WT_tau	WT_tau	intra-protein xl	353	343	10	3294.72	550.127	6	-1.7	3	38.81
KLDLSNVQSK-SKIGSTENLK-a1-b2	WT_tau	WT_tau	intra-protein xl	281	259	22	2344.28	587.078	4	-1.5	3	38.69
LDLSNVQSKCGSK-VQIINKK-a9-b6	WT_tau	WT_tau	intra-protein xl	290	280	10	2414.32	604.588	4	-0.6	3	37.93
TPPKSPSSAK-KVAVVR-a4-b1	WT_tau	WT_tau	intra-protein xl	234	225	9	1807.06	452.772	4	-0.5	2	37.11
HQPGGGKVQIINK-KLDLSNVQSK-a7-b1	WT_tau	WT_tau	intra-protein xl	274	281	7	2643.47	661.875	4	-0.1	1	36.91
TDHGAEIVYKSPVVSGDTSPR-SEKLDFK-a10-b3	WT_tau	WT_tau	intra-protein xl	395	343	52	3217.61	805.409	4	-2.8	1	36.89
KIETHKLTFR-LDFKDR-a6-b4	WT_tau	WT_tau	intra-protein xl	375	347	28	2202.21	551.561	4	-1	1	36.68
IGSLDNITHVPGGGNKK-SEKLDFKDR-a16-b3	WT_tau	WT_tau	intra-protein xl	369	343	26	2980.56	746.148	4	-0.9	2	35.96
IGSLDNITHVPGGGNKK-SEKLDFK-a16-b3	WT_tau	WT_tau	intra-protein xl	369	343	26	2709.43	542.894	5	-1.4	2	35.82
TDHGAEIVYKSPVVSGDTSPR-ENAKAK-a10-b4	WT_tau	WT_tau	intra-protein xl	395	383	12	3011.52	603.311	5	-0.9	1	35.5
IPAKTPPAPK-TKIATPR-a4-b2	WT_tau	WT_tau	intra-protein xl	174	150	24	1942.16	486.548	4	-0.7	2	35.46
VQSKIGSLDNITHVPGGGNK-KIETHK-a4-b1	WT_tau	WT_tau	intra-protein xl	353	370	17	2912.57	729.15	4	-0.5	4	35.42
IGSLDNITHVPGGGNKK-IGSTENLKHQPGGGK-a16-b8	WT_tau	WT_tau	intra-protein xl	369	267	102	3365.76	842.449	4	-1.2	1	35.34
TPSLPTPPTREPKK-IPAKTPPAPK-a13-b4	WT_tau	WT_tau	intra-protein xl	224	174	50	2704.55	541.918	5	-0.3	1	34.76
LQTAPVPMPDLKNVK-SKIGSTENLK-a12-b2	WT_tau	WT_tau	intra-protein xl	254	259	5	2863.57	716.901	4	-0.1	1	34.66
IGSTENLKHQPGGGK-KLDLSNVQSK-a8-b1	WT_tau	WT_tau	intra-protein xl	267	281	14	2790.48	698.629	4	-1.3	4	34.19
HVPGGGSVQIVYKPVDLSK-KLDLSNVQSK-a13-b1	WT_tau	WT_tau	intra-protein xl	311	281	30	3247.78	812.952	4	-1.3	2	34.09
KDQGGYTMHQDQEGDTDAGLK-SKIGSTENLK-a1-b2	WT_tau	WT_tau	intra-protein xl	24	259	235	3506.65	877.67	4	-0.1	1	34.08
TPSLPTPPTREPKK-TKIATPR-a13-b2	WT_tau	WT_tau	intra-protein xl	224	150	74	2471.41	618.86	4	-1.3	1	33.76
KIETHKLTFR-SEKLDFKDR-a6-b3	WT_tau	WT_tau	intra-protein xl	375	343	32	2546.38	510.283	5	-3.3	1	33.76
CGSLGNIHHKPGGGQVEVK-SEKLDFK-a10-b3	WT_tau	WT_tau	intra-protein xl	331	343	12	2976.51	745.136	4	0.2	1	33.63
TDHGAEIVYKSPVVSGDTSPR-IGSLDNITHVPGGGNKK-a10-b16	WT_tau	WT_tau	intra-protein xl	395	369	26	4058.07	812.621	5	-1	3	33.58
AKTDHGAEIVYK-SEKLDFKDR-a2-b7	WT_tau	WT_tau	intra-protein xl	385	347	38	2605.34	652.342	4	-1.3	1	33.5
IPAKTPPAPK-XVSKSK-a4-b4	WT_tau	WT_tau	intra-protein xl	174	130	44	1851.05	463.771	4	-0.9	2	33.45
HVPGGGSVQIVYKPVDLSK-LDLSNVQSKCGSK-a13-b9	WT_tau	WT_tau	intra-protein xl	311	290	21	3551.86	888.973	4	-1.1	2	33.32
KIETHKLTFR-ENAKAK-a6-b4	WT_tau	WT_tau	intra-protein xl	375	383	8	2069.16	690.728	3	-1.9	1	33.12
HQPGGGKVQIINK-SKIGSTENLK-a7-b2	WT_tau	WT_tau	intra-protein xl	274	259	15	2588.43	648.115	4	-0.3	2	32.85
HVPGGGSVQIVYKPVDLSK-CGSKDNIK-a13-b4	WT_tau	WT_tau	intra-protein xl	311	294	17	3037.58	760.404	4	-2.1	1	32.39
VQSKIGSLDNITHVPGGGNKK-LDFKDR-a4-b4	WT_tau	WT_tau	intra-protein xl	353	347	6	3078.64	514.114	6	-3.3	1	31.6
IGSLDNITHVPGGGNKK-VQIINKK-a16-b6	WT_tau	WT_tau	intra-protein xl	369	280	89	2685.51	538.111	5	-1	1	31.51
TDHGAEIVYKSPVVSGDTSPR-KIETHKLTFR-a10-b6	WT_tau	WT_tau	intra-protein xl	395	375	20	3623.89	906.98	4	-1.2	1	31.19
LQTAPVPMPDLKNVK-IETHKLTFR-a12-b5	WT_tau	WT_tau	intra-protein xl	254	375	121	2931.62	587.332	5	-1.7	1	30.96
VQSKIGSLDNITHVPGGGNK-LDFKDR-a4-b4	WT_tau	WT_tau	intra-protein xl	353	347	6	2950.55	738.646	4	0.6	1	30.87
IGSLDNITHVPGGGNKK-AKTDHGAEIVYK-a16-b2	WT_tau	WT_tau	intra-protein xl	369	385	16	3174.67	530.119	6	0.1	3	30.68
KDQGGYTMHQDQEGDTDAGLK-IPAKTPPAPK-a1-b4	WT_tau	WT_tau	intra-protein xl	24	174	150	3449.68	863.427	4	0	2	30.59
SKIGSTENLK-KVAVVR-a2-b1	WT_tau	WT_tau	intra-protein xl	259	225	34	1884.1	629.041	3	-2.2	1	30.24
IGSLDNITHVPGGGNKK-KVAVVR-a16-b1	WT_tau	WT_tau	intra-protein xl	369	225	144	2514.43	629.615	4	0	1	30.05
TPSLPTPPTREPKK-TPPKSPSSAK-a13-b4	WT_tau	WT_tau	intra-protein xl	224	234	10	2684.47	537.902	5	-0.6	5	29.88
IGSLDNITHVPGGGNKK-IETHKLTFR-a16-b5	WT_tau	WT_tau	intra-protein xl	369	375	6	2987.62	996.881	3	-0.3	1	29.83
TPPAPKTPPSSGEPPK-TPSLPTPPTREPKK-a6-b13	WT_tau	WT_tau	intra-protein xl	180	224	44	3272.76	655.56	5	-1.1	1	29.74
KDQGGYTXHQDQEGDTDAGLK-KVAVVR-a1-b1	WT_tau	WT_tau	intra-protein xl	24	225	201	3117.5	780.383	4	-0.7	2	29.7
IPAKTPPAPK-GADGKTK-a4-b5	WT_tau	WT_tau	intra-protein xl	174	148	26	1832.04	611.687	3	-1.6	1	29.23
LQTAPVPMPDLKNVK-TPSLPTPPTREPKK-a12-b13	WT_tau	WT_tau	intra-protein xl	254	224	30	3335.85	668.177	5	-2	2	29.11
LQTAPVPXPDLKNVK-SKIGSTENLK-a12-b2	WT_tau	WT_tau	intra-protein xl	254	259	5	2879.57	720.899	4	-0.9	6	29.1
SKIGSTENLK-VQIINKK-a2-b6	WT_tau	WT_tau	intra-protein xl	259	280	21	2055.19	686.072	3	-0.8	1	29.02
TPSLPTPPTREPKK-HQPGGGKVQIINK-a13-b7	WT_tau	WT_tau	intra-protein xl	224	274	50	3060.71	613.149	5	-0.9	1	28.96
LQTAPVPMPDLKNVK-KLDLSNVQSK-a12-b1	WT_tau	WT_tau	intra-protein xl	254	281	27	2918.61	730.661	4	-1.3	1	28.83
LQTAPVPMPDLKNVK-KVAVVR-a12-b1	WT_tau	WT_tau	intra-protein xl	254	225	29	2458.43	615.616	4	-1.4	1	28.76
TPPAPKTPPSSGEPPK-KVAVVR-a6-b1	WT_tau	WT_tau	intra-protein xl	180	225	45	2395.35	599.845	4	-0.1	1	28.75
HVPGGGSVQIVYKPVDLSK-LQTAPVPMPDLKNVK-a13-b12	WT_tau	WT_tau	intra-protein xl	311	254	57	3767.06	754.421	5	-1.5	1	28.73
AKTDHGAEIVYK-LDFKDR-a2-b4	WT_tau	WT_tau	intra-protein xl	385	347	38	2261.16	566.299	4	-1.9	2	28.56
GAAPPGQKGQANATR-AKGADGK-a8-b2	WT_tau	WT_tau	intra-protein xl	163	143	20	2206.14	552.543	4	-1.9	3	28.22
TPSLPTPPTREPKK-VQIINKK-a13-b6	WT_tau	WT_tau	intra-protein xl	224	280	56	2527.47	506.502	5	-1.2	2	28.1
AKKDDSGTGDK-TKIATPR-a3-b2	WT_tau_decoy	WT_tau	decoy intra-protein xl	310	150	160	2044.08	512.027	4	-1.1	1	28.07
VQSKIGSLDNITHVPGGGNK-VQIINKK-a4-b6	WT_tau	WT_tau	intra-protein xl	353	280	73	2999.67	750.926	4	-1.8	2	28.03
SEKLDFKDR-VQIINKK-a3-b6	WT_tau	WT_tau	intra-protein xl	343	280	63	2116.19	530.054	4	-1.4	1	27.68
VQSKIGSLDNITHVPGGGNK-AKTDHGAEIVYK-a4-b2	WT_tau	WT_tau	intra-protein xl	353	385	32	3488.82	873.214	4	-0.8	2	27.57
IETHKLTFR-SEKLDFKDR-a5-b7	WT_tau	WT_tau	intra-protein xl	375	347	28	2418.29	807.104	3	-0.9	1	27.02
LQTAPVPXPDLKNVK-KVAVVR-a12-b1	WT_tau	WT_tau	intra-protein xl	254	225	29	2474.43	619.614	4	-1.4	1	26.95
TPSLPTPPTREPKK-SEKLDFKDR-a13-b3	WT_tau	WT_tau	intra-protein xl	224	343	119	2822.51	565.511	5	-0.9	1	26.91
DNIKHVPGGGSVQIVYKPVDLSK-VQIINKK-a4-b6	WT_tau	WT_tau	intra-protein xl	298	280	18	3428.94	686.796	5	0	1	26.58
VQSKIGSLDNITHVPGGGNKK-SEKLDFKDR-a4-b3	WT_tau	WT_tau	intra-protein xl	353	343	10	3422.82	856.713	4	1.5	2	26.49
CGSLGNIHHKPGGGQVEVK-SEKLDFKDR-a10-b3	WT_tau	WT_tau	intra-protein xl	331	343	12	3247.64	650.536	5	-0.5	1	26.45
GAAPPGQKGQANATR-SKDGTGSDDKK-a8-b2	WT_tau	WT_tau	intra-protein xl	163	132	31	2697.33	675.34	4	-0.5	1	26.39
HVPGGGSVQIVYKPVDLSK-NIIQVKGGGPQHK-a13-b6	WT_tau	WT_tau_decoy	decoy intra-protein xl	311	176	135	3491.92	699.392	5	-0.6	1	26.03
IPAKTPPAPK-SPSSAKSR-a4-b6	WT_tau	WT_tau	intra-protein xl	174	240	66	1975.11	659.377	3	-1.1	1	25.87
ESPLQTPTEDGSEEPGSETSDAKSTPTAEDVTAPLVDEGAPGK-IPAKTPPAPK-a23-b4	WT_tau	WT_tau	intra-protein xl	67	174	107	5482.65	1371.67	4	0.1	1	25.71
HVPGGGSVQIVYKPVDLSK-SKIGSTENLK-a13-b2	WT_tau	WT_tau	intra-protein xl	311	259	52	3192.74	799.192	4	-0.6	1	25.69
TPPAPKTPPSSGEPPK-TPPKSPSSAK-a6-b4	WT_tau	WT_tau	intra-protein xl	180	234	54	2723.44	681.868	4	0.7	1	25.09
VQSKIGSLDNITHVPGGGNKK-IETHKLTFR-a4-b5	WT_tau	WT_tau	intra-protein xl	353	375	22	3429.87	490.989	7	-0.9	1	24.92
TPPAPKTPPSSGEPPK-GAAPPGQKGQANATR-a6-b8	WT_tau	WT_tau	intra-protein xl	180	163	17	3147.63	787.915	4	-0.5	2	24.86
VQSKIGSLDNITHVPGGGNKK-SEKLDFK-a4-b3	WT_tau	WT_tau	intra-protein xl	353	343	10	3151.68	631.344	5	-2	1	24.85
DGTGSDDKKAK-TKIATPR-a8-b2	WT_tau	WT_tau	intra-protein xl	140	150	10	2044.08	682.368	3	0.9	1	24.34
IGSTENLKHQPGGGK-LQTAPVPMPDLKNVK-a8-b12	WT_tau	WT_tau	intra-protein xl	267	254	13	3309.78	828.452	4	0.1	1	24.24
TDHGAEIVYKSPVVSGDTSPR-VQSKIGSLDNITHVPGGGNK-a10-b4	WT_tau	WT_tau	intra-protein xl	395	353	42	4372.22	1094.06	4	-2.7	1	23.66
KDQGGYTMHQDQEGDTDAGLK-KVAVVR-a1-b1	WT_tau	WT_tau	intra-protein xl	24	225	201	3101.5	621.308	5	-2.4	1	23.4
TPPAPKTPPSSGEPPK-TKGDAGK-a6-b2	WT_tau	WT_tau_decoy	decoy intra-protein xl	180	302	122	2400.25	601.071	4	-0.2	1	23.3
IGSLDNITHVPGGGNKK-IPAKTPPAPK-a16-b4	WT_tau	WT_tau	intra-protein xl	369	174	195	2862.59	573.526	5	-1.3	1	22.45
TPPKSPSSAKSR-KVAVVR-a10-b1	WT_tau	WT_tau	intra-protein xl	240	225	15	2050.19	513.555	4	-0.1	1	22.39
GAAPPGQKGQANATR-SKDGTGSDDKK-a8-b10	WT_tau	WT_tau	intra-protein xl	163	140	23	2697.33	900.118	3	-0.8	1	22.24
GAAPPGQKGQANATR-DGTGSDDKK-a8-b8	WT_tau	WT_tau	intra-protein xl	163	140	23	2482.2	828.409	3	-0.3	3	22.09
TPSLPTPPTREPKK-SKIGSTENLK-a13-b2	WT_tau	WT_tau	intra-protein xl	224	259	35	2761.52	553.313	5	0.4	1	22.06
TPPAPKTPPSSGEPPKSGDR-TPSLPTPPTREPKK-a6-b13	WT_tau	WT_tau	intra-protein xl	180	224	44	3687.95	738.598	5	0.7	1	21.74
LQTAPVPXPDLKNVKSK-ASSPSKPPTR-a15-b6	WT_tau	WT_tau_decoy	decoy intra-protein xl	257	216	41	3045.65	762.421	4	-0.4	1	21.54
VTSKCGSLGNIHHKPGGGQVEVK-HVPGGGSVQIVYKPVDLSK-a4-b13	WT_tau	WT_tau	intra-protein xl	321	311	10	4505.39	902.085	5	0.2	1	21.48
GAAPPGQKGQANATR-XVSKSK-a8-b4	WT_tau	WT_tau	intra-protein xl	163	130	33	2255.16	564.799	4	-2.7	1	21.47
DGSKPPEGSSPPTKPAPPTK-IGSLDNITHVPGGGNKK-a4-b16	WT_tau_decoy	WT_tau	decoy intra-protein xl	260	369	109	3817.97	764.603	5	-2.5	2	20.64
DGTGSDDKK-MVSKSK-a8-b4	WT_tau	WT_tau	intra-protein xl	140	130	10	1737.85	580.289	3	-0.3	1	20.46
AKTDHGAEIVYK-SKIGSTENLK-a2-b2	WT_tau	WT_tau	intra-protein xl	385	259	126	2544.34	637.094	4	0.6	1	20.44
P301L Tau_ RT_intra_DSS_01
Id	Protein1	Protein2	XLType	AbsPos1	AbsPos2	deltaAA	Mr	Mz	z	Error_rel[ppm]	nseen	ld-Score
TDHGAEIVYKSPVVSGDTSPR-SEKLDFK-a10-b3	P301L_tau	P301L_tau	intra-protein xl	395	343	52	3217.61	805.41	4	-2	2	48
AKTDHGAEIVYK-IETHKLTFR-a2-b5	P301L_tau	P301L_tau	intra-protein xl	385	375	10	2612.39	654.106	4	-1	3	44.57
KLDLSNVQSK-KVAVVR-a1-b1	P301L_tau	P301L_tau	intra-protein xl	281	225	56	1939.14	485.794	4	-2	1	43.75
KDQGGYTXHQDQEGDTDAGLK-TKIATPR-a1-b2	P301L_tau	P301L_tau	intra-protein xl	24	150	126	3232.53	809.139	4	-1.3	2	43.44
IGSLDNITHVPGGGNKK-AKTDHGAEIVYK-a16-b2	P301L_tau	P301L_tau	intra-protein xl	369	385	16	3174.66	794.674	4	-1.2	2	43.39
HQPGGGKVQIINK-KLDLSNVQSK-a7-b1	P301L_tau	P301L_tau	intra-protein xl	274	281	7	2643.47	529.701	5	-1.9	5	42.92
IGSTENLKHQPGGGK-VQIINKK-a8-b6	P301L_tau	P301L_tau	intra-protein xl	267	280	13	2501.39	834.806	3	-0.6	4	42.67
TDHGAEIVYKSPVVSGDTSPR-LDFKDR-a10-b4	P301L_tau	P301L_tau	intra-protein xl	395	347	48	3144.57	787.15	4	-1	2	42.34
KDQGGYTMHQDQEGDTDAGLK-TKIATPR-a1-b2	P301L_tau	P301L_tau	intra-protein xl	24	150	126	3216.53	805.14	4	-1.8	2	41.48
TPSLPTPPTREPKK-IPAKTPPAPK-a13-b4	P301L_tau	P301L_tau	intra-protein xl	224	174	50	2704.55	541.918	5	-0.7	1	39.69
KLDLSNVQSK-SKIGSTENLK-a1-b2	P301L_tau	P301L_tau	intra-protein xl	281	259	22	2344.28	782.435	3	-2	3	39.6
IGSLDNITHVPGGGNKK-IETHKLTFR-a16-b5	P301L_tau	P301L_tau	intra-protein xl	369	375	6	2987.62	747.912	4	-0.7	2	39.5
AKTDHGAEIVYK-KIETHKLTFR-a2-b6	P301L_tau	P301L_tau	intra-protein xl	385	375	10	2740.49	686.129	4	-2.3	2	39.36
IGSTENLKHQPGGGK-KLDLSNVQSK-a8-b1	P301L_tau	P301L_tau	intra-protein xl	267	281	14	2790.48	931.169	3	-1.8	3	39.23
KDQGGYTMHQDQEGDTDAGLK-IGSTENLKHQPGGGK-a1-b8	P301L_tau	P301L_tau	intra-protein xl	24	267	243	3952.84	989.218	4	-2.5	1	38.74
KDQGGYTXHQDQEGDTDAGLK-KVAVVR-a1-b1	P301L_tau	P301L_tau	intra-protein xl	24	225	201	3117.5	624.509	5	0	3	38.28
KVAVVR-LDFKDR-a1-b4	P301L_tau	P301L_tau	intra-protein xl	225	347	122	1600.93	534.65	3	-1.4	2	38.08
TPPKSPSSAK-KVAVVR-a4-b1	P301L_tau	P301L_tau	intra-protein xl	234	225	9	1807.05	452.771	4	-1.6	2	37.9
TDHGAEIVYKSPVVSGDTSPR-ENAKAK-a10-b4	P301L_tau	P301L_tau	intra-protein xl	395	383	12	3011.52	603.311	5	-1.2	1	37.66
KIETHK-LDFKDR-a1-b4	P301L_tau	P301L_tau	intra-protein xl	370	347	23	1684.91	562.646	3	-0.7	2	37.61
SKIGSTENLK-KVAVVR-a2-b1	P301L_tau	P301L_tau	intra-protein xl	259	225	34	1884.1	629.042	3	-1.6	1	37.41
LDLSNVQSKCGSK-VQIINKK-a9-b6	P301L_tau	P301L_tau	intra-protein xl	290	280	10	2414.32	604.587	4	-1.8	2	37.4
KLDLSNVQSK-LDFKDR-a1-b4	P301L_tau	P301L_tau	intra-protein xl	281	347	66	2061.11	688.044	3	-1.2	2	37.24
VQSKIGSLDNITHVPGGGNK-LDFKDR-a4-b4	P301L_tau	P301L_tau	intra-protein xl	353	347	6	2950.55	591.118	5	-0.9	2	37.11
HQPGGGKVQIINK-SKIGSTENLK-a7-b2	P301L_tau	P301L_tau	intra-protein xl	274	259	15	2588.43	648.114	4	-1.3	2	36.62
VQSKIGSLDNITHVPGGGNK-AKTDHGAEIVYK-a4-b2	P301L_tau	P301L_tau	intra-protein xl	353	385	32	3488.83	873.214	4	-0.1	3	36.51
KDQGGYTMHQDQEGDTDAGLK-KVAVVR-a1-b1	P301L_tau	P301L_tau	intra-protein xl	24	225	201	3101.51	1034.84	3	-0.8	2	35.99
IPAKTPPAPK-TKIATPR-a4-b2	P301L_tau	P301L_tau	intra-protein xl	174	150	24	1942.16	486.547	4	-1.7	2	35.97
VQSKIGSLDNITHVPGGGNK-KIETHK-a4-b1	P301L_tau	P301L_tau	intra-protein xl	353	370	17	2912.57	971.864	3	-1	2	35.83
TPPAPKTPPSSGEPPK-KVAVVR-a6-b1	P301L_tau	P301L_tau	intra-protein xl	180	225	45	2395.34	599.844	4	-0.9	2	35.82
VQIINKK-KVAVVR-a6-b1	P301L_tau	P301L_tau	intra-protein xl	280	225	55	1650.05	413.521	4	-1.8	2	35.69
IPAKTPPAPK-IETHKLTFR-a4-b5	P301L_tau	P301L_tau	intra-protein xl	174	375	201	2300.32	576.088	4	-1.6	1	35.39
TDHGAEIVYKSPVVSGDTSPR-SEKLDFKDR-a10-b7	P301L_tau	P301L_tau	intra-protein xl	395	347	48	3488.74	873.193	4	-1	1	35.39
IPAKTPPAPK-KVAVVR-a4-b1	P301L_tau	P301L_tau	intra-protein xl	174	225	51	1827.13	457.791	4	-1.7	3	35.28
AKTDHGAEIVYK-LDFKDR-a2-b4	P301L_tau	P301L_tau	intra-protein xl	385	347	38	2261.16	566.299	4	-2.8	2	35.1
AKTDHGAEIVYK-SEKLDFKDR-a2-b3	P301L_tau	P301L_tau	intra-protein xl	385	343	42	2605.34	869.453	3	-0.9	2	34.93
TKIATPR-KVAVVR-a2-b1	P301L_tau	P301L_tau	intra-protein xl	150	225	75	1593.99	532.338	3	-1.3	1	34.85
SKIGSTENLK-VQIINKK-a2-b6	P301L_tau	P301L_tau	intra-protein xl	259	280	21	2055.19	514.806	4	-0.9	1	34.36
DGTGSDDKK-MVSKSK-a8-b4	P301L_tau	P301L_tau	intra-protein xl	140	130	10	1737.84	580.288	3	-2.2	2	33.66
TPSLPTPPTREPKK-VQIINKK-a13-b6	P301L_tau	P301L_tau	intra-protein xl	224	280	56	2527.47	506.501	5	-2.7	2	33.61
VQSKIGSLDNITHVPGGGNK-SEKLDFK-a4-b3	P301L_tau	P301L_tau	intra-protein xl	353	343	10	3023.59	1008.87	3	-1.9	2	33.2
TDHGAEIVYKSPVVSGDTSPR-KIETHK-a10-b1	P301L_tau	P301L_tau	intra-protein xl	395	370	25	3106.59	1036.54	3	-0.6	1	33.01
LQTAPVPMPDLKNVK-SKIGSTENLK-a12-b2	P301L_tau	P301L_tau	intra-protein xl	254	259	5	2863.57	716.9	4	-1.9	2	32.96
LQTAPVPMPDLKNVK-KVAVVR-a12-b1	P301L_tau	P301L_tau	intra-protein xl	254	225	29	2458.43	615.616	4	-0.9	1	32.81
CGSLGNIHHKPGGGQVEVK-VQIINKK-a10-b6	P301L_tau	P301L_tau	intra-protein xl	331	280	51	2952.59	739.156	4	-1.7	1	32.78
TPSLPTPPTREPKK-TKIATPR-a13-b2	P301L_tau	P301L_tau	intra-protein xl	224	150	74	2471.4	495.289	5	-2.9	5	32.75
KDQGGYTMHQDQEGDTDAGLK-TPSLPTPPTREPKK-a1-b13	P301L_tau	P301L_tau	intra-protein xl	24	224	200	3978.93	995.739	4	-0.5	1	32.59
TKIATPR-VQIINKK-a2-b6	P301L_tau	P301L_tau	intra-protein xl	150	280	130	1765.08	589.368	3	-1.4	1	32.53
IPAKTPPAPK-MVSKSK-a4-b4	P301L_tau	P301L_tau	intra-protein xl	174	130	44	1835.06	459.772	4	-2.1	2	32.27
IPAKTPPAPK-GADGKTK-a4-b5	P301L_tau	P301L_tau	intra-protein xl	174	148	26	1832.04	611.687	3	-1.2	2	32.24
IPAKTPPAPK-AKGADGK-a4-b2	P301L_tau	P301L_tau	intra-protein xl	174	143	31	1802.03	601.684	3	-1.5	1	32.04
AKTDHGAEIVYK-SEKLDFK-a2-b3	P301L_tau	P301L_tau	intra-protein xl	385	343	42	2334.21	584.56	4	-0.9	1	31.95
TPSLPTPPTREPKK-TPPKSPSSAK-a13-b4	P301L_tau	P301L_tau	intra-protein xl	224	234	10	2684.47	672.126	4	-0.8	7	31.91
AKGADGK-TKIATPR-a2-b2	P301L_tau	P301L_tau	intra-protein xl	143	150	7	1568.89	523.97	3	-1.3	1	31.89
IGSLDNITHVPGGGNKK-KVAVVR-a16-b1	P301L_tau	P301L_tau	intra-protein xl	369	225	144	2514.43	629.614	4	-1.1	1	31.77
TPSLPTPPTREPKK-KLDLSNVQSK-a13-b1	P301L_tau	P301L_tau	intra-protein xl	224	281	57	2816.56	564.32	5	-1.5	1	31.75
IGSLDNITHVPGGGNKK-SEKLDFK-a16-b3	P301L_tau	P301L_tau	intra-protein xl	369	343	26	2709.43	542.894	5	-0.9	1	31.62
CGSLGNIHHKPGGGQVEVK-SEKLDFK-a10-b3	P301L_tau	P301L_tau	intra-protein xl	331	343	12	2976.51	596.309	5	-2.1	1	31.51
VQSKIGSLDNITHVPGGGNK-IPAKTPPAPK-a4-b4	P301L_tau	P301L_tau	intra-protein xl	353	174	179	3176.75	636.358	5	-0.9	1	31.43
LQTAPVPMPDLKNVK-KLDLSNVQSK-a12-b1	P301L_tau	P301L_tau	intra-protein xl	254	281	27	2918.61	730.661	4	-0.8	1	31.4
SKDGTGSDDKK-TKIATPR-a2-b2	P301L_tau	P301L_tau	intra-protein xl	132	150	18	2060.07	516.025	4	-2.5	1	31.22
TPPAPKTPPSSGEPPK-TPPKSPSSAK-a6-b4	P301L_tau	P301L_tau	intra-protein xl	180	234	54	2723.43	681.866	4	-1.8	1	30.53
HQPGGGKVQIINK-SQVNSLDLKK-a7-b9	P301L_tau	P301L_tau_decoy	decoy intra-protein xl	274	169	105	2643.47	529.701	5	-1.5	3	30.51
IPAKTPPAPK-XVSKSK-a4-b4	P301L_tau	P301L_tau	intra-protein xl	174	130	44	1851.05	463.77	4	-1.8	2	30.45
KIETHKLTFR-ENAKAK-a6-b4	P301L_tau	P301L_tau	intra-protein xl	375	383	8	2069.16	518.298	4	-1.3	1	30.35
VQSKIGSLDNITHVPGGGNK-SKIGSTENLK-a4-b2	P301L_tau	P301L_tau	intra-protein xl	353	259	94	3233.72	809.439	4	-0.2	1	30.3
TPPAPKTPPSSGEPPK-GAAPPGQKGQANATR-a6-b8	P301L_tau	P301L_tau	intra-protein xl	180	163	17	3147.63	1050.22	3	-0.1	2	30.23
LQTAPVPMPDLKNVK-IPAKTPPAPK-a12-b4	P301L_tau	P301L_tau	intra-protein xl	254	174	80	2806.6	702.658	4	-1.2	1	30.22
TKIATPR-MVSKSK-a2-b4	P301L_tau	P301L_tau	intra-protein xl	150	130	20	1601.91	401.486	4	-2.1	1	30.22
TPPSSGEPPKSGDR-KVAVVR-a10-b1	P301L_tau	P301L_tau	intra-protein xl	190	225	35	2219.19	555.806	4	0.1	2	30.2
VQSKIGSLDNITHVPGGGNK-ENAKAK-a4-b4	P301L_tau	P301L_tau	intra-protein xl	353	383	30	2817.49	564.506	5	-2.5	2	30.11
IETHKLTFR-ENAKAK-a5-b4	P301L_tau	P301L_tau	intra-protein xl	375	383	8	1941.07	389.221	5	-1.9	1	30.08
CGSLGNIHHKPGGGQVEVK-SEKLDFKDR-a10-b3	P301L_tau	P301L_tau	intra-protein xl	331	343	12	3247.64	650.536	5	-0.1	2	29.92
TPPAPKTPPSSGEPPKSGDR-GAAPPGQKGQANATR-a6-b8	P301L_tau	P301L_tau	intra-protein xl	180	163	17	3562.81	891.711	4	-0.4	4	29.9
KDQGGYTMHQDQEGDTDAGLK-IPAKTPPAPK-a1-b4	P301L_tau	P301L_tau	intra-protein xl	24	174	150	3449.67	863.426	4	-1.8	1	29.65
TPSLPTPPTREPKK-SKDGTGSDDKK-a13-b2	P301L_tau	P301L_tau	intra-protein xl	224	132	92	2822.46	706.623	4	-1.6	1	29.55
LQTAPVPMPDLKNVK-AKGADGK-a12-b2	P301L_tau	P301L_tau	intra-protein xl	254	143	111	2433.33	609.34	4	-0.7	2	29.45
LQTAPVPXPDLKNVK-SKIGSTENLK-a12-b2	P301L_tau	P301L_tau	intra-protein xl	254	259	5	2879.57	720.899	4	-0.6	9	29.25
SEKLDFKDR-VQIINKK-a3-b6	P301L_tau	P301L_tau	intra-protein xl	343	280	63	2116.19	530.054	4	-1.4	1	29.06
LQTAPVPMPDLKNVK-SPSSAKSR-a12-b6	P301L_tau	P301L_tau	intra-protein xl	254	240	14	2606.41	652.61	4	-1	1	29.06
TDHGAEIVYKSPVVSGDTSPR-TPSLPTPPTREPKK-a10-b13	P301L_tau	P301L_tau	intra-protein xl	395	224	171	3900.02	976.012	4	-2.3	1	28.77
TPPAPKTPPSSGEPPKSGDR-TPSLPTPPTREPKK-a6-b13	P301L_tau	P301L_tau	intra-protein xl	180	224	44	3687.94	922.993	4	-2	1	28.74
TPPAPKTPPSSGEPPK-MVSKSK-a6-b4	P301L_tau	P301L_tau	intra-protein xl	180	130	50	2403.27	601.825	4	-1.2	1	28.63
LQTAPVPMPDLKNVK-TKIATPR-a12-b2	P301L_tau	P301L_tau	intra-protein xl	254	150	104	2573.46	644.372	4	-1.3	2	28.52
GAAPPGQKGQANATR-SPSSAKSR-a8-b6	P301L_tau	P301L_tau	intra-protein xl	163	240	77	2379.22	595.814	4	-1.1	1	28.52
GAAPPGQKGQANATR-KDDSGTGDKSK-a8-b9	P301L_tau	P301L_tau_decoy	decoy intra-protein xl	163	318	155	2697.33	540.473	5	-1.8	1	28.44
LQTAPVPMPDLKNVK-TPSLPTPPTREPKK-a12-b13	P301L_tau	P301L_tau	intra-protein xl	254	224	30	3335.85	668.178	5	-0.8	2	27.83
GAAPPGQKGQANATR-TKGDAGK-a8-b2	P301L_tau	P301L_tau_decoy	decoy intra-protein xl	163	302	139	2236.15	560.046	4	-1.1	1	27.7
VQSKIGSLDNITHVPGGGNK-SEKLDFKDR-a4-b3	P301L_tau	P301L_tau	intra-protein xl	353	343	10	3294.72	1099.25	3	-1.4	1	27.69
KDQGGYTMHQDQEGDTDAGLK-TPPKSPSSAK-a1-b4	P301L_tau	P301L_tau	intra-protein xl	24	234	210	3429.59	858.405	4	-2.6	2	27.29
IGSTENLKHQPGGGK-KVAVVR-a8-b1	P301L_tau	P301L_tau	intra-protein xl	267	225	42	2330.31	777.777	3	-0.1	1	27.21
KDQGGYTXHQDQEGDTDAGLK-IPAKTPPAPK-a1-b4	P301L_tau	P301L_tau	intra-protein xl	24	174	150	3465.67	867.425	4	-1.5	2	27.21
TPSLPTPPTREPKK-SKIGSTENLK-a13-b2	P301L_tau	P301L_tau	intra-protein xl	224	259	35	2761.52	691.388	4	-0.8	3	26.99
DQGGYTXHQDQEGDTDAGLKESPLQTPTEDGSEEPGSETSDAK-AKGADGK-a20-b2	P301L_tau	P301L_tau	intra-protein xl	44	143	99	5336.32	1068.27	5	1.3	1	26.95
VQSKIGSLDNITHVPGGGNKK-ENAKAK-a4-b4	P301L_tau	P301L_tau	intra-protein xl	353	383	30	2945.59	737.406	4	-0.1	1	26.94
LQTAPVPXPDLKNVK-KVAVVR-a12-b1	P301L_tau	P301L_tau	intra-protein xl	254	225	29	2474.43	619.615	4	-0.7	1	26.85
CGSKDNIK-VQIINKK-a4-b6	P301L_tau	P301L_tau	intra-protein xl	294	280	14	1900.04	634.356	3	-0.4	1	26.83
IGSLDNITHVPGGGNKK-ENAKAK-a16-b4	P301L_tau	P301L_tau	intra-protein xl	369	383	14	2503.33	501.675	5	-2.3	1	26.64
ESPLQTPTEDGSEEPGSETSDAKSTPTAEDVTAPLVDEGAPGK-TPPSSGEPPKSGDR-a23-b10	P301L_tau	P301L_tau	intra-protein xl	67	190	123	5874.71	1469.68	4	-0.2	1	26.59
IGSLDNITHVPGGGNKK-SEKLDFKDR-a16-b3	P301L_tau	P301L_tau	intra-protein xl	369	343	26	2980.56	597.12	5	-0.3	1	26.21
IGSTENLKHQPGGGK-AKTDHGAEIVYK-a8-b2	P301L_tau	P301L_tau	intra-protein xl	267	385	118	2990.54	997.854	3	-2.5	1	26.05
VTSKCGSLGNIHHKPGGGQVEVK-LDLSNVQSKCGSK-a4-b9	P301L_tau	P301L_tau	intra-protein xl	321	290	31	3961.01	991.259	4	-2.4	1	25.72
HQPGGGKVQIINK-TPPKSPSSAK-a7-b4	P301L_tau	P301L_tau	intra-protein xl	274	234	40	2511.38	628.853	4	0.1	4	25.56
IPAKTPPAPK-KLDLSNVQSK-a4-b1	P301L_tau	P301L_tau	intra-protein xl	174	281	107	2287.31	572.836	4	-1.3	1	25.5
AKTDHGAEIVYK-SKIGSTENLK-a2-b2	P301L_tau	P301L_tau	intra-protein xl	385	259	126	2544.34	637.093	4	-0.8	3	25.33
DGTGSDDKK-XVSKSK-a8-b4	P301L_tau	P301L_tau	intra-protein xl	140	130	10	1753.84	585.62	3	-2.1	4	25.19
DGTGSDDKKAK-MVSKSK-a9-b4	P301L_tau	P301L_tau	intra-protein xl	141	130	11	1936.97	485.251	4	-3.4	1	25.03
IGSTENLKHQPGGGK-LQTAPVPMPDLKNVK-a8-b12	P301L_tau	P301L_tau	intra-protein xl	267	254	13	3309.78	1104.27	3	-0.1	2	24.87
GADGKTK-KVAVVR-a5-b1	P301L_tau	P301L_tau	intra-protein xl	148	225	77	1483.87	495.631	3	-1.2	1	24.51
IPAKTPPAPK-DGTGSDDKK-a4-b8	P301L_tau	P301L_tau	intra-protein xl	174	140	34	2078.09	693.704	3	-0.3	1	24.36
KDQGGYTXHQDQEGDTDAGLK-IGSTENLKHQPGGGK-a1-b8	P301L_tau	P301L_tau	intra-protein xl	24	267	243	3968.85	993.219	4	0.3	1	24.19
SPSSAKSR-KVAVVR-a6-b1	P301L_tau	P301L_tau	intra-protein xl	240	225	15	1626.94	543.321	3	-0.8	1	24.09
LQTAPVPMPDLKNVK-INDKSGCK-a12-b4	P301L_tau	P301L_tau_decoy	decoy intra-protein xl	254	156	98	2708.42	678.112	4	-2.7	1	23.36
SEKLDFK-VQIINKK-a3-b6	P301L_tau	P301L_tau	intra-protein xl	343	280	63	1845.06	616.027	3	-2.6	1	23.23
CGSLGNIHHKPGGGQVEVKSEK-LDFKDR-a10-b4	P301L_tau	P301L_tau	intra-protein xl	331	347	16	3247.63	542.28	6	-2.7	1	23.15
TPSLPTPPTREPKK-TPPKSPSSAKSR-a13-b10	P301L_tau	P301L_tau	intra-protein xl	224	240	16	2927.6	976.876	3	-1.5	3	23.02
GAAPPGQKGQANATR-DGTGSDDKKAK-a8-b9	P301L_tau	P301L_tau	intra-protein xl	163	141	22	2681.33	671.34	4	-3.2	1	22.67
LQTAPVPMPDLKNVK-HQPGGGKVQIINK-a12-b7	P301L_tau	P301L_tau	intra-protein xl	254	274	20	3162.76	791.697	4	-1.2	1	22.63
IGSTENLKHQPGGGK-SQVNSLDLKK-a8-b9	P301L_tau	P301L_tau_decoy	decoy intra-protein xl	267	169	98	2790.49	698.629	4	-0.6	3	22.08
AKTDHGAEIVYK-VQIINKK-a2-b6	P301L_tau	P301L_tau	intra-protein xl	385	280	105	2310.29	578.58	4	-3.4	1	22.03
GAAPPGQKGQANATR-DGTGSDDKK-a8-b8	P301L_tau	P301L_tau	intra-protein xl	163	140	23	2482.2	828.409	3	-1	1	21.71
KDQGGYTMHQDQEGDTDAGLK-VQIINKK-a1-b6	P301L_tau	P301L_tau	intra-protein xl	24	280	256	3272.59	819.156	4	-2.1	1	21.6
GAAPPGQKGQANATR-SKDGTGSDDKK-a8-b2	P301L_tau	P301L_tau	intra-protein xl	163	132	31	2697.33	900.117	3	-1.1	3	21.41
LQTAPVPXPDLKNVK-HQPGGGKVQIINK-a12-b7	P301L_tau	P301L_tau	intra-protein xl	254	274	20	3178.75	795.695	4	-1	2	21.4
SKDGTGSDDKK-TKIATPR-a10-b2	P301L_tau	P301L_tau	intra-protein xl	140	150	10	2060.07	687.698	3	-1.6	1	21.12
KDQGGYTXHQDQEGDTDAGLKESPLQTPTEDGSEEPGSETSDAK-KVAVVR-a1-b1	P301L_tau	P301L_tau	intra-protein xl	24	225	201	5489.51	915.926	6	-1.1	1	20.52
P301L Tau_ RT_intra_DSS_02
Id	Protein1	Protein2	XLType	AbsPos1	AbsPos2	deltaAA	Mr	Mz	z	Error_rel[ppm]	nseen	ld-Score
TDHGAEIVYKSPVVSGDTSPR-LDFKDR-a10-b4	P301L_tau	P301L_tau	intra-protein xl	395	347	48	3144.57	787.15	4	-1.8	1	44.88
AKGADGK-TKIATPR-a2-b2	P301L_tau	P301L_tau	intra-protein xl	143	150	7	1568.89	393.229	4	-1.6	1	41.28
TPSLPTPPTREPKK-IPAKTPPAPK-a13-b4	P301L_tau	P301L_tau	intra-protein xl	224	174	50	2704.55	541.918	5	-0.1	1	40.79
HQPGGGKVQIINK-KLDLSNVQSK-a7-b1	P301L_tau	P301L_tau	intra-protein xl	274	281	7	2643.47	529.702	5	0.3	3	40.74
IGSTENLKHQPGGGK-VQIINKK-a8-b6	P301L_tau	P301L_tau	intra-protein xl	267	280	13	2501.39	834.806	3	-0.6	3	40.47
TDHGAEIVYKSPVVSGDTSPR-IGSLDNITHVPGGGNKK-a10-b16	P301L_tau	P301L_tau	intra-protein xl	395	369	26	4058.07	812.622	5	0.3	1	40.35
VQSKIGSLDNITHVPGGGNK-SEKLDFKDR-a4-b7	P301L_tau	P301L_tau	intra-protein xl	353	347	6	3294.72	824.687	4	-0.7	1	38.87
IGSLDNITHVPGGGNKK-LDFKDR-a16-b4	P301L_tau	P301L_tau	intra-protein xl	369	347	22	2636.39	528.286	5	-1	1	38.71
TKIATPR-MVSKSK-a2-b4	P301L_tau	P301L_tau	intra-protein xl	150	130	20	1601.92	534.98	3	-0.4	2	38.14
IGSLDNITHVPGGGNKK-AKTDHGAEIVYK-a16-b2	P301L_tau	P301L_tau	intra-protein xl	369	385	16	3174.67	794.674	4	-0.3	2	37.79
IGSLDNITHVPGGGNKK-IETHKLTFR-a16-b5	P301L_tau	P301L_tau	intra-protein xl	369	375	6	2987.62	747.913	4	0.2	3	37.65
KDQGGYTMHQDQEGDTDAGLK-KVAVVR-a1-b1	P301L_tau	P301L_tau	intra-protein xl	24	225	201	3101.51	621.31	5	0.1	2	37.43
IPAKTPPAPK-TKIATPR-a4-b2	P301L_tau	P301L_tau	intra-protein xl	174	150	24	1942.16	486.548	4	-0.8	5	37.34
TDHGAEIVYKSPVVSGDTSPR-SPSSAKSR-a10-b6	P301L_tau	P301L_tau	intra-protein xl	395	240	155	3170.58	635.124	5	-0.4	1	37.15
TPPKSPSSAK-KVAVVR-a4-b1	P301L_tau	P301L_tau	intra-protein xl	234	225	9	1807.05	452.771	4	-1.6	2	36.94
SKIGSTENLK-KVAVVR-a2-b1	P301L_tau	P301L_tau	intra-protein xl	259	225	34	1884.1	629.042	3	-1.5	1	36.75
SKIGSTENLK-VQIINKK-a2-b6	P301L_tau	P301L_tau	intra-protein xl	259	280	21	2055.19	686.072	3	-0.8	2	36.74
AKTDHGAEIVYK-SEKLDFK-a2-b3	P301L_tau	P301L_tau	intra-protein xl	385	343	42	2334.21	584.56	4	-1	1	36.63
SKDGTGSDDKK-TKIATPR-a2-b2	P301L_tau	P301L_tau	intra-protein xl	132	150	18	2060.07	516.026	4	-1.2	1	36.6
KLDLSNVQSK-SKIGSTENLK-a1-b2	P301L_tau	P301L_tau	intra-protein xl	281	259	22	2344.28	587.079	4	-0.7	2	36.34
TDHGAEIVYKSPVVSGDTSPR-SEKLDFKDR-a10-b7	P301L_tau	P301L_tau	intra-protein xl	395	347	48	3488.74	873.192	4	-1.8	1	36.05
IPAKTPPAPK-IETHKLTFR-a4-b5	P301L_tau	P301L_tau	intra-protein xl	174	375	201	2300.32	576.088	4	-1.8	1	35.06
TPPAPKTPPSSGEPPK-TPSLPTPPTREPKK-a6-b13	P301L_tau	P301L_tau	intra-protein xl	180	224	44	3272.76	819.198	4	-1.4	4	34.83
AKTDHGAEIVYK-LDFKDR-a2-b4	P301L_tau	P301L_tau	intra-protein xl	385	347	38	2261.17	566.3	4	-0.3	1	34.75
TPSLPTPPTREPKK-TKIATPR-a13-b2	P301L_tau	P301L_tau	intra-protein xl	224	150	74	2471.41	618.86	4	-0.3	1	34.64
AKTDHGAEIVYKSPVVSGDTSPR-KIETHK-a12-b1	P301L_tau	P301L_tau	intra-protein xl	395	370	25	3305.72	662.153	5	-0.4	1	34.16
VQSKIGSLDNITHVPGGGNK-LDFKDR-a4-b4	P301L_tau	P301L_tau	intra-protein xl	353	347	6	2950.55	591.118	5	-0.8	1	34.1
KDQGGYTXHQDQEGDTDAGLK-KVAVVR-a1-b1	P301L_tau	P301L_tau	intra-protein xl	24	225	201	3117.5	624.508	5	-1.3	2	34.06
IGSTENLKHQPGGGK-KLDLSNVQSK-a8-b1	P301L_tau	P301L_tau	intra-protein xl	267	281	14	2790.49	698.629	4	-0.6	3	33.75
VQSKIGSLDNITHVPGGGNK-SEKLDFK-a4-b3	P301L_tau	P301L_tau	intra-protein xl	353	343	10	3023.59	605.726	5	-0.8	2	33.35
KIETHK-LDFKDR-a1-b4	P301L_tau	P301L_tau	intra-protein xl	370	347	23	1684.91	562.646	3	0	1	33.25
KVAVVR-LDFKDR-a1-b4	P301L_tau	P301L_tau	intra-protein xl	225	347	122	1600.93	534.651	3	-0.8	1	33.23
GAAPPGQKGQANATR-AKGADGK-a8-b2	P301L_tau	P301L_tau	intra-protein xl	163	143	20	2206.14	552.544	4	-1	2	33.21
TPPAPKTPPSSGEPPKSGDR-TKIATPR-a6-b2	P301L_tau	P301L_tau	intra-protein xl	180	150	30	2925.55	586.118	5	-1.7	1	33.13
IPAKTPPAPK-KVAVVR-a4-b1	P301L_tau	P301L_tau	intra-protein xl	174	225	51	1827.13	457.791	4	-0.7	3	33.04
IPAKTPPAPK-MVSKSK-a4-b4	P301L_tau	P301L_tau	intra-protein xl	174	130	44	1835.06	459.772	4	-1.5	2	32.97
LQTAPVPMPDLKNVK-KVAVVR-a12-b1	P301L_tau	P301L_tau	intra-protein xl	254	225	29	2458.43	615.616	4	-1	1	32.67
IGSTENLKHQPGGGK-SEKLDFKDR-a8-b3	P301L_tau	P301L_tau	intra-protein xl	267	343	76	2796.44	700.117	4	-1.1	1	32.51
IPAKTPPAPK-SPSSAKSR-a4-b6	P301L_tau	P301L_tau	intra-protein xl	174	240	66	1975.11	494.785	4	-1.5	1	32.49
AKTDHGAEIVYK-SEKLDFKDR-a2-b7	P301L_tau	P301L_tau	intra-protein xl	385	347	38	2605.34	652.342	4	-1.3	3	32.2
TKIATPR-KVAVVR-a2-b1	P301L_tau	P301L_tau	intra-protein xl	150	225	75	1593.99	532.338	3	-1.3	1	32.12
TPPAPKTPPSSGEPPK-KVAVVR-a6-b1	P301L_tau	P301L_tau	intra-protein xl	180	225	45	2395.35	599.845	4	0.7	2	32.09
IPAKTPPAPK-VQIINKK-a4-b6	P301L_tau	P301L_tau	intra-protein xl	174	280	106	1998.22	500.564	4	-0.4	1	32.04
TPPAPKTPPSSGEPPK-GADGKTK-a6-b5	P301L_tau	P301L_tau	intra-protein xl	180	148	32	2400.25	601.071	4	-1.2	1	32.01
VQIINKK-KVAVVR-a6-b1	P301L_tau	P301L_tau	intra-protein xl	280	225	55	1650.05	413.521	4	-1	1	31.88
TDHGAEIVYKSPVVSGDTSPR-GAAPPGQKGQANATR-a10-b8	P301L_tau	P301L_tau	intra-protein xl	395	163	232	3774.89	755.986	5	-0.6	1	31.72
IPAKTPPAPK-XVSKSK-a4-b4	P301L_tau	P301L_tau	intra-protein xl	174	130	44	1851.05	463.771	4	-1.1	2	31.69
TDHGAEIVYKSPVVSGDTSPR-KVAVVR-a10-b1	P301L_tau	P301L_tau	intra-protein xl	395	225	170	3022.61	605.529	5	-1.4	1	31.61
TDHGAEIVYKSPVVSGDTSPR-CGSKDNIK-a10-b4	P301L_tau	P301L_tau	intra-protein xl	395	294	101	3272.59	819.156	4	-1.8	1	31.57
AKTDHGAEIVYK-IETHKLTFR-a2-b5	P301L_tau	P301L_tau	intra-protein xl	385	375	10	2612.39	436.407	6	-0.6	1	31.38
TPPAPKTPPSSGEPPK-AKGADGK-a6-b2	P301L_tau	P301L_tau	intra-protein xl	180	143	37	2370.24	593.568	4	-1.5	2	31.32
VQIINKK-LDFKDR-a6-b4	P301L_tau	P301L_tau	intra-protein xl	280	347	67	1772.02	591.681	3	0.1	1	31.31
TPPAPKTPPSSGEPPKSGDR-GAAPPGQKGQANATR-a6-b8	P301L_tau	P301L_tau	intra-protein xl	180	163	17	3562.81	891.71	4	-0.9	1	31.17
GAAPPGQKGQANATR-TPPSSGEPPKSGDR-a8-b10	P301L_tau	P301L_tau	intra-protein xl	163	190	27	2971.47	743.877	4	0	1	31.09
KDQGGYTMHQDQEGDTDAGLK-TPPKSPSSAK-a1-b4	P301L_tau	P301L_tau	intra-protein xl	24	234	210	3429.6	858.407	4	-0.7	1	30.91
SEKLDFKDR-VQIINKK-a3-b6	P301L_tau	P301L_tau	intra-protein xl	343	280	63	2116.19	530.055	4	-0.9	2	30.88
KLDLSNVQSK-LDFKDR-a1-b4	P301L_tau	P301L_tau	intra-protein xl	281	347	66	2061.11	688.046	3	1.9	1	30.72
TPPAPKTPPSSGEPPK-SPSSAKSR-a6-b6	P301L_tau	P301L_tau	intra-protein xl	180	240	60	2543.32	636.838	4	-0.6	3	30.49
KDQGGYTMHQDQEGDTDAGLK-IPAKTPPAPK-a1-b4	P301L_tau	P301L_tau	intra-protein xl	24	174	150	3449.67	1150.9	3	-1.1	3	30.47
VQSKIGSLDNITHVPGGGNK-KIETHK-a4-b1	P301L_tau	P301L_tau	intra-protein xl	353	370	17	2912.57	971.863	3	-1.9	2	30.3
LQTAPVPMPDLKNVK-MVSKSK-a12-b4	P301L_tau	P301L_tau	intra-protein xl	254	130	124	2466.35	617.596	4	-2	1	30.26
TPPAPKTPPSSGEPPK-TPPKSPSSAK-a6-b4	P301L_tau	P301L_tau	intra-protein xl	180	234	54	2723.44	681.868	4	0.8	1	30.06
KVAVVR-MVSKSK-a1-b4	P301L_tau	P301L_tau	intra-protein xl	225	130	95	1486.89	496.637	3	-1.4	1	30.01
LQTAPVPXPDLKNVK-KVAVVR-a12-b1	P301L_tau	P301L_tau	intra-protein xl	254	225	29	2474.43	619.614	4	-1.3	1	29.85
IPAKTPPAPK-GADGKTK-a4-b5	P301L_tau	P301L_tau	intra-protein xl	174	148	26	1832.03	459.016	4	-4.7	2	29.85
TPPSSGEPPKSGDR-IPAKTPPAPK-a10-b4	P301L_tau	P301L_tau	intra-protein xl	190	174	16	2567.35	642.846	4	-2.4	6	29.83
IETHKLTFR-SEKLDFK-a5-b3	P301L_tau	P301L_tau	intra-protein xl	375	343	32	2147.16	537.798	4	-1.1	1	29.71
IGSLDNITHVPGGGNKK-SKIGSTENLK-a16-b2	P301L_tau	P301L_tau	intra-protein xl	369	259	110	2919.57	730.899	4	-0.1	1	29.62
LQTAPVPMPDLKNVK-SKIGSTENLK-a12-b2	P301L_tau	P301L_tau	intra-protein xl	254	259	5	2863.57	716.901	4	-0.4	2	29.61
KDQGGYTMHQDQEGDTDAGLK-TPSLPTPPTREPKK-a1-b13	P301L_tau	P301L_tau	intra-protein xl	24	224	200	3978.92	995.738	4	-1.3	1	29.42
TDHGAEIVYKSPVVSGDTSPR-SKIGSTENLK-a10-b2	P301L_tau	P301L_tau	intra-protein xl	395	259	136	3427.74	857.943	4	-1.6	2	29.37
CGSLGNIHHKPGGGQVEVK-SEKLDFK-a10-b3	P301L_tau	P301L_tau	intra-protein xl	331	343	12	2976.51	745.136	4	-0.1	1	29.35
LQTAPVPMPDLKNVK-KLDLSNVQSK-a12-b1	P301L_tau	P301L_tau	intra-protein xl	254	281	27	2918.61	730.662	4	-0.1	3	29.33
LQTAPVPMPDLKNVK-SPSSAKSR-a12-b6	P301L_tau	P301L_tau	intra-protein xl	254	240	14	2606.41	652.61	4	-0.4	1	29.24
LQTAPVPMPDLKNVK-TPSLPTPPTREPKK-a12-b13	P301L_tau	P301L_tau	intra-protein xl	254	224	30	3335.85	668.178	5	-0.5	2	29.14
LQTAPVPMPDLKNVK-TKIATPR-a12-b2	P301L_tau	P301L_tau	intra-protein xl	254	150	104	2573.46	644.373	4	0.3	2	29.09
TPSLPTPPTREPKK-TPPKSPSSAK-a13-b4	P301L_tau	P301L_tau	intra-protein xl	224	234	10	2684.47	537.902	5	-1.1	9	28.98
TDHGAEIVYKSPVVSGDTSPR-IETHKLTFR-a10-b5	P301L_tau	P301L_tau	intra-protein xl	395	375	20	3495.8	700.168	5	-0.2	1	28.97
GAAPPGQKGQANATR-KDDSGTGDKSK-a8-b9	P301L_tau	P301L_tau_decoy	decoy intra-protein xl	163	318	155	2697.33	540.474	5	0.6	1	28.82
KDQGGYTMHQDQEGDTDAGLK-TPPAPKTPPSSGEPPK-a1-b6	P301L_tau	P301L_tau	intra-protein xl	24	180	156	4017.89	804.585	5	-0.8	1	28.8
ESPLQTPTEDGSEEPGSETSDAKSTPTAEDVTAPLVDEGAPGK-TKIATPR-a23-b2	P301L_tau	P301L_tau	intra-protein xl	67	150	83	5249.51	1313.39	4	0	1	28.73
SPSSAKSR-VQIINKK-a6-b6	P301L_tau	P301L_tau	intra-protein xl	240	280	40	1798.03	600.351	3	-0.7	1	28.42
HQPGGGKVQIINK-SKIGSTENLK-a7-b2	P301L_tau	P301L_tau	intra-protein xl	274	259	15	2588.43	863.818	3	0.7	2	28.35
SKDGTGSDDKK-TKIATPR-a10-b2	P301L_tau	P301L_tau	intra-protein xl	140	150	10	2060.07	516.026	4	-0.6	1	28.11
KIETHKLTFR-ENAKAK-a6-b4	P301L_tau	P301L_tau	intra-protein xl	375	383	8	2069.16	518.299	4	0.2	1	28.07
VTSKCGSLGNIHHKPGGGQVEVK-LDLSNVQSKCGSK-a4-b9	P301L_tau	P301L_tau	intra-protein xl	321	290	31	3961.02	991.262	4	0.2	1	28.05
IETHKLTFR-ENAKAK-a5-b4	P301L_tau	P301L_tau	intra-protein xl	375	383	8	1941.06	389.221	5	-2	1	27.96
LQTAPVPMPDLKNVK-HQPGGGKVQIINK-a12-b7	P301L_tau	P301L_tau	intra-protein xl	254	274	20	3162.76	633.559	5	-0.7	1	27.95
KDQGGYTXHQDQEGDTDAGLK-IPAKTPPAPK-a1-b4	P301L_tau	P301L_tau	intra-protein xl	24	174	150	3465.67	694.142	5	0.1	2	27.52
GAAPPGQKGQANATR-SPSSAKSR-a8-b6	P301L_tau	P301L_tau	intra-protein xl	163	240	77	2379.22	595.814	4	-1.1	1	27.52
TPSLPTPPTREPKK-VQIINKK-a13-b6	P301L_tau	P301L_tau	intra-protein xl	224	280	56	2527.47	506.502	5	-2	1	27.46
HQPGGGKVQIINK-TPPKSPSSAK-a7-b4	P301L_tau	P301L_tau	intra-protein xl	274	234	40	2511.38	628.852	4	-1.3	2	26.92
IGSLDNITHVPGGGNKK-SEKLDFK-a16-b3	P301L_tau	P301L_tau	intra-protein xl	369	343	26	2709.43	678.366	4	-0.3	3	26.82
IGSLDNITHVPGGGNKK-KVAVVR-a16-b1	P301L_tau	P301L_tau	intra-protein xl	369	225	144	2514.43	503.893	5	-1.5	1	26.7
GAAPPGQKGQANATR-SKDGTGSDDKK-a8-b2	P301L_tau	P301L_tau	intra-protein xl	163	132	31	2697.33	675.34	4	-0.9	5	26.52
LQTAPVPMPDLKNVK-AKGADGK-a12-b2	P301L_tau	P301L_tau	intra-protein xl	254	143	111	2433.33	609.34	4	-0.4	1	26.44
TPSLPTPPTREPKK-SKIGSTENLK-a13-b2	P301L_tau	P301L_tau	intra-protein xl	224	259	35	2761.52	691.388	4	-1	3	25.99
KDQGGYTMHQDQEGDTDAGLK-VQIINKK-a1-b6	P301L_tau	P301L_tau	intra-protein xl	24	280	256	3272.6	819.159	4	1.3	3	25.93
DGTGSDDKK-TKIATPR-a8-b2	P301L_tau	P301L_tau	intra-protein xl	140	150	10	1844.95	615.99	3	-0.9	1	25.82
TPPAPKTPPSSGEPPK-MVSKSK-a6-b4	P301L_tau	P301L_tau	intra-protein xl	180	130	50	2403.27	601.825	4	-0.7	1	25.72
SKDGTGSDDKK-GADGKTK-a10-b5	P301L_tau	P301L_tau	intra-protein xl	140	148	8	1949.95	488.496	4	-0.8	1	25.63
KDQGGYTMHQDQEGDTDAGLKESPLQTPTEDGSEEPGSETSDAK-KVAVVR-a21-b1	P301L_tau	P301L_tau	intra-protein xl	44	225	181	5473.52	913.262	6	0.1	2	25.36
IGSTENLKHQPGGGK-LQTAPVPMPDLKNVK-a8-b12	P301L_tau	P301L_tau	intra-protein xl	267	254	13	3309.78	828.452	4	0.5	1	24.91
SKDGTGSDDKK-GADGKTK-a2-b5	P301L_tau	P301L_tau	intra-protein xl	132	148	16	1949.95	650.992	3	-0.7	1	24.85
TPPKSPSSAKSR-SKIGSTENLK-a10-b2	P301L_tau	P301L_tau	intra-protein xl	240	259	19	2455.32	819.45	3	-1.2	1	24.8
DGTGSDDKK-XVSKSK-a8-b4	P301L_tau	P301L_tau	intra-protein xl	140	130	10	1753.84	585.621	3	-0.2	2	24.63
IGSTENLKHQPGGGK-KVAVVR-a8-b1	P301L_tau	P301L_tau	intra-protein xl	267	225	42	2330.3	777.776	3	-0.8	1	24.62
TPSLPTPPTREPKK-TPPKSPSSAKSR-a13-b10	P301L_tau	P301L_tau	intra-protein xl	224	240	16	2927.61	732.91	4	-0.1	5	24.3
IGSLDNITHVPGGGNKK-IPAKTPPAPK-a16-b4	P301L_tau	P301L_tau	intra-protein xl	369	174	195	2862.59	573.526	5	-1.4	1	24.26
IGSLDNITHVPGGGNKK-SEKLDFKDR-a16-b7	P301L_tau	P301L_tau	intra-protein xl	369	347	22	2980.56	597.12	5	-0.7	1	23.8
AKTDHGAEIVYK-VQIINKK-a2-b6	P301L_tau	P301L_tau	intra-protein xl	385	280	105	2310.29	578.581	4	-0.6	1	23.58
GAAPPGQKGQANATR-LQTAPVPMPDLKNVK-a8-b12	P301L_tau	P301L_tau	intra-protein xl	163	254	91	3210.72	803.688	4	0.2	3	23.49
KDQGGYTXHQDQEGDTDAGLK-TKIATPR-a1-b2	P301L_tau	P301L_tau	intra-protein xl	24	150	126	3232.53	809.14	4	-0.5	2	23.45
AKTDHGAEIVYKSPVVSGDTSPR-EPKKVAVVR-a12-b4	P301L_tau	P301L_tau	intra-protein xl	395	225	170	3575.94	894.993	4	2.7	1	23.28
TPSLPTPPTREPKK-TKGDAGK-a13-b2	P301L_tau	P301L_tau_decoy	decoy intra-protein xl	224	302	78	2361.29	591.33	4	-1	1	22.14
VQIINKK-ENAKAK-a6-b4	P301L_tau	P301L_tau	intra-protein xl	280	383	103	1638.97	547.33	3	0.1	1	22.06
LQTAPVPMPDLKNVK-IPAKTPPAPK-a12-b4	P301L_tau	P301L_tau	intra-protein xl	254	174	80	2806.61	936.544	3	2.2	2	21.92
IGSTENLKHQPGGGK-SQVNSLDLKK-a8-b9	P301L_tau	P301L_tau_decoy	decoy intra-protein xl	267	169	98	2790.49	559.105	5	-0.4	4	21.83
DGTGSDDKK-MVSKSK-a8-b4	P301L_tau	P301L_tau	intra-protein xl	140	130	10	1737.84	580.288	3	-2.8	1	21.4
TPPAPKTPPSSGEPPK-GAAPPGQKGQANATR-a6-b8	P301L_tau	P301L_tau	intra-protein xl	180	163	17	3147.63	1050.22	3	-1.4	2	21.35
TPSLPTPPTREPKK-MVSKSK-a13-b4	P301L_tau	P301L_tau	intra-protein xl	224	130	94	2364.31	592.084	4	-1	2	21.31
KDDSGTGDK-XVSKSK-a1-b4	P301L_tau_decoy	P301L_tau	decoy intra-protein xl	310	130	180	1753.84	439.468	4	-0.1	1	21.15
VQSKIGSLDNITHVPGGGNK-IPAKTPPAPK-a4-b4	P301L_tau	P301L_tau	intra-protein xl	353	174	179	3176.76	636.359	5	0.1	1	21.04
TPPSSGEPPKSGDR-TPPKSPSSAK-a10-b4	P301L_tau	P301L_tau	intra-protein xl	190	234	44	2547.28	637.828	4	-0.2	1	21
LQTAPVPXPDLKNVKSK-ASSPSKPPTR-a12-b6	P301L_tau	P301L_tau_decoy	decoy intra-protein xl	254	216	38	3045.66	762.422	4	0.5	1	20.74
LQTAPVPXPDLKNVK-TPSLPTPPTREPKK-a12-b13	P301L_tau	P301L_tau	intra-protein xl	254	224	30	3351.84	671.376	5	-1.6	2	20.64
LQTAPVPXPDLKNVK-SKIGSTENLK-a12-b2	P301L_tau	P301L_tau	intra-protein xl	254	259	5	2879.57	960.864	3	-0.1	3	20.39
LQTAPVPXPDLKNVK-IPAKTPPAPK-a12-b4	P301L_tau	P301L_tau	intra-protein xl	254	174	80	2822.6	706.658	4	0.6	1	20.01
P301L Tau_ RT_intra_DSS_03
Id	Protein1	Protein2	XLType	AbsPos1	AbsPos2	deltaAA	Mr	Mz	z	Error_rel[ppm]	nseen	ld-Score
TDHGAEIVYKSPVVSGDTSPR-KVAVVR-a10-b1	P301L_tau	P301L_tau	intra-protein xl	395	225	170	3022.61	756.66	4	0.5	1	45.56
AKTDHGAEIVYK-IETHKLTFR-a2-b5	P301L_tau	P301L_tau	intra-protein xl	385	375	10	2612.39	654.107	4	-0.5	4	45.48
HQPGGGKVQIINK-KLDLSNVQSK-a7-b1	P301L_tau	P301L_tau	intra-protein xl	274	281	7	2643.47	529.702	5	0.4	6	44.34
TDHGAEIVYKSPVVSGDTSPR-LDFKDR-a10-b4	P301L_tau	P301L_tau	intra-protein xl	395	347	48	3144.57	787.151	4	0.1	1	42.64
TPPAPKTPPSSGEPPK-KVAVVR-a6-b1	P301L_tau	P301L_tau	intra-protein xl	180	225	45	2395.35	599.845	4	-0.2	3	42.36
IGSTENLKHQPGGGK-KLDLSNVQSK-a8-b1	P301L_tau	P301L_tau	intra-protein xl	267	281	14	2790.49	931.171	3	0.4	5	41.43
IGSLDNITHVPGGGNKK-AKTDHGAEIVYK-a16-b2	P301L_tau	P301L_tau	intra-protein xl	369	385	16	3174.66	794.674	4	-0.7	3	41.25
TDHGAEIVYKSPVVSGDTSPR-ENAKAK-a10-b4	P301L_tau	P301L_tau	intra-protein xl	395	383	12	3011.52	603.312	5	0.1	2	40.5
IGSTENLKHQPGGGK-VQIINKK-a8-b6	P301L_tau	P301L_tau	intra-protein xl	267	280	13	2501.4	834.807	3	0.5	3	40.41
LDLSNVQSKCGSK-VQIINKK-a9-b6	P301L_tau	P301L_tau	intra-protein xl	290	280	10	2414.32	805.78	3	-1.3	1	40.23
IPAKTPPAPK-KVAVVR-a4-b1	P301L_tau	P301L_tau	intra-protein xl	174	225	51	1827.13	457.791	4	-1.4	2	40.17
KDQGGYTMHQDQEGDTDAGLK-TKIATPR-a1-b2	P301L_tau	P301L_tau	intra-protein xl	24	150	126	3216.54	805.142	4	0.5	1	39.88
IPAKTPPAPK-TKIATPR-a4-b2	P301L_tau	P301L_tau	intra-protein xl	174	150	24	1942.16	486.548	4	-1.4	2	38.86
KLDLSNVQSK-SKIGSTENLK-a1-b2	P301L_tau	P301L_tau	intra-protein xl	281	259	22	2344.29	782.438	3	1.9	4	38.6
TKIATPR-MVSKSK-a2-b4	P301L_tau	P301L_tau	intra-protein xl	150	130	20	1601.91	401.487	4	-1.7	3	38.18
IPAKTPPAPK-IETHKLTFR-a4-b5	P301L_tau	P301L_tau	intra-protein xl	174	375	201	2300.32	576.088	4	-2.4	1	38.16
TKIATPR-KVAVVR-a2-b1	P301L_tau	P301L_tau	intra-protein xl	150	225	75	1593.99	399.505	4	-2.2	3	37.68
TPSLPTPPTREPKK-IPAKTPPAPK-a13-b4	P301L_tau	P301L_tau	intra-protein xl	224	174	50	2704.55	541.918	5	-0.5	2	37.55
KIETHKLTFR-ENAKAK-a6-b4	P301L_tau	P301L_tau	intra-protein xl	375	383	8	2069.16	690.729	3	0.2	2	37.24
TDHGAEIVYKSPVVSGDTSPR-TPPKSPSSAK-a10-b4	P301L_tau	P301L_tau	intra-protein xl	395	234	161	3350.7	838.682	4	-0.6	2	36.96
AKTDHGAEIVYKSPVVSGDTSPR-KIETHK-a12-b1	P301L_tau	P301L_tau	intra-protein xl	395	370	25	3305.73	662.153	5	0.4	1	36.95
HQPGGGKVQIINK-SKIGSTENLK-a7-b2	P301L_tau	P301L_tau	intra-protein xl	274	259	15	2588.43	648.115	4	-0.4	2	36.58
LQTAPVPMPDLKNVK-SKIGSTENLK-a12-b2	P301L_tau	P301L_tau	intra-protein xl	254	259	5	2863.57	716.902	4	0.7	3	36.04
KDQGGYTMHQDQEGDTDAGLK-KVAVVR-a1-b1	P301L_tau	P301L_tau	intra-protein xl	24	225	201	3101.51	776.386	4	0.7	3	35.37
TPSLPTPPTREPKK-SPSSAKSR-a13-b6	P301L_tau	P301L_tau	intra-protein xl	224	240	16	2504.36	501.879	5	-1.7	1	35.22
TDHGAEIVYKSPVVSGDTSPR-SEKLDFK-a10-b3	P301L_tau	P301L_tau	intra-protein xl	395	343	52	3217.62	644.531	5	1.3	1	34.96
KIETHK-LDFKDR-a1-b4	P301L_tau	P301L_tau	intra-protein xl	370	347	23	1684.91	562.646	3	-0.7	1	34.93
IPAKTPPAPK-MVSKSK-a4-b4	P301L_tau	P301L_tau	intra-protein xl	174	130	44	1835.06	459.772	4	-1.1	1	34.81
IGSLDNITHVPGGGNKK-SKIGSTENLK-a16-b2	P301L_tau	P301L_tau	intra-protein xl	369	259	110	2919.57	730.899	4	-0.6	1	34.35
VQSKIGSLDNITHVPGGGNK-KIETHK-a4-b1	P301L_tau	P301L_tau	intra-protein xl	353	370	17	2912.57	971.864	3	-1.6	2	34.04
TDHGAEIVYKSPVVSGDTSPR-KIETHK-a10-b1	P301L_tau	P301L_tau	intra-protein xl	395	370	25	3106.59	1036.54	3	-1	1	33.87
AKTDHGAEIVYK-SEKLDFKDR-a2-b3	P301L_tau	P301L_tau	intra-protein xl	385	343	42	2605.34	522.075	5	-1	2	33.87
GAAPPGQKGQANATR-GADGKTK-a8-b5	P301L_tau	P301L_tau	intra-protein xl	163	148	15	2236.15	560.046	4	-2	2	33.45
IGSLDNITHVPGGGNKK-SPSSAKSR-a16-b6	P301L_tau	P301L_tau	intra-protein xl	369	240	129	2662.4	666.608	4	-1	1	33.32
LQTAPVPMPDLKNVK-KVAVVR-a12-b1	P301L_tau	P301L_tau	intra-protein xl	254	225	29	2458.43	615.616	4	-0.5	1	33.31
IPAKTPPAPK-GADGKTK-a4-b5	P301L_tau	P301L_tau	intra-protein xl	174	148	26	1832.04	459.018	4	-0.1	2	33.19
GAAPPGQKGQANATR-AKGADGK-a8-b2	P301L_tau	P301L_tau	intra-protein xl	163	143	20	2206.15	552.544	4	0	1	33.14
KDQGGYTXHQDQEGDTDAGLK-TKIATPR-a1-b2	P301L_tau	P301L_tau	intra-protein xl	24	150	126	3232.53	809.14	4	-0.7	1	33.11
KDDSGTGDKSK-GADGKTK-a9-b5	P301L_tau_decoy	P301L_tau	decoy intra-protein xl	318	148	170	1949.95	488.495	4	-1.9	1	32.49
IPAKTPPAPK-XVSKSK-a4-b4	P301L_tau	P301L_tau	intra-protein xl	174	130	44	1851.05	463.771	4	-0.6	1	32.49
TPPKSPSSAK-KVAVVR-a4-b1	P301L_tau	P301L_tau	intra-protein xl	234	225	9	1807.05	452.771	4	-1.8	2	32.37
IGSLDNITHVPGGGNKK-IETHKLTFR-a16-b5	P301L_tau	P301L_tau	intra-protein xl	369	375	6	2987.62	747.912	4	-1	2	32.22
KDQGGYTMHQDQEGDTDAGLK-IPAKTPPAPK-a1-b4	P301L_tau	P301L_tau	intra-protein xl	24	174	150	3449.68	863.427	4	-0.1	2	32.17
TDHGAEIVYKSPVVSGDTSPR-IGSLDNITHVPGGGNKK-a10-b16	P301L_tau	P301L_tau	intra-protein xl	395	369	26	4058.07	812.622	5	0.2	2	32.11
SKIGSTENLK-KVAVVR-a2-b1	P301L_tau	P301L_tau	intra-protein xl	259	225	34	1884.1	629.042	3	-0.6	1	32.04
SKIGSTENLK-VQIINKK-a2-b6	P301L_tau	P301L_tau	intra-protein xl	259	280	21	2055.19	686.072	3	-0.1	1	31.97
VQSKIGSLDNITHVPGGGNK-SEKLDFKDR-a4-b3	P301L_tau	P301L_tau	intra-protein xl	353	343	10	3294.72	550.127	6	-0.9	1	31.81
SEKLDFKDR-VQIINKK-a3-b6	P301L_tau	P301L_tau	intra-protein xl	343	280	63	2116.19	530.055	4	-0.5	2	31.59
TPPAPKTPPSSGEPPK-GADGKTK-a6-b5	P301L_tau	P301L_tau	intra-protein xl	180	148	32	2400.25	801.092	3	-0.4	1	31.37
TPPAPKTPPSSGEPPK-TKIATPR-a6-b2	P301L_tau	P301L_tau	intra-protein xl	180	150	30	2510.38	837.8	3	1.2	2	31.32
TPSLPTPPTREPKK-TKIATPR-a13-b2	P301L_tau	P301L_tau	intra-protein xl	224	150	74	2471.41	618.86	4	-0.5	1	31.19
TPPAPKTPPSSGEPPK-TPSLPTPPTREPKK-a6-b13	P301L_tau	P301L_tau	intra-protein xl	180	224	44	3272.77	819.199	4	0.1	2	31.19
TPSLPTPPTREPKK-TPPKSPSSAK-a13-b4	P301L_tau	P301L_tau	intra-protein xl	224	234	10	2684.48	672.127	4	0.3	4	31.07
AKTDHGAEIVYK-KIETHKLTFR-a2-b6	P301L_tau	P301L_tau	intra-protein xl	385	375	10	2740.49	686.131	4	-0.1	1	31.01
SKDGTGSDDKK-TKIATPR-a2-b2	P301L_tau	P301L_tau	intra-protein xl	132	150	18	2060.07	413.022	5	-1.2	2	31
IGSLDNITHVPGGGNKK-SEKLDFK-a16-b3	P301L_tau	P301L_tau	intra-protein xl	369	343	26	2709.43	678.366	4	0.1	1	30.86
TKIATPR-XVSKSK-a2-b4	P301L_tau	P301L_tau	intra-protein xl	150	130	20	1617.91	540.311	3	-0.9	1	30.75
TPPKSPSSAK-TKIATPR-a4-b2	P301L_tau	P301L_tau	intra-protein xl	234	150	84	1922.08	481.529	4	-0.4	1	30.47
LQTAPVPMPDLKNVK-TPSLPTPPTREPKK-a12-b13	P301L_tau	P301L_tau	intra-protein xl	254	224	30	3335.85	668.178	5	-0.5	1	30.36
LQTAPVPMPDLKNVK-KLDLSNVQSK-a12-b1	P301L_tau	P301L_tau	intra-protein xl	254	281	27	2918.61	730.661	4	-1.1	2	30.18
DQGGYTMHQDQEGDTDAGLKESPLQTPTEDGSEEPGSETSDAK-IPAKTPPAPK-a20-b4	P301L_tau	P301L_tau	intra-protein xl	44	174	130	5693.6	1139.73	5	-0.1	1	30.13
VQSKIGSLDNITHVPGGGNK-ENAKAK-a4-b4	P301L_tau	P301L_tau	intra-protein xl	353	383	30	2817.5	705.382	4	0	2	29.99
LQTAPVPMPDLKNVK-TKIATPR-a12-b2	P301L_tau	P301L_tau	intra-protein xl	254	150	104	2573.46	644.373	4	-0.3	1	29.74
SKDGTGSDDKK-AKGADGK-a2-b2	P301L_tau	P301L_tau	intra-protein xl	132	143	11	1919.94	480.993	4	-1.2	1	29.68
VQSKIGSLDNITHVPGGGNK-LDFKDR-a4-b4	P301L_tau	P301L_tau	intra-protein xl	353	347	6	2950.55	738.645	4	-0.3	1	29.63
TPPAPKTPPSSGEPPK-GAAPPGQKGQANATR-a6-b8	P301L_tau	P301L_tau	intra-protein xl	180	163	17	3147.63	787.916	4	0.1	6	29.62
SPSSAKSR-VQIINKK-a6-b6	P301L_tau	P301L_tau	intra-protein xl	240	280	40	1798.03	600.351	3	-1.5	1	29.22
GAAPPGQKGQANATR-DGTGSDDKK-a8-b8	P301L_tau	P301L_tau	intra-protein xl	163	140	23	2482.21	621.559	4	0.5	2	28.98
IPAKTPPAPK-SKIGSTENLK-a4-b2	P301L_tau	P301L_tau	intra-protein xl	174	259	85	2232.27	559.076	4	-0.5	1	28.95
LQTAPVPXPDLKNVK-SKIGSTENLK-a12-b2	P301L_tau	P301L_tau	intra-protein xl	254	259	5	2879.57	720.9	4	-0.2	9	28.93
IGSLDNITHVPGGGNKK-KVAVVR-a16-b1	P301L_tau	P301L_tau	intra-protein xl	369	225	144	2514.43	503.893	5	-0.5	1	28.74
DGTGSDDKK-MVSKSK-a8-b4	P301L_tau	P301L_tau	intra-protein xl	140	130	10	1737.85	580.289	3	-0.4	1	28.63
GAAPPGQKGQANATR-TKGDAGK-a8-b2	P301L_tau	P301L_tau_decoy	decoy intra-protein xl	163	302	139	2236.15	560.046	4	-1.8	1	28.62
VQSKIGSLDNITHVPGGGNK-SKIGSTENLK-a4-b2	P301L_tau	P301L_tau	intra-protein xl	353	259	94	3233.72	809.439	4	-0.7	1	28.43
KDQGGYTMHQDQEGDTDAGLK-TPPKSPSSAK-a1-b4	P301L_tau	P301L_tau	intra-protein xl	24	234	210	3429.6	858.409	4	1.2	1	28.04
IPAKTPPAPK-DGTGSDDKK-a4-b8	P301L_tau	P301L_tau	intra-protein xl	174	140	34	2078.09	693.705	3	0.3	1	27.59
LQTAPVPXPDLKNVK-KVAVVR-a12-b1	P301L_tau	P301L_tau	intra-protein xl	254	225	29	2474.43	619.614	4	-1.2	1	27.58
GAAPPGQKGQANATR-TPSLPTPPTREPKK-a8-b13	P301L_tau	P301L_tau	intra-protein xl	163	224	61	3108.67	622.741	5	0	2	27.48
DGTGSDDKK-XVSKSK-a8-b4	P301L_tau	P301L_tau	intra-protein xl	140	130	10	1753.84	439.467	4	-1.2	3	27.44
TPSLPTPPTREPKK-SKIGSTENLK-a13-b2	P301L_tau	P301L_tau	intra-protein xl	224	259	35	2761.52	691.388	4	-0.6	7	27.14
TPPAPKTPPSSGEPPK-AKGADGK-a6-b2	P301L_tau	P301L_tau	intra-protein xl	180	143	37	2370.24	791.088	3	-1.2	1	27.12
KDQGGYTXHQDQEGDTDAGLK-KVAVVR-a1-b1	P301L_tau	P301L_tau	intra-protein xl	24	225	201	3117.5	780.382	4	-2.1	1	26.94
DGTGSDDKKAK-TKIATPR-a8-b2	P301L_tau	P301L_tau	intra-protein xl	140	150	10	2044.08	682.368	3	0.3	4	26.53
GAAPPGQKGQANATR-SKDGTGSDDKK-a8-b2	P301L_tau	P301L_tau	intra-protein xl	163	132	31	2697.33	900.119	3	0.2	2	26.38
DQGGYTMHQDQEGDTDAGLKESPLQTPTEDGSEEPGSETSDAK-TKGDAGK-a20-b2	P301L_tau	P301L_tau_decoy	decoy intra-protein xl	44	302	258	5350.34	1071.08	5	0.5	1	26.33
SKDGTGSDDKK-TKGDAGK-a10-b2	P301L_tau	P301L_tau_decoy	decoy intra-protein xl	140	302	162	1949.95	650.993	3	0.1	1	26.26
LQTAPVPMPDLKNVK-IPAKTPPAPK-a12-b4	P301L_tau	P301L_tau	intra-protein xl	254	174	80	2806.6	702.658	4	-0.6	2	26.06
SKDGTGSDDKK-IPAKTPPAPK-a2-b4	P301L_tau	P301L_tau	intra-protein xl	132	174	42	2293.22	765.415	3	1.6	1	25.8
TPSLPTPPTREPKK-VQIINKK-a13-b6	P301L_tau	P301L_tau	intra-protein xl	224	280	56	2527.48	632.877	4	1.1	3	25.72
GAAPPGQKGQANATR-XVSKSK-a8-b4	P301L_tau	P301L_tau	intra-protein xl	163	130	33	2255.17	564.8	4	0	1	25.63
TPSLPTPPTREPKK-SEKLDFKDR-a13-b3	P301L_tau	P301L_tau	intra-protein xl	224	343	119	2822.51	565.51	5	-2.1	1	25.63
GAAPPGQKGQANATR-TPPSSGEPPKSGDR-a8-b10	P301L_tau	P301L_tau	intra-protein xl	163	190	27	2971.47	743.876	4	-0.5	1	25.55
KVAVVR-MVSKSK-a1-b4	P301L_tau	P301L_tau	intra-protein xl	225	130	95	1486.89	496.637	3	-1.4	1	25.43
KDQGGYTXHQDQEGDTDAGLK-SKIGSTENLK-a1-b2	P301L_tau	P301L_tau	intra-protein xl	24	259	235	3522.64	881.668	4	-0.9	1	25.38
LQTAPVPMPDLKNVK-AKGADGK-a12-b2	P301L_tau	P301L_tau	intra-protein xl	254	143	111	2433.33	609.339	4	-1.8	1	25.13
IGSTENLKHQPGGGK-TPSLPTPPTREPKK-a8-b13	P301L_tau	P301L_tau	intra-protein xl	267	224	43	3207.73	642.553	5	0.9	1	25.08
DGTGSDDKKAK-MVSKSK-a8-b4	P301L_tau	P301L_tau	intra-protein xl	140	130	10	1936.97	485.252	4	-1.4	1	25.08
TPSLPTPPTREPKK-TPPKSPSSAKSR-a13-b10	P301L_tau	P301L_tau	intra-protein xl	224	240	16	2927.61	732.91	4	-0.3	4	24.98
TPPAPKTPPSSGEPPK-MVSKSK-a6-b4	P301L_tau	P301L_tau	intra-protein xl	180	130	50	2403.27	601.825	4	-1.5	2	24.78
IGSTENLKHQPGGGK-KVAVVR-a8-b1	P301L_tau	P301L_tau	intra-protein xl	267	225	42	2330.3	777.776	3	-1.4	1	24.71
TPPAPKTPPSSGEPPKSGDR-GAAPPGQKGQANATR-a6-b8	P301L_tau	P301L_tau	intra-protein xl	180	163	17	3562.82	891.712	4	0.6	2	24.6
IPAKTPPAPK-AKGADGK-a4-b2	P301L_tau	P301L_tau	intra-protein xl	174	143	31	1802.03	601.684	3	-0.5	1	24.59
VQSKIGSLDNITHVPGGGNK-IPAKTPPAPK-a4-b4	P301L_tau	P301L_tau	intra-protein xl	353	174	179	3176.75	636.359	5	-0.7	1	24.17
KDQGGYTXHQDQEGDTDAGLK-TPPSSGEPPKSGDR-a1-b10	P301L_tau	P301L_tau	intra-protein xl	24	190	166	3857.73	965.44	4	-0.5	1	23.65
IGSTENLKHQPGGGK-SQVNSLDLKK-a8-b9	P301L_tau	P301L_tau_decoy	decoy intra-protein xl	267	169	98	2790.49	559.105	5	-0.5	4	23.39
LQTAPVPXPDLKNVK-TPSLPTPPTREPKK-a12-b13	P301L_tau	P301L_tau	intra-protein xl	254	224	30	3351.84	671.376	5	-1.6	1	23.33
LQTAPVPMPDLKNVK-HQPGGGKVQIINK-a12-b7	P301L_tau	P301L_tau	intra-protein xl	254	274	20	3162.76	791.698	4	0.1	1	23.09
LQTAPVPMPDLKNVK-TPPKSPSSAK-a12-b4	P301L_tau	P301L_tau	intra-protein xl	254	234	20	2786.53	697.64	4	0.8	5	23.05
GAAPPGQKGQANATR-KDDSGTGDKSK-a8-b1	P301L_tau	P301L_tau_decoy	decoy intra-protein xl	163	310	147	2697.33	540.474	5	-0.7	1	23.05
IGSTENLKHQPGGGK-LQTAPVPXPDLKNVK-a8-b12	P301L_tau	P301L_tau	intra-protein xl	267	254	13	3325.77	832.449	4	-1.5	1	22.53
GAAPPGQKGQANATR-DGTGSDDKKAK-a8-b8	P301L_tau	P301L_tau	intra-protein xl	163	140	23	2681.33	671.341	4	-1.2	1	22.52
TPPSSGEPPKSGDR-VQIINKK-a10-b6	P301L_tau	P301L_tau	intra-protein xl	190	280	90	2390.28	598.577	4	-0.8	1	22.48
TPPAPKTPPSSGEPPKSGDR-TPSLPTPPTREPKK-a6-b13	P301L_tau	P301L_tau	intra-protein xl	180	224	44	3687.95	922.994	4	-0.6	1	22.45
IETHKLTFR-ENAKAK-a5-b4	P301L_tau	P301L_tau	intra-protein xl	375	383	8	1941.07	389.221	5	-0.7	1	22.42
TPSLPTPPTREPKK-SKDGTGSDDKK-a13-b2	P301L_tau	P301L_tau	intra-protein xl	224	132	92	2822.46	706.624	4	-0.7	1	21.7
TPPAPKTPPSSGEPPK-TPPKSPSSAKSR-a6-b10	P301L_tau	P301L_tau	intra-protein xl	180	240	60	2966.57	989.865	3	0.1	1	21.55
TPPKSPSSAKSR-IPAKTPPAPK-a10-b4	P301L_tau	P301L_tau	intra-protein xl	240	174	66	2398.36	800.46	3	-1	1	21.1
CGSLGNIHHKPGGGQVEVK-SEKLDFKDR-a10-b3	P301L_tau	P301L_tau	intra-protein xl	331	343	12	3247.64	812.918	4	-0.4	2	20.78
KDQGGYTMHQDQEGDTDAGLK-VQIINKK-a1-b6	P301L_tau	P301L_tau	intra-protein xl	24	280	256	3272.6	819.158	4	1	2	20.5
TPSLPTPPTREPKK-TKGDAGK-a13-b2	P301L_tau	P301L_tau_decoy	decoy intra-protein xl	224	302	78	2361.29	591.33	4	-0.4	1	20.35
LQTAPVPXPDLKNVK-TKIATPR-a12-b2	P301L_tau	P301L_tau	intra-protein xl	254	150	104	2589.46	648.373	4	2	2	20.23
P301L Tau_ RT_intra_DSS_04
Id	Protein1	Protein2	XLType	AbsPos1	AbsPos2	deltaAA	Mr	Mz	z	Error_rel[ppm]	nseen	ld-Score
TDHGAEIVYKSPVVSGDTSPR-TPPKSPSSAK-a10-b4	P301L_tau	P301L_tau	intra-protein xl	395	234	161	3350.7	838.683	4	-0.2	1	48.13
TDHGAEIVYKSPVVSGDTSPR-SEKLDFK-a10-b3	P301L_tau	P301L_tau	intra-protein xl	395	343	52	3217.61	805.411	4	-0.9	2	47.39
IGSTENLKHQPGGGK-VQIINKK-a8-b6	P301L_tau	P301L_tau	intra-protein xl	267	280	13	2501.4	834.806	3	-0.3	2	45.73
HQPGGGKVQIINK-KLDLSNVQSK-a7-b1	P301L_tau	P301L_tau	intra-protein xl	274	281	7	2643.47	529.701	5	-1.3	5	44.16
TKIATPR-MVSKSK-a2-b4	P301L_tau	P301L_tau	intra-protein xl	150	130	20	1601.91	401.486	4	-2.1	2	43.42
AKTDHGAEIVYK-IETHKLTFR-a2-b5	P301L_tau	P301L_tau	intra-protein xl	385	375	10	2612.39	654.106	4	-1.4	2	43.29
KDQGGYTMHQDQEGDTDAGLK-TKIATPR-a1-b2	P301L_tau	P301L_tau	intra-protein xl	24	150	126	3216.54	805.142	4	0	1	41.83
IGSLDNITHVPGGGNKK-IETHKLTFR-a16-b5	P301L_tau	P301L_tau	intra-protein xl	369	375	6	2987.62	747.912	4	-0.3	5	41.27
TPPAPKTPPSSGEPPK-TKIATPR-a6-b2	P301L_tau	P301L_tau	intra-protein xl	180	150	30	2510.37	628.6	4	-1.7	5	40.87
IPAKTPPAPK-KVAVVR-a4-b1	P301L_tau	P301L_tau	intra-protein xl	174	225	51	1827.13	457.791	4	-2.1	2	38.84
TDHGAEIVYKSPVVSGDTSPR-LDFKDR-a10-b4	P301L_tau	P301L_tau	intra-protein xl	395	347	48	3144.57	787.151	4	0.5	1	38.61
LDLSNVQSKCGSK-VQIINKK-a9-b6	P301L_tau	P301L_tau	intra-protein xl	290	280	10	2414.32	604.587	4	-1.6	3	38.41
TDHGAEIVYKSPVVSGDTSPR-GAAPPGQKGQANATR-a10-b8	P301L_tau	P301L_tau	intra-protein xl	395	163	232	3774.89	755.987	5	0.5	1	37.86
KIETHKLTFR-ENAKAK-a6-b4	P301L_tau	P301L_tau	intra-protein xl	375	383	8	2069.16	690.729	3	-0.2	2	37.75
KDQGGYTXHQDQEGDTDAGLK-KVAVVR-a1-b1	P301L_tau	P301L_tau	intra-protein xl	24	225	201	3117.5	624.508	5	-0.6	2	37.73
IPAKTPPAPK-IETHKLTFR-a4-b5	P301L_tau	P301L_tau	intra-protein xl	174	375	201	2300.33	576.09	4	1.2	2	37.15
TPSLPTPPTREPKK-TKIATPR-a13-b2	P301L_tau	P301L_tau	intra-protein xl	224	150	74	2471.41	495.289	5	-1.9	2	37.05
HQPGGGKVQIINK-SKIGSTENLK-a7-b2	P301L_tau	P301L_tau	intra-protein xl	274	259	15	2588.43	648.115	4	-0.2	2	36.94
KDQGGYTMHQDQEGDTDAGLK-KVAVVR-a1-b1	P301L_tau	P301L_tau	intra-protein xl	24	225	201	3101.51	621.309	5	-0.2	2	36.77
TPSLPTPPTREPKK-IPAKTPPAPK-a13-b4	P301L_tau	P301L_tau	intra-protein xl	224	174	50	2704.55	541.918	5	-0.9	4	36.3
TPPKSPSSAK-KVAVVR-a4-b1	P301L_tau	P301L_tau	intra-protein xl	234	225	9	1807.05	452.771	4	-1.8	2	35.61
KLDLSNVQSK-SKIGSTENLK-a1-b2	P301L_tau	P301L_tau	intra-protein xl	281	259	22	2344.29	782.437	3	0.6	3	35.57
LQTAPVPMPDLKNVK-SKIGSTENLK-a12-b2	P301L_tau	P301L_tau	intra-protein xl	254	259	5	2863.57	716.901	4	0.1	2	35.57
KDQGGYTXHQDQEGDTDAGLK-TPPKSPSSAK-a1-b4	P301L_tau	P301L_tau	intra-protein xl	24	234	210	3445.59	862.405	4	-1.7	1	35.52
IPAKTPPAPK-TKIATPR-a4-b2	P301L_tau	P301L_tau	intra-protein xl	174	150	24	1942.16	486.547	4	-2.4	2	35.25
AKTDHGAEIVYK-LDFKDR-a2-b4	P301L_tau	P301L_tau	intra-protein xl	385	347	38	2261.17	566.299	4	-1.6	1	35.15
IPAKTPPAPK-AKGADGK-a4-b2	P301L_tau	P301L_tau	intra-protein xl	174	143	31	1802.03	601.684	3	-1.1	1	34.92
IGSTENLKHQPGGGK-KVAVVR-a8-b1	P301L_tau	P301L_tau	intra-protein xl	267	225	42	2330.3	777.776	3	-1.4	1	34.7
TKIATPR-KVAVVR-a2-b1	P301L_tau	P301L_tau	intra-protein xl	150	225	75	1593.99	399.505	4	-2	2	34.49
IGSLDNITHVPGGGNKK-AKTDHGAEIVYK-a16-b2	P301L_tau	P301L_tau	intra-protein xl	369	385	16	3174.66	794.673	4	-1.7	2	34.14
IGSTENLKHQPGGGK-KLDLSNVQSK-a8-b1	P301L_tau	P301L_tau	intra-protein xl	267	281	14	2790.49	931.171	3	0.8	5	33.57
VQSKIGSLDNITHVPGGGNK-LDFKDR-a4-b4	P301L_tau	P301L_tau	intra-protein xl	353	347	6	2950.55	591.118	5	-0.5	2	33.52
TDHGAEIVYKSPVVSGDTSPR-KIETHK-a10-b1	P301L_tau	P301L_tau	intra-protein xl	395	370	25	3106.59	1036.54	3	-0.6	2	33.39
LQTAPVPMPDLKNVK-KVAVVR-a12-b1	P301L_tau	P301L_tau	intra-protein xl	254	225	29	2458.43	615.616	4	-1	2	33.35
IPAKTPPAPK-XVSKSK-a4-b4	P301L_tau	P301L_tau	intra-protein xl	174	130	44	1851.05	463.771	4	-1.3	4	33.31
KIETHK-LDFKDR-a1-b4	P301L_tau	P301L_tau	intra-protein xl	370	347	23	1684.91	562.646	3	0.3	1	32.96
SKIGSTENLK-VQIINKK-a2-b6	P301L_tau	P301L_tau	intra-protein xl	259	280	21	2055.19	514.806	4	-0.3	2	32.74
IPAKTPPAPK-MVSKSK-a4-b4	P301L_tau	P301L_tau	intra-protein xl	174	130	44	1835.06	459.772	4	-1.1	3	32.47
LQTAPVPXPDLKNVK-KVAVVR-a12-b1	P301L_tau	P301L_tau	intra-protein xl	254	225	29	2474.43	619.615	4	-0.7	1	32.45
SKIGSTENLK-KVAVVR-a2-b1	P301L_tau	P301L_tau	intra-protein xl	259	225	34	1884.1	629.041	3	-1.9	1	32.43
TPSLPTPPTREPKK-SPSSAKSR-a13-b6	P301L_tau	P301L_tau	intra-protein xl	224	240	16	2504.36	501.88	5	0.2	2	32.31
TPPAPKTPPSSGEPPK-TPSLPTPPTREPKK-a6-b13	P301L_tau	P301L_tau	intra-protein xl	180	224	44	3272.76	655.561	5	-0.2	1	32.15
KDQGGYTMHQDQEGDTDAGLK-SKIGSTENLK-a1-b2	P301L_tau	P301L_tau	intra-protein xl	24	259	235	3506.64	877.669	4	-1.2	1	32.04
VQSKIGSLDNITHVPGGGNK-ENAKAK-a4-b4	P301L_tau	P301L_tau	intra-protein xl	353	383	30	2817.5	705.382	4	-0.3	3	32.03
TPPAPKTPPSSGEPPKSGDR-GAAPPGQKGQANATR-a6-b8	P301L_tau	P301L_tau	intra-protein xl	180	163	17	3562.81	713.57	5	-0.5	2	31.81
SKDGTGSDDKK-IPAKTPPAPK-a10-b4	P301L_tau	P301L_tau	intra-protein xl	140	174	34	2293.21	765.413	3	-1	1	31.69
LQTAPVPXPDLKNVK-SKIGSTENLK-a12-b2	P301L_tau	P301L_tau	intra-protein xl	254	259	5	2879.57	720.9	4	-0.2	8	31.39
IPAKTPPAPK-GADGKTK-a4-b5	P301L_tau	P301L_tau	intra-protein xl	174	148	26	1832.04	611.688	3	-0.3	2	31.35
VQSKIGSLDNITHVPGGGNK-AKTDHGAEIVYK-a4-b2	P301L_tau	P301L_tau	intra-protein xl	353	385	32	3488.82	873.214	4	-0.8	1	31.11
VQSKIGSLDNITHVPGGGNK-SEKLDFK-a4-b3	P301L_tau	P301L_tau	intra-protein xl	353	343	10	3023.59	756.906	4	-0.1	1	31.1
TPPAPKTPPSSGEPPK-GAAPPGQKGQANATR-a6-b8	P301L_tau	P301L_tau	intra-protein xl	180	163	17	3147.63	787.916	4	0.1	6	31.08
TPPAPKTPPSSGEPPK-GADGKTK-a6-b5	P301L_tau	P301L_tau	intra-protein xl	180	148	32	2400.26	601.072	4	0.5	1	30.78
SKDGTGSDDKK-TKIATPR-a2-b2	P301L_tau	P301L_tau	intra-protein xl	132	150	18	2060.07	413.022	5	-1.5	3	30.58
IGSLDNITHVPGGGNKK-KVAVVR-a16-b1	P301L_tau	P301L_tau	intra-protein xl	369	225	144	2514.43	629.614	4	-0.7	2	30.41
IPAKTPPAPK-VQIINKK-a4-b6	P301L_tau	P301L_tau	intra-protein xl	174	280	106	1998.22	667.082	3	-1	2	30.27
KDQGGYTMHQDQEGDTDAGLK-TPPKSPSSAK-a1-b4	P301L_tau	P301L_tau	intra-protein xl	24	234	210	3429.6	858.407	4	-1.1	2	30.18
TPSLPTPPTREPKK-TPPKSPSSAK-a13-b4	P301L_tau	P301L_tau	intra-protein xl	224	234	10	2684.47	537.902	5	-1.2	1	30.08
TPSLPTPPTREPKK-SEKLDFKDR-a13-b3	P301L_tau	P301L_tau	intra-protein xl	224	343	119	2822.52	565.511	5	-0.7	1	29.66
TPPKSPSSAKSR-KVAVVR-a10-b1	P301L_tau	P301L_tau	intra-protein xl	240	225	15	2050.19	513.554	4	-1.7	1	29.65
IGSLDNITHVPGGGNKK-SEKLDFKDR-a16-b3	P301L_tau	P301L_tau	intra-protein xl	369	343	26	2980.56	597.12	5	-0.5	1	29.56
KLDLSNVQSK-SEKLDFK-a1-b3	P301L_tau	P301L_tau	intra-protein xl	281	343	62	2134.15	712.392	3	-0.5	1	29.48
LQTAPVPMPDLKNVK-TPPKSPSSAKSR-a12-b10	P301L_tau	P301L_tau	intra-protein xl	254	240	14	3029.66	606.939	5	-0.9	1	29.46
LQTAPVPMPDLKNVK-TPSLPTPPTREPKK-a12-b13	P301L_tau	P301L_tau	intra-protein xl	254	224	30	3335.85	668.177	5	-1.4	3	29.36
CGSLGNIHHKPGGGQVEVK-SEKLDFK-a10-b3	P301L_tau	P301L_tau	intra-protein xl	331	343	12	2976.51	745.136	4	-0.4	1	29.32
TPPAPKTPPSSGEPPK-TKGDAGK-a6-b2	P301L_tau	P301L_tau_decoy	decoy intra-protein xl	180	302	122	2400.25	801.092	3	-0.7	1	28.92
IETHKLTFR-ENAKAK-a5-b4	P301L_tau	P301L_tau	intra-protein xl	375	383	8	1941.06	389.221	5	-2.2	1	28.89
LQTAPVPMPDLKNVKSK-ASSPSKPPTR-a12-b6	P301L_tau	P301L_tau_decoy	decoy intra-protein xl	254	216	38	3029.66	606.939	5	-0.2	1	28.62
SPSSAKSR-KVAVVR-a6-b1	P301L_tau	P301L_tau	intra-protein xl	240	225	15	1626.94	543.321	3	-1	2	28.56
AKGADGK-MVSKSK-a2-b4	P301L_tau	P301L_tau	intra-protein xl	143	130	13	1461.79	488.27	3	-0.6	1	28.07
AKTDHGAEIVYK-IPAKTPPAPK-a2-b4	P301L_tau	P301L_tau	intra-protein xl	385	174	211	2487.38	622.851	4	0.4	1	27.91
SPSSAKSR-VQIINKK-a6-b6	P301L_tau	P301L_tau	intra-protein xl	240	280	40	1798.03	600.352	3	0.3	1	27.9
KDDSGTGDKSK-GADGKTK-a9-b5	P301L_tau_decoy	P301L_tau	decoy intra-protein xl	318	148	170	1949.95	488.496	4	-0.8	1	27.8
GAAPPGQKGQANATR-SPSSAKSR-a8-b6	P301L_tau	P301L_tau	intra-protein xl	163	240	77	2379.22	595.813	4	-2.4	6	27.65
TPPAPKTPPSSGEPPK-TPPKSPSSAK-a6-b4	P301L_tau	P301L_tau	intra-protein xl	180	234	54	2723.44	681.868	4	0.3	2	27.52
LQTAPVPMPDLKNVK-TKIATPR-a12-b2	P301L_tau	P301L_tau	intra-protein xl	254	150	104	2573.47	644.374	4	2	1	27.07
LQTAPVPMPDLKNVK-IPAKTPPAPK-a12-b4	P301L_tau	P301L_tau	intra-protein xl	254	174	80	2806.6	702.658	4	-0.8	3	26.89
KDQGGYTMHQDQEGDTDAGLK-TPPSSGEPPKSGDR-a1-b10	P301L_tau	P301L_tau	intra-protein xl	24	190	166	3841.73	961.439	4	-2.1	1	26.57
GAAPPGQKGQANATR-KDDSGTGDKSK-a8-b9	P301L_tau	P301L_tau_decoy	decoy intra-protein xl	163	318	155	2697.33	540.473	5	-1.5	2	26.49
TPSLPTPPTREPKK-TPPKSPSSAKSR-a13-b10	P301L_tau	P301L_tau	intra-protein xl	224	240	16	2927.6	488.942	6	-1.7	5	26.34
TPPAPKTPPSSGEPPK-MVSKSK-a6-b4	P301L_tau	P301L_tau	intra-protein xl	180	130	50	2403.27	601.825	4	-1.6	1	26.32
AKTDHGAEIVYK-SEKLDFKDR-a2-b7	P301L_tau	P301L_tau	intra-protein xl	385	347	38	2605.34	522.075	5	-0.9	1	25.92
TPPAPKTPPSSGEPPK-AKGADGK-a6-b2	P301L_tau	P301L_tau	intra-protein xl	180	143	37	2370.24	791.087	3	-2.3	1	25.86
IGSTENLKHQPGGGK-TKIATPR-a8-b2	P301L_tau	P301L_tau	intra-protein xl	267	150	117	2445.33	612.341	4	-1.1	1	25.75
LQTAPVPMPDLKNVK-KLDLSNVQSK-a12-b1	P301L_tau	P301L_tau	intra-protein xl	254	281	27	2918.62	730.662	4	0.2	1	25.5
GAAPPGQKGQANATR-DGTGSDDKK-a8-b8	P301L_tau	P301L_tau	intra-protein xl	163	140	23	2482.2	621.558	4	-1.8	2	25.26
TPPAPKTPPSSGEPPK-XVSKSK-a6-b4	P301L_tau	P301L_tau	intra-protein xl	180	130	50	2419.26	605.824	4	-0.9	1	24.94
LQTAPVPXPDLKNVK-TPPKSPSSAKSR-a12-b10	P301L_tau	P301L_tau	intra-protein xl	254	240	14	3045.65	610.137	5	-2.1	1	24.89
TPSLPTPPTREPKK-VQIINKK-a13-b6	P301L_tau	P301L_tau	intra-protein xl	224	280	56	2527.47	632.876	4	0.1	1	24.85
LQTAPVPMPDLKNVK-TPPKSPSSAK-a12-b4	P301L_tau	P301L_tau	intra-protein xl	254	234	20	2786.52	697.639	4	-0.4	1	24.72
TPPKSPSSAKSR-SKIGSTENLK-a10-b2	P301L_tau	P301L_tau	intra-protein xl	240	259	19	2455.33	614.84	4	0.3	2	24.7
GAAPPGQKGQANATR-AKKDDSGTGDK-a8-b3	P301L_tau	P301L_tau_decoy	decoy intra-protein xl	163	310	147	2681.34	671.342	4	0.1	1	24.64
GAAPPGQKGQANATR-XVSKSK-a8-b4	P301L_tau	P301L_tau	intra-protein xl	163	130	33	2255.17	564.8	4	0.1	1	24.46
IGSLDNITHVPGGGNKK-ENAKAK-a16-b4	P301L_tau	P301L_tau	intra-protein xl	369	383	14	2503.34	501.675	5	-0.8	1	24.38
VQSKIGSLDNITHVPGGGNK-IPAKTPPAPK-a4-b4	P301L_tau	P301L_tau	intra-protein xl	353	174	179	3176.75	636.359	5	-0.5	1	24.05
LQTAPVPXPDLKNVKSK-ASSPSKPPTR-a12-b6	P301L_tau	P301L_tau_decoy	decoy intra-protein xl	254	216	38	3045.66	762.422	4	0.5	1	23.92
LQTAPVPXPDLKNVK-TKIATPR-a12-b2	P301L_tau	P301L_tau	intra-protein xl	254	150	104	2589.45	648.371	4	-1.6	2	23.88
ESPLQTPTEDGSEEPGSETSDAKSTPTAEDVTAPLVDEGAPGK-SKDGTGSDDKK-a23-b10	P301L_tau	P301L_tau	intra-protein xl	67	140	73	5600.57	1121.12	5	0.4	2	23.78
VQSKIGSLDNITHVPGGGNKK-ENAKAK-a4-b4	P301L_tau	P301L_tau	intra-protein xl	353	383	30	2945.59	491.939	6	-1.6	1	23.34
VQSKIGSLDNITHVPGGGNK-TPPKSPSSAK-a4-b4	P301L_tau	P301L_tau	intra-protein xl	353	234	119	3156.68	790.177	4	-0.8	1	23.31
TPSLPTPPTREPKK-LDFKDR-a13-b4	P301L_tau	P301L_tau	intra-protein xl	224	347	123	2478.34	496.677	5	-1.9	1	23.28
KDQGGYTMHQDQEGDTDAGLK-TPPKSPSSAKSR-a1-b10	P301L_tau	P301L_tau	intra-protein xl	24	240	216	3672.72	919.189	4	-2.3	1	23.28
DGTGSDDKK-MVSKSK-a8-b4	P301L_tau	P301L_tau	intra-protein xl	140	130	10	1737.85	580.289	3	-0.4	2	23.12
DGTGSDDKK-XVSKSK-a8-b4	P301L_tau	P301L_tau	intra-protein xl	140	130	10	1753.84	585.621	3	-1.3	2	23.1
TPPSSGEPPKSGDR-SKIGSTENLK-a10-b2	P301L_tau	P301L_tau	intra-protein xl	190	259	69	2624.33	657.089	4	-1.4	1	23
KDQGGYTMHQDQEGDTDAGLK-IPAKTPPAPK-a1-b4	P301L_tau	P301L_tau	intra-protein xl	24	174	150	3449.68	690.943	5	-0.8	1	22.79
SKDGTGSDDKK-AKGADGK-a2-b2	P301L_tau	P301L_tau	intra-protein xl	132	143	11	1919.94	480.993	4	-1	3	22.17
GAAPPGQKGQANATR-IPAKTPPAPK-a8-b4	P301L_tau	P301L_tau	intra-protein xl	163	174	11	2579.42	860.813	3	-0.8	2	22.07
DGTGSDDKKAK-MVSKSK-a8-b4	P301L_tau	P301L_tau	intra-protein xl	140	130	10	1936.98	485.252	4	0.3	1	21.63
GAAPPGQKGQANATR-SKDGTGSDDKK-a8-b10	P301L_tau	P301L_tau	intra-protein xl	163	140	23	2697.33	675.34	4	-1.2	2	21.31
AKGADGK-TKIATPR-a2-b2	P301L_tau	P301L_tau	intra-protein xl	143	150	7	1568.88	393.229	4	-2.6	1	21.19
AKTDHGAEIVYK-SEKLDFKDR-a2-b3	P301L_tau	P301L_tau	intra-protein xl	385	343	42	2605.34	869.453	3	-1.2	1	21.04
TPSLPTPPTREPKK-SKASSPSKPPTR-a13-b8	P301L_tau	P301L_tau_decoy	decoy intra-protein xl	224	216	8	2927.6	586.528	5	-1.9	2	21
GAAPPGQKGQANATR-TPPKSPSSAKSR-a8-b4	P301L_tau	P301L_tau	intra-protein xl	163	234	71	2802.47	701.625	4	-1.8	1	20.72
ESPLQTPTEDGSEEPGSETSDAKSTPTAEDVTAPLVDEGAPGK-TPPKSPSSAK-a23-b4	P301L_tau	P301L_tau	intra-protein xl	67	234	167	5462.58	1366.65	4	0.8	1	20.55
TPPAPKTPPSSGEPPK-LQTAPVPMPDLKNVK-a6-b12	P301L_tau	P301L_tau	intra-protein xl	180	254	74	3374.82	844.712	4	-0.3	1	20.32
CGSLGNIHHKPGGGQVEVK-SEKLDFKDR-a10-b3	P301L_tau	P301L_tau	intra-protein xl	331	343	12	3247.64	812.917	4	-1.2	2	20.26
TPPKSPSSAKSR-IPAKTPPAPK-a10-b4	P301L_tau	P301L_tau	intra-protein xl	240	174	66	2398.36	800.461	3	0	1	20.23
AKTDHGAEIVYK-SKIGSTENLK-a2-b2	P301L_tau	P301L_tau	intra-protein xl	385	259	126	2544.34	637.093	4	-0.4	1	20.14
P301L Tau_ RT_intra_DSS_05
Id	Protein1	Protein2	XLType	AbsPos1	AbsPos2	deltaAA	Mr	Mz	z	Error_rel[ppm]	nseen	ld-Score
IGSTENLKHQPGGGK-VQIINKK-a8-b6	P301L_tau	P301L_tau	intra-protein xl	267	280	13	2501.4	834.807	3	0.8	3	44.5
AKTDHGAEIVYK-IETHKLTFR-a2-b5	P301L_tau	P301L_tau	intra-protein xl	385	375	10	2612.4	654.107	4	0.1	2	42.58
LDLSNVQSKCGSK-VQIINKK-a9-b6	P301L_tau	P301L_tau	intra-protein xl	290	280	10	2414.32	805.781	3	-0.1	3	41.04
TDHGAEIVYKSPVVSGDTSPR-ENAKAK-a10-b4	P301L_tau	P301L_tau	intra-protein xl	395	383	12	3011.52	603.312	5	-0.4	1	40.04
KLDLSNVQSK-SKIGSTENLK-a1-b2	P301L_tau	P301L_tau	intra-protein xl	281	259	22	2344.29	782.437	3	1.2	1	39.91
HQPGGGKVQIINK-KLDLSNVQSK-a7-b1	P301L_tau	P301L_tau	intra-protein xl	274	281	7	2643.47	661.876	4	0.3	2	37.59
VQIINKK-KVAVVR-a6-b1	P301L_tau	P301L_tau	intra-protein xl	280	225	55	1650.05	413.521	4	-2.2	1	36.6
TPPAPKTPPSSGEPPK-TKIATPR-a6-b2	P301L_tau	P301L_tau	intra-protein xl	180	150	30	2510.37	628.601	4	-1.1	1	36.55
LQTAPVPXPDLKNVK-KVAVVR-a12-b1	P301L_tau	P301L_tau	intra-protein xl	254	225	29	2474.43	619.615	4	-0.8	1	35.96
AKGADGK-TKIATPR-a2-b2	P301L_tau	P301L_tau	intra-protein xl	143	150	7	1568.89	523.971	3	-0.2	1	35.88
TKIATPR-MVSKSK-a2-b4	P301L_tau	P301L_tau	intra-protein xl	150	130	20	1601.92	401.487	4	-0.4	2	35.52
IGSLDNITHVPGGGNKK-AKTDHGAEIVYK-a16-b2	P301L_tau	P301L_tau	intra-protein xl	369	385	16	3174.67	794.675	4	0.6	2	35.43
IPAKTPPAPK-KVAVVR-a4-b1	P301L_tau	P301L_tau	intra-protein xl	174	225	51	1827.13	457.791	4	-1.1	2	34.25
HQPGGGKVQIINK-SKIGSTENLK-a7-b2	P301L_tau	P301L_tau	intra-protein xl	274	259	15	2588.43	648.115	4	0.7	3	33.93
TPPAPKTPPSSGEPPK-KVAVVR-a6-b1	P301L_tau	P301L_tau	intra-protein xl	180	225	45	2395.35	599.845	4	0.4	3	33.31
IPAKTPPAPK-TKIATPR-a4-b2	P301L_tau	P301L_tau	intra-protein xl	174	150	24	1942.16	486.548	4	-1	2	33.17
TPPKSPSSAK-KVAVVR-a4-b1	P301L_tau	P301L_tau	intra-protein xl	234	225	9	1807.06	452.772	4	0.2	2	32.22
LQTAPVPMPDLKNVK-SKIGSTENLK-a12-b2	P301L_tau	P301L_tau	intra-protein xl	254	259	5	2863.58	716.902	4	1	1	32.09
IPAKTPPAPK-AKGADGK-a4-b2	P301L_tau	P301L_tau	intra-protein xl	174	143	31	1802.03	451.515	4	-0.8	2	31.64
IGSTENLKHQPGGGK-KLDLSNVQSK-a8-b1	P301L_tau	P301L_tau	intra-protein xl	267	281	14	2790.49	698.63	4	0.6	1	31.15
TDHGAEIVYKSPVVSGDTSPR-KIETHK-a10-b1	P301L_tau	P301L_tau	intra-protein xl	395	370	25	3106.59	622.327	5	0.6	1	30.26
TPSLPTPPTREPKK-TKIATPR-a13-b2	P301L_tau	P301L_tau	intra-protein xl	224	150	74	2471.41	495.29	5	-0.6	2	29.88
VQSKIGSLDNITHVPGGGNK-KIETHK-a4-b1	P301L_tau	P301L_tau	intra-protein xl	353	370	17	2912.57	971.865	3	-0.6	2	29.82
KDQGGYTXHQDQEGDTDAGLK-KVAVVR-a1-b1	P301L_tau	P301L_tau	intra-protein xl	24	225	201	3117.51	780.384	4	0.8	3	29.76
IPAKTPPAPK-GADGKTK-a4-b5	P301L_tau	P301L_tau	intra-protein xl	174	148	26	1832.04	611.688	3	-0.8	1	29.64
GAAPPGQKGQANATR-AKGADGK-a8-b2	P301L_tau	P301L_tau	intra-protein xl	163	143	20	2206.14	552.544	4	-0.3	1	29.48
GAAPPGQKGQANATR-GADGKTK-a8-b5	P301L_tau	P301L_tau	intra-protein xl	163	148	15	2236.16	560.046	4	-0.7	1	29.47
LQTAPVPXPDLKNVK-SKIGSTENLK-a12-b2	P301L_tau	P301L_tau	intra-protein xl	254	259	5	2879.57	720.9	4	0.9	26	29.46
TPPAPKTPPSSGEPPK-TPSLPTPPTREPKK-a6-b13	P301L_tau	P301L_tau	intra-protein xl	180	224	44	3272.77	655.562	5	1.4	1	29.2
VQSKIGSLDNITHVPGGGNK-ENAKAK-a4-b4	P301L_tau	P301L_tau	intra-protein xl	353	383	30	2817.5	705.383	4	0.4	3	28.87
TPSLPTPPTREPKK-TPPKSPSSAK-a13-b4	P301L_tau	P301L_tau	intra-protein xl	224	234	10	2684.48	672.127	4	0.4	7	28.76
IPAKTPPAPK-SKIGSTENLK-a4-b2	P301L_tau	P301L_tau	intra-protein xl	174	259	85	2232.27	745.098	3	-0.9	1	28.65
IGSLDNITHVPGGGNKK-IETHKLTFR-a16-b5	P301L_tau	P301L_tau	intra-protein xl	369	375	6	2987.62	598.532	5	0.1	1	27.56
LQTAPVPMPDLKNVK-IPAKTPPAPK-a12-b4	P301L_tau	P301L_tau	intra-protein xl	254	174	80	2806.6	702.658	4	-0.3	1	27.51
SEKLDFKDR-KIETHK-a3-b1	P301L_tau	P301L_tau	intra-protein xl	343	370	27	2029.09	677.37	3	0.9	1	26.05
LQTAPVPMPDLKNVK-TKIATPR-a12-b2	P301L_tau	P301L_tau	intra-protein xl	254	150	104	2573.46	644.373	4	0.1	1	25.91
KDQGGYTMHQDQEGDTDAGLK-IPAKTPPAPK-a1-b4	P301L_tau	P301L_tau	intra-protein xl	24	174	150	3449.68	863.428	4	0.7	1	25.87
TPPAPKTPPSSGEPPK-GAAPPGQKGQANATR-a6-b8	P301L_tau	P301L_tau	intra-protein xl	180	163	17	3147.63	787.915	4	-0.3	2	25.73
TPPAPKTPPSSGEPPK-TPPKSPSSAK-a6-b4	P301L_tau	P301L_tau	intra-protein xl	180	234	54	2723.44	681.867	4	0.2	1	25.38
TPSLPTPPTREPKK-IPAKTPPAPK-a13-b4	P301L_tau	P301L_tau	intra-protein xl	224	174	50	2704.55	677.146	4	-0.1	1	25.17
IPAKTPPAPK-MVSKSK-a4-b4	P301L_tau	P301L_tau	intra-protein xl	174	130	44	1835.06	612.695	3	0.9	1	25.06
IGSLDNITHVPGGGNKK-KVAVVR-a16-b1	P301L_tau	P301L_tau	intra-protein xl	369	225	144	2514.43	629.615	4	-0.3	4	24.76
KDQGGYTXHQDQEGDTDAGLK-TKIATPR-a1-b2	P301L_tau	P301L_tau	intra-protein xl	24	150	126	3232.53	647.514	5	0.7	2	24.45
TPSLPTPPTREPKK-VQIINKK-a13-b6	P301L_tau	P301L_tau	intra-protein xl	224	280	56	2527.47	506.502	5	-0.3	3	24.18
LQTAPVPMPDLKNVK-KLDLSNVQSK-a12-b1	P301L_tau	P301L_tau	intra-protein xl	254	281	27	2918.62	730.662	4	0.7	1	23.85
KDQGGYTMHQDQEGDTDAGLK-TKIATPR-a1-b2	P301L_tau	P301L_tau	intra-protein xl	24	150	126	3216.54	805.143	4	1.9	1	23.22
SEKLDFKDR-HTEIKK-a3-b5	P301L_tau	P301L_tau_decoy	decoy intra-protein xl	343	80	263	2029.08	508.279	4	-0.8	1	23.12
IPAKTPPAPK-XVSKSK-a4-b4	P301L_tau	P301L_tau	intra-protein xl	174	130	44	1851.05	618.025	3	-0.7	1	23.06
GGGPQHKLNETSGIK-LQTAPVPMPDLKNVK-a7-b12	P301L_tau_decoy	P301L_tau	decoy intra-protein xl	183	254	71	3309.78	828.452	4	0.2	1	22.82
TDHGAEIVYKSPVVSGDTSPR-GAAPPGQKGQANATR-a10-b8	P301L_tau	P301L_tau	intra-protein xl	395	163	232	3774.88	944.728	4	-2.9	1	22.77
LQTAPVPMPDLKNVK-NIIQVKGGGPQHK-a12-b6	P301L_tau	P301L_tau_decoy	decoy intra-protein xl	254	176	78	3162.75	791.696	4	-1.5	1	22.71
DGTGSDDKKAK-TKIATPR-a8-b2	P301L_tau	P301L_tau	intra-protein xl	140	150	10	2044.08	512.028	4	-0.5	2	22.63
LQTAPVPMPDLKNVK-TPPKSPSSAK-a12-b4	P301L_tau	P301L_tau	intra-protein xl	254	234	20	2786.53	697.639	4	0	1	22.2
GAAPPGQKGQANATR-LQTAPVPMPDLKNVK-a8-b12	P301L_tau	P301L_tau	intra-protein xl	163	254	91	3210.72	803.688	4	0.6	1	21.73
KDQGGYTMHQDQEGDTDAGLK-TPPAPKTPPSSGEPPK-a1-b6	P301L_tau	P301L_tau	intra-protein xl	24	180	156	4017.9	804.587	5	1.5	1	21.61
SPSSAKSR-VQIINKK-a6-b6	P301L_tau	P301L_tau	intra-protein xl	240	280	40	1798.03	600.351	3	-0.8	1	21.27
KDQGGYTMHQDQEGDTDAGLKESPLQTPTEDGSEEPGSETSDAK-KVAVVR-a21-b1	P301L_tau	P301L_tau	intra-protein xl	44	225	181	5473.53	913.262	6	0.8	1	21.13
SKDGTGSDDKK-TKIATPR-a10-b2	P301L_tau	P301L_tau	intra-protein xl	140	150	10	2060.08	687.7	3	0.5	2	20.89
IGSLDNITHVPGGGNKK-SEKLDFKDR-a16-b3	P301L_tau	P301L_tau	intra-protein xl	369	343	26	2980.56	597.12	5	0.4	1	20.84
LQTAPVPXPDLKNVK-IPAKTPPAPK-a12-b4	P301L_tau	P301L_tau	intra-protein xl	254	174	80	2822.59	706.657	4	-0.9	1	20.4
WT Tau_ 50C_intra_DSS_01
Id	Protein1	Protein2	XLType	AbsPos1	AbsPos2	deltaAA	Mr	Mz	z	Error_rel[ppm]	nseen	ld-Score
VQSKIGSLDNITHVPGGGNK-SEKLDFKDR-a4-b3	WT_tau	WT_tau	intra-protein xl	353	343	10	3294.72	824.688	4	-0.6	5	46.2
IETHKLTFR-SEKLDFKDR-a5-b3	WT_tau	WT_tau	intra-protein xl	375	343	32	2418.29	605.581	4	0	2	45.19
AKTDHGAEIVYK-IETHKLTFR-a2-b5	WT_tau	WT_tau	intra-protein xl	385	375	10	2612.39	871.806	3	-0.7	2	44.9
CGSLGNIHHKPGGGQVEVK-SEKLDFKDR-a10-b3	WT_tau	WT_tau	intra-protein xl	331	343	12	3247.64	650.535	5	-0.9	3	42.05
TDHGAEIVYKSPVVSGDTSPR-IETHKLTFR-a10-b5	WT_tau	WT_tau	intra-protein xl	395	375	20	3495.8	874.958	4	0.2	2	41.7
VQSKIGSLDNITHVPGGGNK-AKTDHGAEIVYK-a4-b2	WT_tau	WT_tau	intra-protein xl	353	385	32	3488.82	873.213	4	-1	4	41.57
AKTDHGAEIVYK-KIETHKLTFR-a2-b6	WT_tau	WT_tau	intra-protein xl	385	375	10	2740.49	914.505	3	-0.3	1	41.5
KDQGGYTMHQDQEGDTDAGLK-TKIATPR-a1-b2	WT_tau	WT_tau	intra-protein xl	24	150	126	3216.53	805.141	4	-0.3	3	41.36
IGSLDNITHVPGGGNKK-AKTDHGAEIVYK-a16-b2	WT_tau	WT_tau	intra-protein xl	369	385	16	3174.66	794.673	4	-2.3	2	41.31
AKGADGK-MVSKSK-a2-b4	WT_tau	WT_tau	intra-protein xl	143	130	13	1461.78	488.269	3	-2.1	1	39.9
LDLSNVQSKCGSK-VQIINKK-a9-b6	WT_tau	WT_tau	intra-protein xl	290	280	10	2414.32	805.78	3	-1.1	2	39.26
VQSKIGSLDNITHVPGGGNK-SEKLDFK-a4-b3	WT_tau	WT_tau	intra-protein xl	353	343	10	3023.59	1008.87	3	-0.6	1	39.16
IPAKTPPAPK-KVAVVR-a4-b1	WT_tau	WT_tau	intra-protein xl	174	225	51	1827.13	457.79	4	-2.2	3	38.86
IPAKTPPAPK-TKIATPR-a4-b2	WT_tau	WT_tau	intra-protein xl	174	150	24	1942.16	486.548	4	-1.2	2	38.77
AKGADGK-TKIATPR-a2-b2	WT_tau	WT_tau	intra-protein xl	143	150	7	1568.89	393.229	4	-1.9	2	38.64
AKTDHGAEIVYKSPVVSGDTSPR-IETHKLTFR-a12-b5	WT_tau	WT_tau	intra-protein xl	395	375	20	3694.93	924.74	4	-0.8	1	38.49
KDQGGYTMHQDQEGDTDAGLK-KVAVVR-a1-b1	WT_tau	WT_tau	intra-protein xl	24	225	201	3101.51	621.309	5	-0.7	3	37.45
DQGGYTMHQDQEGDTDAGLKESPLQTPTEDGSEEPGSETSDAK-SKIGSTENLK-a20-b2	WT_tau	WT_tau	intra-protein xl	44	259	215	5750.57	1438.65	4	0	1	37.27
TPPKSPSSAK-KVAVVR-a4-b1	WT_tau	WT_tau	intra-protein xl	234	225	9	1807.05	452.771	4	-3.1	2	36.89
VQSKIGSLDNITHVPGGGNKK-LDFKDR-a4-b4	WT_tau	WT_tau	intra-protein xl	353	347	6	3078.64	616.736	5	-1.2	1	36.55
HQPGGGKVQIINK-KLDLSNVQSK-a7-b1	WT_tau	WT_tau	intra-protein xl	274	281	7	2643.47	661.875	4	-0.3	3	36.07
VQSKIGSLDNITHVPGGGNK-LDFKDR-a4-b4	WT_tau	WT_tau	intra-protein xl	353	347	6	2950.55	591.118	5	-0.5	1	35.76
KDQGGYTXHQDQEGDTDAGLK-TKIATPR-a1-b2	WT_tau	WT_tau	intra-protein xl	24	150	126	3232.53	809.14	4	-1	1	35.24
SPSSAKSR-VQIINKK-a6-b6	WT_tau	WT_tau	intra-protein xl	240	280	40	1798.03	600.351	3	-0.3	1	35.16
IGSLDNITHVPGGGNKK-IETHKLTFR-a16-b5	WT_tau	WT_tau	intra-protein xl	369	375	6	2987.62	747.912	4	-0.8	3	34.72
CGSLGNIHHKPGGGQVEVK-SEKLDFK-a10-b3	WT_tau	WT_tau	intra-protein xl	331	343	12	2976.51	745.135	4	-1.2	1	34.42
KIETHK-LDFKDR-a1-b4	WT_tau	WT_tau	intra-protein xl	370	347	23	1684.91	562.646	3	-0.7	2	33.6
TPSLPTPPTREPKK-TKIATPR-a13-b2	WT_tau	WT_tau	intra-protein xl	224	150	74	2471.41	618.86	4	-1.8	3	33.52
GAAPPGQKGQANATR-MVSKSK-a8-b4	WT_tau	WT_tau	intra-protein xl	163	130	33	2239.17	560.8	4	-2.1	1	33.47
LQTAPVPMPDLKNVK-KVAVVR-a12-b1	WT_tau	WT_tau	intra-protein xl	254	225	29	2458.43	615.616	4	-0.2	1	33.4
GAAPPGQKGQANATR-AKGADGK-a8-b2	WT_tau	WT_tau	intra-protein xl	163	143	20	2206.14	552.544	4	-0.2	1	33.27
DGTGSDDKK-MVSKSK-a8-b4	WT_tau	WT_tau	intra-protein xl	140	130	10	1737.84	580.289	3	-1.3	1	33.05
VQSKIGSLDNITHVPGGGNK-KIETHK-a4-b1	WT_tau	WT_tau	intra-protein xl	353	370	17	2912.57	971.865	3	-0.4	2	33.02
IGSTENLKHQPGGGK-KLDLSNVQSK-a8-b1	WT_tau	WT_tau	intra-protein xl	267	281	14	2790.49	931.169	3	-1	1	32.91
HVPGGGSVQIVYKPVDLSK-VQIINKK-a13-b6	WT_tau	WT_tau	intra-protein xl	311	280	31	2958.69	740.68	4	-1.2	1	32.84
VQSKIGSLDNITHVPGGGNKK-IETHKLTFR-a4-b5	WT_tau	WT_tau	intra-protein xl	353	375	22	3429.87	858.476	4	0	2	32.79
GAAPPGQKGQANATR-GADGKTK-a8-b5	WT_tau	WT_tau	intra-protein xl	163	148	15	2236.16	560.046	4	-0.7	1	32.72
KDQGGYTMHQDQEGDTDAGLK-IPAKTPPAPK-a1-b4	WT_tau	WT_tau	intra-protein xl	24	174	150	3449.67	690.942	5	-1.7	3	32.7
KDQGGYTMHQDQEGDTDAGLK-SKIGSTENLK-a1-b2	WT_tau	WT_tau	intra-protein xl	24	259	235	3506.65	877.67	4	-0.1	1	31.91
IPAKTPPAPK-AKGADGK-a4-b2	WT_tau	WT_tau	intra-protein xl	174	143	31	1802.03	601.684	3	-1.5	1	31.75
TPPAPKTPPSSGEPPKSGDR-GAAPPGQKGQANATR-a6-b8	WT_tau	WT_tau	intra-protein xl	180	163	17	3562.81	891.71	4	-0.9	3	31.18
KDQGGYTMHQDQEGDTDAGLK-TPSLPTPPTREPKK-a1-b13	WT_tau	WT_tau	intra-protein xl	24	224	200	3978.94	1327.32	3	2.6	1	30.85
TPPSSGEPPKSGDR-KVAVVR-a10-b1	WT_tau	WT_tau	intra-protein xl	190	225	35	2219.19	555.805	4	-0.9	2	30.38
LQTAPVPXPDLKNVK-SKIGSTENLK-a12-b2	WT_tau	WT_tau	intra-protein xl	254	259	5	2879.57	720.899	4	-0.5	5	30.23
TPSLPTPPTREPKK-TPPKSPSSAK-a13-b4	WT_tau	WT_tau	intra-protein xl	224	234	10	2684.47	537.902	5	-1.2	3	29.78
TPPSSGEPPKSGDR-TPSLPTPPTREPKK-a10-b13	WT_tau	WT_tau	intra-protein xl	190	224	34	3096.6	620.329	5	-1.6	2	29.53
LQTAPVPXPDLKNVK-KVAVVR-a12-b1	WT_tau	WT_tau	intra-protein xl	254	225	29	2474.43	619.614	4	-1.3	1	29.42
IPAKTPPAPK-GADGKTK-a4-b5	WT_tau	WT_tau	intra-protein xl	174	148	26	1832.04	611.687	3	-2	1	29.14
IPAKTPPAPK-TPPKSPSSAK-a4-b4	WT_tau	WT_tau	intra-protein xl	174	234	60	2155.22	539.814	4	-1	1	29.05
IGSLDNITHVPGGGNKK-KVAVVR-a16-b1	WT_tau	WT_tau	intra-protein xl	369	225	144	2514.43	629.614	4	-1.5	1	29.02
KDQGGYTMHQDQEGDTDAGLK-GAAPPGQKGQANATR-a1-b8	WT_tau	WT_tau	intra-protein xl	24	163	139	3853.78	771.765	5	-2.3	1	28.29
DQGGYTMHQDQEGDTDAGLKESPLQTPTEDGSEEPGSETSDAK-TPPKSPSSAK-a20-b4	WT_tau	WT_tau	intra-protein xl	44	234	190	5673.51	1135.71	5	-2	1	28.19
VQSKIGSLDNITHVPGGGNK-ENAKAK-a4-b4	WT_tau	WT_tau	intra-protein xl	353	383	30	2817.49	564.507	5	-1.4	2	28.1
KDQGGYTMHQDQEGDTDAGLK-TPPAPKTPPSSGEPPK-a1-b6	WT_tau	WT_tau	intra-protein xl	24	180	156	4017.89	804.586	5	-0.3	2	27.72
TPPAPKTPPSSGEPPK-TPPKSPSSAK-a6-b4	WT_tau	WT_tau	intra-protein xl	180	234	54	2723.44	681.867	4	-0.9	2	27.67
TPSLPTPPTREPKK-IPAKTPPAPK-a13-b4	WT_tau	WT_tau	intra-protein xl	224	174	50	2704.55	677.146	4	-0.5	1	27.67
TPPKSPSSAKSR-KVAVVR-a10-b1	WT_tau	WT_tau	intra-protein xl	240	225	15	2050.19	513.555	4	-0.9	1	27.64
TPPAPKTPPSSGEPPK-TPSLPTPPTREPKK-a6-b13	WT_tau	WT_tau	intra-protein xl	180	224	44	3272.77	819.199	4	0	2	27.62
ESPLQTPTEDGSEEPGSETSDAKSTPTAEDVTAPLVDEGAPGK-TKIATPR-a23-b2	WT_tau	WT_tau	intra-protein xl	67	150	83	5249.5	1313.38	4	-2.2	1	27.32
GAAPPGQKGQANATR-XVSKSK-a8-b4	WT_tau	WT_tau	intra-protein xl	163	130	33	2255.17	564.799	4	-1.3	1	27.26
KDQGGYTMHQDQEGDTDAGLK-IGSTENLKHQPGGGK-a1-b8	WT_tau	WT_tau	intra-protein xl	24	267	243	3952.85	989.22	4	-0.7	1	26.86
KDQGGYTXHQDQEGDTDAGLK-IPAKTPPAPK-a1-b4	WT_tau	WT_tau	intra-protein xl	24	174	150	3465.67	867.425	4	-0.5	1	26.36
AKKDDSGTGDK-TKIATPR-a2-b2	WT_tau_decoy	WT_tau	decoy intra-protein xl	309	150	159	2044.08	512.027	4	-1.8	1	26.2
VQSKIGSLDNITHVPGGGNK-LQTAPVPMPDLKNVK-a4-b12	WT_tau	WT_tau	intra-protein xl	353	254	99	3808.05	762.618	5	-1.4	1	26.07
DGTGSDDKK-XVSKSK-a8-b4	WT_tau	WT_tau	intra-protein xl	140	130	10	1753.84	585.621	3	-1.1	1	25.78
IPAKTPPAPK-MVSKSK-a4-b4	WT_tau	WT_tau	intra-protein xl	174	130	44	1835.06	612.693	3	-1.4	1	25.69
DGTGSDDKKAK-MVSKSK-a9-b4	WT_tau	WT_tau	intra-protein xl	141	130	11	1936.97	646.666	3	-2	2	25.04
KDQGGYTXHQDQEGDTDAGLK-TPSLPTPPTREPKK-a1-b13	WT_tau	WT_tau	intra-protein xl	24	224	200	3994.92	999.738	4	-0.4	1	24.87
IGSTENLKHQPGGGK-VQIINKK-a8-b6	WT_tau	WT_tau	intra-protein xl	267	280	13	2501.39	626.356	4	-0.8	2	24.56
KDQGGYTXHQDQEGDTDAGLK-TPPAPKTPPSSGEPPK-a1-b6	WT_tau	WT_tau	intra-protein xl	24	180	156	4033.88	1009.48	4	-1.7	1	24.55
IPAKTPPAPK-XVSKSK-a4-b4	WT_tau	WT_tau	intra-protein xl	174	130	44	1851.05	618.026	3	-0.4	1	24.4
LQTAPVPMPDLKNVK-KLDLSNVQSK-a12-b1	WT_tau	WT_tau	intra-protein xl	254	281	27	2918.61	730.66	4	-1.6	2	24.16
LQTAPVPMPDLKNVK-IPAKTPPAPK-a12-b4	WT_tau	WT_tau	intra-protein xl	254	174	80	2806.6	702.658	4	-0.7	2	23.96
SKDGTGSDDKK-TKIATPR-a10-b2	WT_tau	WT_tau	intra-protein xl	140	150	10	2060.07	687.699	3	-0.4	1	23.67
TDHGAEIVYKSPVVSGDTSPR-KIETHK-a10-b1	WT_tau	WT_tau	intra-protein xl	395	370	25	3106.59	777.656	4	-0.2	1	23.66
VQSKIGSLDNITHVPGGGNK-GAAPPGQKGQANATR-a4-b8	WT_tau	WT_tau	intra-protein xl	353	163	190	3580.87	896.224	4	-1.4	3	22.96
VQSKIGSLDNITHVPGGGNKK-SEKLDFKDR-a4-b7	WT_tau	WT_tau	intra-protein xl	353	347	6	3422.81	571.477	6	-0.7	1	22.69
LQTAPVPMPDLKNVK-TPPKSPSSAK-a12-b4	WT_tau	WT_tau	intra-protein xl	254	234	20	2786.52	697.639	4	-0.5	1	22.34
ESPLQTPTEDGSEEPGSETSDAKSTPTAEDVTAPLVDEGAPGK-IPAKTPPAPK-a23-b4	WT_tau	WT_tau	intra-protein xl	67	174	107	5482.65	1097.54	5	0	1	22.12
KDQGGYTMHQDQEGDTDAGLK-TPPKSPSSAK-a1-b4	WT_tau	WT_tau	intra-protein xl	24	234	210	3429.6	1144.21	3	0.4	1	22.1
KDQGGYTXHQDQEGDTDAGLK-KVAVVR-a1-b1	WT_tau	WT_tau	intra-protein xl	24	225	201	3117.5	1040.17	3	-0.6	3	21.96
DGTGSDDKK-AKGADGK-a8-b2	WT_tau	WT_tau	intra-protein xl	140	143	3	1704.81	569.279	3	-1.6	1	21.56
DGTGSDDKK-TKIATPR-a8-b2	WT_tau	WT_tau	intra-protein xl	140	150	10	1844.95	615.99	3	-1.2	1	20.99
DGSKPPEGSSPPTKPAPPTK-SEKLDFKDR-a4-b3	WT_tau_decoy	WT_tau	decoy intra-protein xl	260	343	83	3248.64	542.448	6	-4.5	1	20.71
TPPAPKTPPSSGEPPKSGDR-TPSLPTPPTREPKK-a6-b13	WT_tau	WT_tau	intra-protein xl	180	224	44	3687.95	922.995	4	0.1	3	20.68
TPSLPTPPTREPKK-TPPKSPSSAKSR-a13-b4	WT_tau	WT_tau	intra-protein xl	224	234	10	2927.61	586.529	5	-0.6	1	20.39
TPSLPTPPTREPKK-TPPKSPSSAKSR-a13-b10	WT_tau	WT_tau	intra-protein xl	224	240	16	2927.61	732.91	4	0.4	3	20.17
WT Tau_ 50C_intra_DSS_02
Id	Protein1	Protein2	XLType	AbsPos1	AbsPos2	deltaAA	Mr	Mz	z	Error_rel[ppm]	nseen	ld-Score
AKTDHGAEIVYK-IETHKLTFR-a2-b5	WT_tau	WT_tau	intra-protein xl	385	375	10	2612.39	654.107	4	-0.6	3	47.86
TDHGAEIVYKSPVVSGDTSPR-SEKLDFK-a10-b3	WT_tau	WT_tau	intra-protein xl	395	343	52	3217.61	805.411	4	-0.1	1	47.66
AKTDHGAEIVYK-KIETHKLTFR-a2-b6	WT_tau	WT_tau	intra-protein xl	385	375	10	2740.49	686.13	4	-0.7	1	46.86
KDQGGYTMHQDQEGDTDAGLK-TKIATPR-a1-b2	WT_tau	WT_tau	intra-protein xl	24	150	126	3216.53	805.141	4	-1	3	46.25
IETHKLTFR-SEKLDFKDR-a5-b3	WT_tau	WT_tau	intra-protein xl	375	343	32	2418.29	605.58	4	-0.1	3	45.69
TDHGAEIVYKSPVVSGDTSPR-LDFKDR-a10-b4	WT_tau	WT_tau	intra-protein xl	395	347	48	3144.57	629.922	5	-0.3	2	45.4
TDHGAEIVYKSPVVSGDTSPR-KVAVVR-a10-b1	WT_tau	WT_tau	intra-protein xl	395	225	170	3022.61	605.529	5	-0.4	1	44.99
VQSKIGSLDNITHVPGGGNK-SEKLDFKDR-a4-b3	WT_tau	WT_tau	intra-protein xl	353	343	10	3294.72	824.688	4	-0.1	2	44.48
LDLSNVQSKCGSK-VQIINKK-a9-b6	WT_tau	WT_tau	intra-protein xl	290	280	10	2414.32	805.782	3	0.4	2	43.71
TDHGAEIVYKSPVVSGDTSPR-IETHKLTFR-a10-b5	WT_tau	WT_tau	intra-protein xl	395	375	20	3495.8	583.641	6	-0.5	2	42.83
TDHGAEIVYKSPVVSGDTSPR-ENAKAK-a10-b4	WT_tau	WT_tau	intra-protein xl	395	383	12	3011.52	603.312	5	-0.3	1	41.72
HQPGGGKVQIINK-KLDLSNVQSK-a7-b1	WT_tau	WT_tau	intra-protein xl	274	281	7	2643.47	529.701	5	-1.5	2	41.22
IGSTENLKHQPGGGK-VQIINKK-a8-b6	WT_tau	WT_tau	intra-protein xl	267	280	13	2501.39	834.806	3	-0.5	2	40.98
TPPAPKTPPSSGEPPK-TKIATPR-a6-b2	WT_tau	WT_tau	intra-protein xl	180	150	30	2510.38	628.602	4	0.3	2	40.45
TDHGAEIVYKSPVVSGDTSPR-VQSKIGSLDNITHVPGGGNK-a10-b4	WT_tau	WT_tau	intra-protein xl	395	353	42	4372.23	875.453	5	-1.2	2	39.74
CGSLGNIHHKPGGGQVEVK-SEKLDFKDR-a10-b3	WT_tau	WT_tau	intra-protein xl	331	343	12	3247.64	650.536	5	-0.7	5	39.46
IGSLDNITHVPGGGNKK-LDFKDR-a16-b4	WT_tau	WT_tau	intra-protein xl	369	347	22	2636.39	528.286	5	-1.2	2	38.36
VQSKIGSLDNITHVPGGGNK-LDFKDR-a4-b4	WT_tau	WT_tau	intra-protein xl	353	347	6	2950.55	591.118	5	-0.7	3	38.22
KDQGGYTMHQDQEGDTDAGLK-KVAVVR-a1-b1	WT_tau	WT_tau	intra-protein xl	24	225	201	3101.51	621.31	5	0.2	2	37.78
KDQGGYTMHQDQEGDTDAGLK-TPPKSPSSAK-a1-b4	WT_tau	WT_tau	intra-protein xl	24	234	210	3429.6	858.407	4	-0.7	1	37.46
VQSKIGSLDNITHVPGGGNKK-LDFKDR-a4-b4	WT_tau	WT_tau	intra-protein xl	353	347	6	3078.64	616.737	5	-0.5	1	37.19
CGSLGNIHHKPGGGQVEVK-SEKLDFKDR-a10-b7	WT_tau	WT_tau	intra-protein xl	331	347	16	3247.64	650.535	5	-1.2	3	35.36
IPAKTPPAPK-TKIATPR-a4-b2	WT_tau	WT_tau	intra-protein xl	174	150	24	1942.16	486.548	4	-0.6	2	35.28
IPAKTPPAPK-IETHKLTFR-a4-b5	WT_tau	WT_tau	intra-protein xl	174	375	201	2300.32	576.089	4	-0.7	1	35.25
VQSKIGSLDNITHVPGGGNK-KVAVVR-a4-b1	WT_tau	WT_tau	intra-protein xl	353	225	128	2828.59	566.725	5	-0.8	2	35.21
TDHGAEIVYKSPVVSGDTSPR-IGSLDNITHVPGGGNKK-a10-b16	WT_tau	WT_tau	intra-protein xl	395	369	26	4058.07	812.622	5	0.2	3	35.17
TKIATPR-MVSKSK-a2-b4	WT_tau	WT_tau	intra-protein xl	150	130	20	1601.92	534.98	3	-0.5	1	35.12
TPSLPTPPTREPKK-IPAKTPPAPK-a13-b4	WT_tau	WT_tau	intra-protein xl	224	174	50	2704.55	541.917	5	-2	2	34.92
TPPKSPSSAK-KVAVVR-a4-b1	WT_tau	WT_tau	intra-protein xl	234	225	9	1807.05	452.771	4	-1.8	3	34.66
VQSKIGSLDNITHVPGGGNK-SEKLDFK-a4-b3	WT_tau	WT_tau	intra-protein xl	353	343	10	3023.59	605.726	5	-0.3	2	34.28
TDHGAEIVYKSPVVSGDTSPR-SEKLDFKDR-a10-b7	WT_tau	WT_tau	intra-protein xl	395	347	48	3488.74	873.192	4	-1.8	1	33.31
IPAKTPPAPK-AKGADGK-a4-b2	WT_tau	WT_tau	intra-protein xl	174	143	31	1802.03	451.515	4	-1.5	1	33.3
TPPAPKTPPSSGEPPK-GAAPPGQKGQANATR-a6-b8	WT_tau	WT_tau	intra-protein xl	180	163	17	3147.63	787.915	4	-0.9	5	33.25
TDHGAEIVYKSPVVSGDTSPR-TPSLPTPPTREPKK-a10-b13	WT_tau	WT_tau	intra-protein xl	395	224	171	3900.03	781.014	5	1.2	1	33.19
IGSLDNITHVPGGGNKK-IETHKLTFR-a16-b5	WT_tau	WT_tau	intra-protein xl	369	375	6	2987.62	498.944	6	-0.3	3	32.86
LQTAPVPMPDLKNVK-LDFKDR-a12-b4	WT_tau	WT_tau	intra-protein xl	254	347	93	2580.4	646.109	4	1.7	1	32.21
IGSTENLKHQPGGGK-KLDLSNVQSK-a8-b1	WT_tau	WT_tau	intra-protein xl	267	281	14	2790.49	698.63	4	0	1	32.12
KDQGGYTMHQDQEGDTDAGLK-IPAKTPPAPK-a1-b4	WT_tau	WT_tau	intra-protein xl	24	174	150	3449.68	690.943	5	0	2	32
KDQGGYTXHQDQEGDTDAGLK-KVAVVR-a1-b1	WT_tau	WT_tau	intra-protein xl	24	225	201	3117.5	780.384	4	-0.2	2	31.84
TKIATPR-KVAVVR-a2-b1	WT_tau	WT_tau	intra-protein xl	150	225	75	1593.99	532.338	3	-1.5	1	31.63
KIETHKLTFR-LDFKDR-a6-b4	WT_tau	WT_tau	intra-protein xl	375	347	28	2202.22	551.562	4	0	1	31.36
TDHGAEIVYKSPVVSGDTSPR-GAAPPGQKGQANATR-a10-b8	WT_tau	WT_tau	intra-protein xl	395	163	232	3774.89	944.73	4	-1.2	2	31.32
KDQGGYTMHQDQEGDTDAGLK-SPSSAKSR-a1-b6	WT_tau	WT_tau	intra-protein xl	24	240	216	3249.48	813.378	4	-1.3	1	31.27
LQTAPVPMPDLKNVK-KVAVVR-a12-b1	WT_tau	WT_tau	intra-protein xl	254	225	29	2458.43	615.615	4	-2.3	2	31.24
LQTAPVPXPDLKNVK-SKIGSTENLK-a12-b2	WT_tau	WT_tau	intra-protein xl	254	259	5	2879.57	720.9	4	0.3	8	31.03
IPAKTPPAPK-GADGKTK-a4-b5	WT_tau	WT_tau	intra-protein xl	174	148	26	1832.04	611.688	3	-0.3	3	30.63
VQSKIGSLDNITHVPGGGNKK-IETHKLTFR-a4-b5	WT_tau	WT_tau	intra-protein xl	353	375	22	3429.87	572.652	6	-1.6	2	30.58
IPAKTPPAPK-XVSKSK-a4-b4	WT_tau	WT_tau	intra-protein xl	174	130	44	1851.05	463.771	4	-1.3	3	30.52
CGSLGNIHHKPGGGQVEVK-SEKLDFK-a10-b3	WT_tau	WT_tau	intra-protein xl	331	343	12	2976.51	596.31	5	0.2	1	30.35
LQTAPVPMPDLKNVK-TPSLPTPPTREPKK-a12-b13	WT_tau	WT_tau	intra-protein xl	254	224	30	3335.85	668.178	5	-0.9	2	30.24
TPSLPTPPTREPKK-TKIATPR-a13-b2	WT_tau	WT_tau	intra-protein xl	224	150	74	2471.41	495.289	5	-1.9	2	29.91
LDLSNVQSKCGSK-LDFKDR-a9-b4	WT_tau	WT_tau	intra-protein xl	290	347	57	2365.2	592.306	4	-0.1	1	29.85
IGSLDNITHVPGGGNKK-SEKLDFKDR-a16-b3	WT_tau	WT_tau	intra-protein xl	369	343	26	2980.56	597.119	5	-1.3	1	29.71
GAAPPGQKGQANATR-SKDGTGSDDKK-a8-b2	WT_tau	WT_tau	intra-protein xl	163	132	31	2697.33	675.341	4	0.3	2	29.41
TPSLPTPPTREPKK-TPPKSPSSAK-a13-b4	WT_tau	WT_tau	intra-protein xl	224	234	10	2684.47	537.902	5	-0.9	2	28.97
IGSLDNITHVPGGGNKK-AKTDHGAEIVYK-a16-b2	WT_tau	WT_tau	intra-protein xl	369	385	16	3174.67	794.674	4	-0.6	1	28.72
HVPGGGSVQIVYKPVDLSK-LDLSNVQSKCGSK-a13-b9	WT_tau	WT_tau	intra-protein xl	311	290	21	3551.86	888.974	4	-0.5	1	28.53
LQTAPVPMPDLKNVK-SKASSPSKPPTR-a12-b2	WT_tau	WT_tau_decoy	decoy intra-protein xl	254	210	44	3029.66	606.94	5	0.4	1	28.42
AKGADGK-TKIATPR-a2-b2	WT_tau	WT_tau	intra-protein xl	143	150	7	1568.89	523.97	3	-1.4	1	27.67
GAAPPGQKGQANATR-KDDSGTGDKSK-a8-b9	WT_tau	WT_tau_decoy	decoy intra-protein xl	163	318	155	2697.33	540.474	5	-0.9	1	27.65
VQSKIGSLDNITHVPGGGNK-IPAKTPPAPK-a4-b4	WT_tau	WT_tau	intra-protein xl	353	174	179	3176.75	636.359	5	-0.4	1	26.96
IGSTENLKHQPGGGK-TPSLPTPPTREPKK-a8-b13	WT_tau	WT_tau	intra-protein xl	267	224	43	3207.72	642.552	5	-1.4	1	26.82
LQTAPVPMPDLKNVK-TKIATPR-a12-b2	WT_tau	WT_tau	intra-protein xl	254	150	104	2573.46	644.374	4	1.1	2	26.67
IPAKTPPAPK-DGTGSDDKK-a4-b8	WT_tau	WT_tau	intra-protein xl	174	140	34	2078.09	693.704	3	-0.2	1	26.51
GAAPPGQKGQANATR-TPPSSGEPPKSGDR-a8-b10	WT_tau	WT_tau	intra-protein xl	163	190	27	2971.47	991.497	3	-2.8	2	26.27
TPPSSGEPPKSGDR-KVAVVR-a10-b1	WT_tau	WT_tau	intra-protein xl	190	225	35	2219.2	740.74	3	2.1	2	26.07
KDQGGYTMHQDQEGDTDAGLK-TPPAPKTPPSSGEPPK-a1-b6	WT_tau	WT_tau	intra-protein xl	24	180	156	4017.89	1005.48	4	1.2	1	25.57
DGTGSDDKKAK-TKIATPR-a8-b2	WT_tau	WT_tau	intra-protein xl	140	150	10	2044.08	512.028	4	0.1	1	25.09
IGSLDNITHVPGGGNKK-SEKLDFK-a16-b3	WT_tau	WT_tau	intra-protein xl	369	343	26	2709.43	678.366	4	-0.9	1	24.89
ESPLQTPTEDGSEEPGSETSDAKSTPTAEDVTAPLVDEGAPGK-IPAKTPPAPK-a23-b4	WT_tau	WT_tau	intra-protein xl	67	174	107	5482.65	1371.67	4	-0.2	1	24.57
KDQGGYTMHQDQEGDTDAGLK-SKIGSTENLK-a1-b2	WT_tau	WT_tau	intra-protein xl	24	259	235	3506.65	877.669	4	-0.3	1	24.52
KDDSGTGDKSK-TKIATPR-a9-b2	WT_tau_decoy	WT_tau	decoy intra-protein xl	318	150	168	2060.07	413.023	5	-0.6	1	24.48
LQTAPVPMPDLKNVK-IPAKTPPAPK-a12-b4	WT_tau	WT_tau	intra-protein xl	254	174	80	2806.6	702.658	4	-0.9	1	24.46
DGTGSDDKK-TKIATPR-a8-b2	WT_tau	WT_tau	intra-protein xl	140	150	10	1844.95	615.99	3	-1.3	2	24.43
VQSKIGSLDNITHVPGGGNK-ENAKAK-a4-b4	WT_tau	WT_tau	intra-protein xl	353	383	30	2817.5	705.382	4	0	1	24.42
GAAPPGQKGQANATR-TPPKSPSSAK-a8-b4	WT_tau	WT_tau	intra-protein xl	163	234	71	2559.34	854.121	3	-0.6	2	24.29
IGSTENLKHQPGGGK-LQTAPVPMPDLKNVK-a8-b12	WT_tau	WT_tau	intra-protein xl	267	254	13	3309.78	828.452	4	0.5	1	23.91
LQTAPVPMPDLKNVKSK-ASSPSKPPTR-a12-b6	WT_tau	WT_tau_decoy	decoy intra-protein xl	254	216	38	3029.66	758.422	4	-0.1	1	23.87
LQTAPVPMPDLKNVK-TPPKSPSSAK-a12-b4	WT_tau	WT_tau	intra-protein xl	254	234	20	2786.52	697.638	4	-1.1	1	23.85
VQSKIGSLDNITHVPGGGNK-KIETHK-a4-b1	WT_tau	WT_tau	intra-protein xl	353	370	17	2912.58	971.867	3	1.7	1	23.72
GAAPPGQKGQANATR-SKIGSTENLK-a8-b2	WT_tau	WT_tau	intra-protein xl	163	259	96	2636.38	660.104	4	-1.7	1	23.64
ESPLQTPTEDGSEEPGSETSDAKSTPTAEDVTAPLVDEGAPGK-SKDGTGSDDKK-a23-b10	WT_tau	WT_tau	intra-protein xl	67	140	73	5600.57	1401.15	4	0.4	1	23.25
TPPAPKTPPSSGEPPKSGDR-GAAPPGQKGQANATR-a6-b8	WT_tau	WT_tau	intra-protein xl	180	163	17	3562.81	891.711	4	-0.3	1	23.15
VQSKIGSLDNITHVPGGGNK-LQTAPVPMPDLKNVK-a4-b12	WT_tau	WT_tau	intra-protein xl	353	254	99	3808.05	762.619	5	-0.1	1	23.1
IPAKTPPAPK-GDAGKAK-a4-b5	WT_tau	WT_tau_decoy	decoy intra-protein xl	174	307	133	1802.03	601.684	3	-1.1	1	23.08
IPAKTPPAPK-MVSKSK-a4-b4	WT_tau	WT_tau	intra-protein xl	174	130	44	1835.06	612.694	3	-0.3	1	23.01
GAAPPGQKGQANATR-LQTAPVPMPDLKNVK-a8-b12	WT_tau	WT_tau	intra-protein xl	163	254	91	3210.72	803.688	4	0.6	1	22.85
KDQGGYTXHQDQEGDTDAGLK-IGSTENLKHQPGGGK-a1-b8	WT_tau	WT_tau	intra-protein xl	24	267	243	3968.85	794.777	5	0.8	2	22.85
TPPSSGEPPKSGDR-TPSLPTPPTREPKK-a10-b13	WT_tau	WT_tau	intra-protein xl	190	224	34	3096.61	1033.21	3	0.1	1	22.61
TPPAPKTPPSSGEPPK-SPSSAKSR-a6-b6	WT_tau	WT_tau	intra-protein xl	180	240	60	2543.32	636.839	4	0.1	1	22.39
IPAKTPPAPK-KVAVVR-a4-b1	WT_tau	WT_tau	intra-protein xl	174	225	51	1827.13	610.052	3	-0.6	1	22.37
KDQGGYTXHQDQEGDTDAGLK-TKIATPR-a1-b2	WT_tau	WT_tau	intra-protein xl	24	150	126	3232.53	1078.52	3	-1.4	1	22.23
TPSLPTPPTREPKK-TPPKSPSSAKSR-a13-b10	WT_tau	WT_tau	intra-protein xl	224	240	16	2927.6	488.941	6	-2.1	3	22.06
TPPAPKTPPSSGEPPK-MVSKSK-a6-b4	WT_tau	WT_tau	intra-protein xl	180	130	50	2403.27	601.825	4	-1.2	1	21.95
GAAPPGQKGQANATR-XVSKSK-a8-b4	WT_tau	WT_tau	intra-protein xl	163	130	33	2255.17	564.801	4	0.9	1	21.53
GAAPPGQKGQANATR-DGTGSDDKK-a8-b8	WT_tau	WT_tau	intra-protein xl	163	140	23	2482.21	828.41	3	0.4	3	21.21
KDQGGYTMHQDQEGDTDAGLK-TPPKSPSSAKSR-a1-b10	WT_tau	WT_tau	intra-protein xl	24	240	216	3672.73	735.554	5	-1.1	1	21.11
LQTAPVPMPDLKNVK-KLDLSNVQSK-a12-b1	WT_tau	WT_tau	intra-protein xl	254	281	27	2918.61	730.662	4	0	1	20.82
IGSLDNITHVPGGGNKK-ENAKAK-a16-b4	WT_tau	WT_tau	intra-protein xl	369	383	14	2503.34	501.675	5	-0.7	1	20.79
LQTAPVPMPDLKNVK-NIIQVKGGGPQHK-a12-b6	WT_tau	WT_tau_decoy	decoy intra-protein xl	254	176	78	3162.76	791.697	4	-0.8	1	20.58
TPSLPTPPTREPKK-SKIGSTENLK-a13-b2	WT_tau	WT_tau	intra-protein xl	224	259	35	2761.52	553.312	5	0	1	20.48
DGTGSDDKKAK-TKIATPR-a9-b2	WT_tau	WT_tau	intra-protein xl	141	150	9	2044.08	682.368	3	-0.2	1	20.47
IETHKLTFR-ENAKAK-a5-b4	WT_tau	WT_tau	intra-protein xl	375	383	8	1941.07	389.221	5	-1.6	1	20.39
WT Tau_ 50C_intra_DSS_03
Id	Protein1	Protein2	XLType	AbsPos1	AbsPos2	deltaAA	Mr	Mz	z	Error_rel[ppm]	nseen	ld-Score
TDHGAEIVYKSPVVSGDTSPR-KVAVVR-a10-b1	WT_tau	WT_tau	intra-protein xl	395	225	170	3022.61	605.53	5	0	1	48.58
AKTDHGAEIVYK-KIETHKLTFR-a2-b6	WT_tau	WT_tau	intra-protein xl	385	375	10	2740.49	686.13	4	-0.2	1	47.14
IETHKLTFR-SEKLDFKDR-a5-b3	WT_tau	WT_tau	intra-protein xl	375	343	32	2418.29	605.58	4	-0.3	1	44.48
VQSKIGSLDNITHVPGGGNK-SEKLDFKDR-a4-b3	WT_tau	WT_tau	intra-protein xl	353	343	10	3294.72	550.128	6	0.1	2	42.95
AKTDHGAEIVYK-IETHKLTFR-a2-b5	WT_tau	WT_tau	intra-protein xl	385	375	10	2612.39	654.106	4	-0.8	3	41.42
IPAKTPPAPK-TKIATPR-a4-b2	WT_tau	WT_tau	intra-protein xl	174	150	24	1942.16	486.548	4	-0.1	2	41.29
IGSTENLKHQPGGGK-VQIINKK-a8-b6	WT_tau	WT_tau	intra-protein xl	267	280	13	2501.4	834.808	3	1.6	2	40.91
TDHGAEIVYKSPVVSGDTSPR-IETHKLTFR-a10-b5	WT_tau	WT_tau	intra-protein xl	395	375	20	3495.8	583.641	6	-0.1	1	40.82
VQSKIGSLDNITHVPGGGNK-LDFKDR-a4-b4	WT_tau	WT_tau	intra-protein xl	353	347	6	2950.55	591.118	5	-0.3	2	40.59
HQPGGGKVQIINK-KLDLSNVQSK-a7-b1	WT_tau	WT_tau	intra-protein xl	274	281	7	2643.47	529.702	5	-0.7	2	40.12
LDLSNVQSKCGSK-VQIINKK-a9-b6	WT_tau	WT_tau	intra-protein xl	290	280	10	2414.32	604.587	4	-1.2	2	38.68
IGSLDNITHVPGGGNKK-LDFKDR-a16-b4	WT_tau	WT_tau	intra-protein xl	369	347	22	2636.39	528.286	5	0	5	38.28
TDHGAEIVYKSPVVSGDTSPR-LDFKDR-a10-b4	WT_tau	WT_tau	intra-protein xl	395	347	48	3144.58	787.152	4	1.2	2	38.21
TPSLPTPPTREPKK-IPAKTPPAPK-a13-b4	WT_tau	WT_tau	intra-protein xl	224	174	50	2704.55	541.918	5	-1	4	37.91
TDHGAEIVYKSPVVSGDTSPR-KIETHKLTFR-a10-b1	WT_tau	WT_tau	intra-protein xl	395	370	25	3623.89	604.99	6	-0.3	1	37.59
KDQGGYTXHQDQEGDTDAGLK-KVAVVR-a1-b1	WT_tau	WT_tau	intra-protein xl	24	225	201	3117.5	624.508	5	-0.9	5	36.81
VQSKIGSLDNITHVPGGGNK-SEKLDFK-a4-b3	WT_tau	WT_tau	intra-protein xl	353	343	10	3023.59	605.726	5	-0.2	2	36.72
GAAPPGQKGQANATR-AKGADGK-a8-b2	WT_tau	WT_tau	intra-protein xl	163	143	20	2206.14	552.544	4	-0.1	3	35.91
KDQGGYTMHQDQEGDTDAGLK-KVAVVR-a1-b1	WT_tau	WT_tau	intra-protein xl	24	225	201	3101.51	621.31	5	0.6	1	35.81
KDQGGYTMHQDQEGDTDAGLK-TKIATPR-a1-b2	WT_tau	WT_tau	intra-protein xl	24	150	126	3216.54	644.315	5	0.1	1	35.78
VQSKIGSLDNITHVPGGGNK-IETHKLTFR-a4-b5	WT_tau	WT_tau	intra-protein xl	353	375	22	3301.78	551.304	6	0	1	35.63
IGSLDNITHVPGGGNKK-SEKLDFKDR-a16-b3	WT_tau	WT_tau	intra-protein xl	369	343	26	2980.56	497.768	6	-0.5	2	35.61
GAAPPGQKGQANATR-MVSKSK-a8-b4	WT_tau	WT_tau	intra-protein xl	163	130	33	2239.17	560.801	4	-0.6	1	35.41
LQTAPVPMPDLKNVK-SKIGSTENLK-a12-b2	WT_tau	WT_tau	intra-protein xl	254	259	5	2863.58	716.902	4	1.3	2	35.39
TKIATPR-MVSKSK-a2-b4	WT_tau	WT_tau	intra-protein xl	150	130	20	1601.91	534.98	3	-1.4	2	35.22
VQSKIGSLDNITHVPGGGNK-KVAVVR-a4-b1	WT_tau	WT_tau	intra-protein xl	353	225	128	2828.59	566.725	5	-0.6	1	34.41
VQSKIGSLDNITHVPGGGNKK-LDFKDR-a4-b4	WT_tau	WT_tau	intra-protein xl	353	347	6	3078.65	514.116	6	0.1	1	34.32
GAAPPGQKGQANATR-TPPSSGEPPKSGDR-a8-b10	WT_tau	WT_tau	intra-protein xl	163	190	27	2971.47	743.876	4	-0.5	2	34.27
LQTAPVPMPDLKNVK-SPSSAKSR-a12-b6	WT_tau	WT_tau	intra-protein xl	254	240	14	2606.41	652.611	4	0.6	1	33.95
GAAPPGQKGQANATR-TKIATPR-a8-b2	WT_tau	WT_tau	intra-protein xl	163	150	13	2346.28	587.577	4	-0.4	3	33.84
IPAKTPPAPK-KVAVVR-a4-b1	WT_tau	WT_tau	intra-protein xl	174	225	51	1827.13	457.791	4	-0.8	2	33.68
IGSLDNITHVPGGGNKK-AKTDHGAEIVYK-a16-b2	WT_tau	WT_tau	intra-protein xl	369	385	16	3174.66	794.674	4	-0.7	2	33.55
AKTDHGAEIVYK-LDFKDR-a2-b4	WT_tau	WT_tau	intra-protein xl	385	347	38	2261.17	566.3	4	-0.2	1	33.22
LQTAPVPXPDLKNVK-KVAVVR-a12-b1	WT_tau	WT_tau	intra-protein xl	254	225	29	2474.43	619.615	4	0.4	1	33.2
TDHGAEIVYKSPVVSGDTSPR-KIETHK-a10-b1	WT_tau	WT_tau	intra-protein xl	395	370	25	3106.59	622.326	5	-0.2	1	33.13
TKIATPR-KVAVVR-a2-b1	WT_tau	WT_tau	intra-protein xl	150	225	75	1593.99	532.338	3	-0.6	1	32.59
TPPKSPSSAK-KVAVVR-a4-b1	WT_tau	WT_tau	intra-protein xl	234	225	9	1807.06	452.772	4	-0.9	2	32.58
TPPAPKTPPSSGEPPK-GAAPPGQKGQANATR-a6-b8	WT_tau	WT_tau	intra-protein xl	180	163	17	3147.63	1050.22	3	0.4	1	31.95
LQTAPVPMPDLKNVK-KVAVVR-a12-b1	WT_tau	WT_tau	intra-protein xl	254	225	29	2458.43	615.616	4	0	1	31.85
TPPAPKTPPSSGEPPK-KVAVVR-a6-b1	WT_tau	WT_tau	intra-protein xl	180	225	45	2395.35	599.845	4	0.1	1	31.82
IGSLDNITHVPGGGNKK-KVAVVR-a16-b1	WT_tau	WT_tau	intra-protein xl	369	225	144	2514.43	629.615	4	-0.2	2	31.79
TDHGAEIVYKSPVVSGDTSPR-VQSKIGSLDNITHVPGGGNK-a10-b4	WT_tau	WT_tau	intra-protein xl	395	353	42	4372.23	875.455	5	1	1	31.79
IETHKLTFR-SEKLDFK-a5-b3	WT_tau	WT_tau	intra-protein xl	375	343	32	2147.16	537.798	4	-0.5	1	31.65
IPAKTPPAPK-AKGADGK-a4-b2	WT_tau	WT_tau	intra-protein xl	174	143	31	1802.03	601.685	3	1	1	31.53
VQSKIGSLDNITHVPGGGNK-ENAKAK-a4-b4	WT_tau	WT_tau	intra-protein xl	353	383	30	2817.5	705.382	4	-0.3	3	31.49
IPAKTPPAPK-MVSKSK-a4-b4	WT_tau	WT_tau	intra-protein xl	174	130	44	1835.06	612.694	3	-1	2	31.36
TDHGAEIVYKSPVVSGDTSPR-GAAPPGQKGQANATR-a10-b8	WT_tau	WT_tau	intra-protein xl	395	163	232	3774.89	755.986	5	-0.2	2	30.79
LQTAPVPMPDLKNVK-LDFKDR-a12-b4	WT_tau	WT_tau	intra-protein xl	254	347	93	2580.4	646.107	4	-0.9	1	30.74
IPAKTPPAPK-XVSKSK-a4-b4	WT_tau	WT_tau	intra-protein xl	174	130	44	1851.05	463.771	4	-0.8	2	30.73
TPSLPTPPTREPKK-TPPKSPSSAK-a13-b4	WT_tau	WT_tau	intra-protein xl	224	234	10	2684.47	537.903	5	0.2	6	30.23
KDQGGYTMHQDQEGDTDAGLK-TPPKSPSSAK-a1-b4	WT_tau	WT_tau	intra-protein xl	24	234	210	3429.6	858.408	4	-0.2	1	29.12
KIETHKLTFR-LDFKDR-a6-b4	WT_tau	WT_tau	intra-protein xl	375	347	28	2202.22	551.562	4	-0.5	1	28.94
LQTAPVPMPDLKNVK-TKIATPR-a12-b2	WT_tau	WT_tau	intra-protein xl	254	150	104	2573.46	644.372	4	-1.1	1	28.68
IGSLDNITHVPGGGNKK-IETHKLTFR-a16-b5	WT_tau	WT_tau	intra-protein xl	369	375	6	2987.62	598.532	5	0.4	2	28.45
VQSKIGSLDNITHVPGGGNK-KIETHK-a4-b1	WT_tau	WT_tau	intra-protein xl	353	370	17	2912.57	583.522	5	-0.8	3	28.41
GAAPPGQKGQANATR-SPSSAKSR-a8-b6	WT_tau	WT_tau	intra-protein xl	163	240	77	2379.22	595.813	4	-1.3	1	28.36
VQSKIGSLDNITHVPGGGNKK-IETHKLTFR-a4-b5	WT_tau	WT_tau	intra-protein xl	353	375	22	3429.87	490.99	7	0.1	3	28.28
TPSLPTPPTREPKK-TKIATPR-a13-b2	WT_tau	WT_tau	intra-protein xl	224	150	74	2471.41	618.861	4	-0.1	1	27.32
KDQGGYTXHQDQEGDTDAGLK-TPPKSPSSAK-a1-b4	WT_tau	WT_tau	intra-protein xl	24	234	210	3445.59	862.405	4	-1.7	1	26.68
KIETHK-LDFKDR-a1-b4	WT_tau	WT_tau	intra-protein xl	370	347	23	1684.91	562.646	3	-0.2	1	26.51
KLDLSNVQSK-SKIGSTENLK-a1-b2	WT_tau	WT_tau	intra-protein xl	281	259	22	2344.29	782.438	3	1.8	1	26.24
LQTAPVPXPDLKNVK-SKIGSTENLK-a12-b2	WT_tau	WT_tau	intra-protein xl	254	259	5	2879.57	720.9	4	0.9	9	26.21
IPAKTPPAPK-GADGKTK-a4-b5	WT_tau	WT_tau	intra-protein xl	174	148	26	1832.04	459.018	4	0.6	2	26.05
KDQGGYTMHQDQEGDTDAGLK-TPSLPTPPTREPKK-a1-b13	WT_tau	WT_tau	intra-protein xl	24	224	200	3978.93	796.793	5	0.2	1	26.02
LDLSNVQSKCGSK-SEKLDFKDR-a9-b3	WT_tau	WT_tau	intra-protein xl	290	343	53	2709.36	678.349	4	-0.5	1	25.85
TPSLPTPPTREPKK-TPPKSPSSAKSR-a13-b10	WT_tau	WT_tau	intra-protein xl	224	240	16	2927.61	732.909	4	-0.7	2	25.6
GAAPPGQKGQANATR-TKGDAGK-a8-b2	WT_tau	WT_tau_decoy	decoy intra-protein xl	163	302	139	2236.16	560.047	4	0.1	1	25.37
LQTAPVPMPDLKNVK-IPAKTPPAPK-a12-b4	WT_tau	WT_tau	intra-protein xl	254	174	80	2806.6	702.659	4	-0.1	2	24.89
DGSKPPEGSSPPTKPAPPTK-LDFKDR-a4-b4	WT_tau_decoy	WT_tau	decoy intra-protein xl	260	347	87	2904.47	581.903	5	-4.3	1	24.78
GAAPPGQKGQANATR-SKDGTGSDDKK-a8-b10	WT_tau	WT_tau	intra-protein xl	163	140	23	2697.33	675.339	4	-2	2	24.67
KDQGGYTMHQDQEGDTDAGLK-IPAKTPPAPK-a1-b4	WT_tau	WT_tau	intra-protein xl	24	174	150	3449.68	863.428	4	0.5	1	24.41
VTSKCGSLGNIHHKPGGGQVEVK-LDLSNVQSKCGSK-a4-b9	WT_tau	WT_tau	intra-protein xl	321	290	31	3961.02	991.262	4	0.8	1	24.37
CGSLGNIHHKPGGGQVEVKSEK-LDFKDR-a19-b4	WT_tau	WT_tau	intra-protein xl	340	347	7	3247.64	542.281	6	0.2	1	24.36
IGSTENLKHQPGGGK-LQTAPVPMPDLKNVK-a8-b12	WT_tau	WT_tau	intra-protein xl	267	254	13	3309.78	828.453	4	1.4	2	24.29
IPAKTPPAPK-SPSSAKSR-a4-b6	WT_tau	WT_tau	intra-protein xl	174	240	66	1975.11	659.378	3	0.2	1	24.24
GAAPPGQKGQANATR-SKDGTGSDDKK-a8-b2	WT_tau	WT_tau	intra-protein xl	163	132	31	2697.33	900.117	3	-1.6	1	23.76
SKDGTGSDDKK-TKIATPR-a2-b2	WT_tau	WT_tau	intra-protein xl	132	150	18	2060.08	687.7	3	0.5	2	23.24
DGTGSDDKKAK-TKIATPR-a8-b2	WT_tau	WT_tau	intra-protein xl	140	150	10	2044.08	512.027	4	-1.3	1	23.08
DGTGSDDKKAK-TKIATPR-a9-b2	WT_tau	WT_tau	intra-protein xl	141	150	9	2044.08	682.368	3	-0.3	1	23.03
LQTAPVPMPDLKNVK-KLDLSNVQSK-a12-b1	WT_tau	WT_tau	intra-protein xl	254	281	27	2918.62	730.662	4	0.2	1	22.32
DGTGSDDKK-MVSKSK-a8-b4	WT_tau	WT_tau	intra-protein xl	140	130	10	1737.85	580.29	3	0.4	1	22.31
KIETHKLTFR-SEKLDFKDR-a6-b3	WT_tau	WT_tau	intra-protein xl	375	343	32	2546.38	510.285	5	-0.9	1	22.16
TPSLPTPPTREPKK-SKIGSTENLK-a13-b2	WT_tau	WT_tau	intra-protein xl	224	259	35	2761.52	553.312	5	0.1	1	21.96
VTSKCGSLGNIHHKPGGGQVEVK-SEKLDFKDR-a4-b3	WT_tau	WT_tau	intra-protein xl	321	343	22	3662.89	916.729	4	0.4	1	21.79
KDQGGYTXHQDQEGDTDAGLK-TPSLPTPPTREPKK-a1-b13	WT_tau	WT_tau	intra-protein xl	24	224	200	3994.92	999.738	4	0.1	1	21.21
HQPGGGKVQIINK-SKIGSTENLK-a7-b2	WT_tau	WT_tau	intra-protein xl	274	259	15	2588.43	863.817	3	-0.7	1	20.7
VQIINKKLDLSNVQSK-VQIINKKLDLSNVQSK-a7-b7	WT_tau	WT_tau	intra-protein xl	281	281	0	3790.19	948.554	4	-1.8	2	20.64
DQGGYTXHQDQEGDTDAGLKESPLQTPTEDGSEEPGSETSDAK-VNKLDPXPVPATQLR-a20-b3	WT_tau	WT_tau_decoy	decoy intra-protein xl	44	196	152	6384.89	1277.98	5	-1.2	1	20.59
AKGADGK-TKIATPR-a2-b2	WT_tau	WT_tau	intra-protein xl	143	150	7	1568.89	523.971	3	0	1	20.53
GAAPPGQKGQANATR-DGTGSDDKK-a8-b8	WT_tau	WT_tau	intra-protein xl	163	140	23	2482.2	828.409	3	0.1	2	20.49
TPPAPKTPPSSGEPPKSGDR-GAAPPGQKGQANATR-a6-b8	WT_tau	WT_tau	intra-protein xl	180	163	17	3562.81	1188.61	3	-1.5	4	20.45
TPPAPKTPPSSGEPPK-TKGDAGK-a6-b2	WT_tau	WT_tau_decoy	decoy intra-protein xl	180	302	122	2400.25	601.071	4	-0.4	1	20.32
WT Tau_ 50C_intra_DSS_04
Id	Protein1	Protein2	XLType	AbsPos1	AbsPos2	deltaAA	Mr	Mz	z	Error_rel[ppm]	nseen	ld-Score
VQSKIGSLDNITHVPGGGNK-SEKLDFKDR-a4-b3	WT_tau	WT_tau	intra-protein xl	353	343	10	3294.72	550.128	6	-0.7	2	50.15
TDHGAEIVYKSPVVSGDTSPR-IETHKLTFR-a10-b5	WT_tau	WT_tau	intra-protein xl	395	375	20	3495.8	874.958	4	0	3	46.53
AKTDHGAEIVYK-IETHKLTFR-a2-b5	WT_tau	WT_tau	intra-protein xl	385	375	10	2612.4	871.807	3	-0.1	3	46.23
IETHKLTFR-SEKLDFKDR-a5-b3	WT_tau	WT_tau	intra-protein xl	375	343	32	2418.29	605.581	4	0	2	45.26
TDHGAEIVYKSPVVSGDTSPR-SEKLDFKDR-a10-b7	WT_tau	WT_tau	intra-protein xl	395	347	48	3488.74	873.193	4	-0.6	1	41.52
CGSLGNIHHKPGGGQVEVK-SEKLDFKDR-a10-b3	WT_tau	WT_tau	intra-protein xl	331	343	12	3247.64	650.536	5	-0.7	5	41.24
TDHGAEIVYKSPVVSGDTSPR-ENAKAK-a10-b4	WT_tau	WT_tau	intra-protein xl	395	383	12	3011.52	603.312	5	-0.2	1	40.51
IPAKTPPAPK-KVAVVR-a4-b1	WT_tau	WT_tau	intra-protein xl	174	225	51	1827.13	457.791	4	-1.3	1	39.87
LDLSNVQSKCGSK-VQIINKK-a9-b6	WT_tau	WT_tau	intra-protein xl	290	280	10	2414.32	604.588	4	-0.3	3	39.84
KDQGGYTMHQDQEGDTDAGLK-TKIATPR-a1-b2	WT_tau	WT_tau	intra-protein xl	24	150	126	3216.53	805.141	4	-1.1	1	38.68
VQSKIGSLDNITHVPGGGNKK-LDFKDR-a4-b4	WT_tau	WT_tau	intra-protein xl	353	347	6	3078.64	616.736	5	-2.5	1	38.1
TPSLPTPPTREPKK-IPAKTPPAPK-a13-b4	WT_tau	WT_tau	intra-protein xl	224	174	50	2704.55	541.918	5	-0.9	1	37.48
IPAKTPPAPK-TKIATPR-a4-b2	WT_tau	WT_tau	intra-protein xl	174	150	24	1942.16	486.548	4	-0.5	4	37.29
TPPKSPSSAK-KVAVVR-a4-b1	WT_tau	WT_tau	intra-protein xl	234	225	9	1807.05	452.771	4	-1.9	2	36.78
TDHGAEIVYKSPVVSGDTSPR-KIETHKLTFR-a10-b6	WT_tau	WT_tau	intra-protein xl	395	375	20	3623.89	906.981	4	-0.6	1	36.5
IGSLDNITHVPGGGNKK-AKTDHGAEIVYK-a16-b2	WT_tau	WT_tau	intra-protein xl	369	385	16	3174.67	794.674	4	-0.5	2	36.42
IGSLDNITHVPGGGNKK-LDFKDR-a16-b4	WT_tau	WT_tau	intra-protein xl	369	347	22	2636.39	528.286	5	-1.2	1	36.42
VQSKIGSLDNITHVPGGGNK-SEKLDFK-a4-b3	WT_tau	WT_tau	intra-protein xl	353	343	10	3023.59	756.906	4	0.3	3	36.31
GAAPPGQKGQANATR-TKIATPR-a8-b2	WT_tau	WT_tau	intra-protein xl	163	150	13	2346.28	783.1	3	0.2	2	36.17
HVPGGGSVQIVYKPVDLSK-SEKLDFKDR-a13-b3	WT_tau	WT_tau	intra-protein xl	311	343	32	3253.73	651.754	5	-0.8	1	35.89
VQSKIGSLDNITHVPGGGNK-LDFKDR-a4-b4	WT_tau	WT_tau	intra-protein xl	353	347	6	2950.55	738.646	4	0	2	35.12
LQTAPVPMPDLKNVK-KVAVVR-a12-b1	WT_tau	WT_tau	intra-protein xl	254	225	29	2458.43	615.615	4	-1.6	2	35.03
IGSLDNITHVPGGGNKK-IETHKLTFR-a16-b5	WT_tau	WT_tau	intra-protein xl	369	375	6	2987.62	498.944	6	-1	2	35.03
KDQGGYTMHQDQEGDTDAGLK-TPPKSPSSAK-a1-b4	WT_tau	WT_tau	intra-protein xl	24	234	210	3429.6	858.408	4	0.2	1	34.83
AKGADGK-TKIATPR-a2-b2	WT_tau	WT_tau	intra-protein xl	143	150	7	1568.89	523.97	3	-0.6	1	34.64
IGSLDNITHVPGGGNKK-SEKLDFKDR-a16-b3	WT_tau	WT_tau	intra-protein xl	369	343	26	2980.56	497.768	6	-1	2	34.62
LQTAPVPMPDLKNVK-SKIGSTENLK-a12-b2	WT_tau	WT_tau	intra-protein xl	254	259	5	2863.57	716.901	4	0.1	3	34.56
TDHGAEIVYKSPVVSGDTSPR-KIETHK-a10-b1	WT_tau	WT_tau	intra-protein xl	395	370	25	3106.59	622.326	5	-1.4	2	34.25
HVPGGGSVQIVYKPVDLSK-VQIINKK-a13-b6	WT_tau	WT_tau	intra-protein xl	311	280	31	2958.69	740.68	4	-0.9	1	33.99
TKIATPR-MVSKSK-a2-b4	WT_tau	WT_tau	intra-protein xl	150	130	20	1601.91	401.486	4	-3.8	2	33.41
KDQGGYTXHQDQEGDTDAGLK-KVAVVR-a1-b1	WT_tau	WT_tau	intra-protein xl	24	225	201	3117.5	780.383	4	-1	3	33.36
IGSTENLKHQPGGGK-VQIINKK-a8-b6	WT_tau	WT_tau	intra-protein xl	267	280	13	2501.4	834.807	3	-0.2	2	33.32
VQSKIGSLDNITHVPGGGNK-KIETHK-a4-b1	WT_tau	WT_tau	intra-protein xl	353	370	17	2912.57	583.522	5	-0.3	1	33.1
TKIATPR-KVAVVR-a2-b1	WT_tau	WT_tau	intra-protein xl	150	225	75	1593.99	532.338	3	-0.6	1	32.21
TPPAPKTPPSSGEPPK-TPSLPTPPTREPKK-a6-b13	WT_tau	WT_tau	intra-protein xl	180	224	44	3272.76	655.56	5	-0.8	2	32.18
GAAPPGQKGQANATR-AKGADGK-a8-b2	WT_tau	WT_tau	intra-protein xl	163	143	20	2206.14	552.543	4	-2.2	1	31.92
TPPAPKTPPSSGEPPK-KVAVVR-a6-b1	WT_tau	WT_tau	intra-protein xl	180	225	45	2395.35	599.845	4	0.4	2	30.89
TPSLPTPPTREPKK-TPPKSPSSAK-a13-b4	WT_tau	WT_tau	intra-protein xl	224	234	10	2684.47	537.902	5	-1.1	5	30.65
IGSTENLKHQPGGGK-KLDLSNVQSK-a8-b1	WT_tau	WT_tau	intra-protein xl	267	281	14	2790.49	698.63	4	-0.2	1	30.61
GAAPPGQKGQANATR-TPPSSGEPPKSGDR-a8-b10	WT_tau	WT_tau	intra-protein xl	163	190	27	2971.47	743.876	4	-0.7	2	30.47
TDHGAEIVYKSPVVSGDTSPR-GAAPPGQKGQANATR-a10-b8	WT_tau	WT_tau	intra-protein xl	395	163	232	3774.89	755.987	5	0.4	1	30.46
HQPGGGKVQIINK-KLDLSNVQSK-a7-b1	WT_tau	WT_tau	intra-protein xl	274	281	7	2643.47	661.875	4	-1.1	1	29.84
LQTAPVPXPDLKNVK-KVAVVR-a12-b1	WT_tau	WT_tau	intra-protein xl	254	225	29	2474.43	619.615	4	0.2	3	29.45
LQTAPVPXPDLKNVK-SKIGSTENLK-a12-b2	WT_tau	WT_tau	intra-protein xl	254	259	5	2879.57	720.9	4	0.2	8	29.34
LQTAPVPMPDLKNVK-IETHKLTFR-a12-b5	WT_tau	WT_tau	intra-protein xl	254	375	121	2931.62	587.333	5	-0.2	1	28.98
TPPSSGEPPKSGDR-KVAVVR-a10-b1	WT_tau	WT_tau	intra-protein xl	190	225	35	2219.19	555.805	4	-1.3	2	28.85
KDQGGYTMHQDQEGDTDAGLK-KVAVVR-a1-b1	WT_tau	WT_tau	intra-protein xl	24	225	201	3101.51	621.309	5	-0.8	1	28.52
LQTAPVPMPDLKNVKSK-ASSPSKPPTR-a15-b6	WT_tau	WT_tau_decoy	decoy intra-protein xl	257	216	41	3029.66	606.939	5	-0.7	1	28.51
TDHGAEIVYKSPVVSGDTSPR-LDFKDR-a10-b4	WT_tau	WT_tau	intra-protein xl	395	347	48	3144.57	629.921	5	-1.5	1	28.44
IGSLDNITHVPGGGNKK-SEKLDFK-a16-b3	WT_tau	WT_tau	intra-protein xl	369	343	26	2709.43	678.366	4	-0.7	1	27.98
IPAKTPPAPK-GADGKTK-a4-b5	WT_tau	WT_tau	intra-protein xl	174	148	26	1832.04	611.687	3	-1.1	1	27.94
VQSKIGSLDNITHVPGGGNKK-SEKLDFKDR-a4-b3	WT_tau	WT_tau	intra-protein xl	353	343	10	3422.81	571.476	6	-1.5	1	27.87
KDQGGYTXHQDQEGDTDAGLK-TKIATPR-a1-b2	WT_tau	WT_tau	intra-protein xl	24	150	126	3232.53	647.514	5	-0.6	2	27.6
GAAPPGQKGQANATR-MVSKSK-a8-b4	WT_tau	WT_tau	intra-protein xl	163	130	33	2239.18	560.802	4	1.6	1	26.74
VQSKIGSLDNITHVPGGGNK-GAAPPGQKGQANATR-a4-b8	WT_tau	WT_tau	intra-protein xl	353	163	190	3580.87	896.225	4	-0.9	2	26.57
LQTAPVPMPDLKNVK-KLDLSNVQSK-a12-b1	WT_tau	WT_tau	intra-protein xl	254	281	27	2918.62	730.662	4	0.5	1	26.48
SKDGTGSDDKK-TKIATPR-a2-b2	WT_tau	WT_tau	intra-protein xl	132	150	18	2060.07	687.699	3	-0.4	1	25.96
VQSKIGSLDNITHVPGGGNKK-IETHKLTFR-a4-b5	WT_tau	WT_tau	intra-protein xl	353	375	22	3429.87	572.653	6	-0.3	2	25.78
LQTAPVPMPDLKNVK-TPPKSPSSAK-a12-b4	WT_tau	WT_tau	intra-protein xl	254	234	20	2786.52	697.639	4	-0.4	1	25.3
GAAPPGQKGQANATR-TKGDAGK-a8-b2	WT_tau	WT_tau_decoy	decoy intra-protein xl	163	302	139	2236.15	560.046	4	-1.6	1	24.91
IPAKTPPAPK-AKGADGK-a4-b2	WT_tau	WT_tau	intra-protein xl	174	143	31	1802.03	601.684	3	-0.5	2	24.53
KDQGGYTMHQDQEGDTDAGLK-TPSLPTPPTREPKK-a1-b13	WT_tau	WT_tau	intra-protein xl	24	224	200	3978.93	995.74	4	0.1	1	24.48
KDQGGYTMHQDQEGDTDAGLK-TPPAPKTPPSSGEPPK-a1-b6	WT_tau	WT_tau	intra-protein xl	24	180	156	4017.89	1005.48	4	-0.3	1	24.3
TPPAPKTPPSSGEPPK-MVSKSK-a6-b4	WT_tau	WT_tau	intra-protein xl	180	130	50	2403.27	601.826	4	0	1	24.06
IPAKTPPAPK-XVSKSK-a4-b4	WT_tau	WT_tau	intra-protein xl	174	130	44	1851.05	618.025	3	-1.2	1	23.54
TPPSSGEPPKSGDR-IPAKTPPAPK-a10-b4	WT_tau	WT_tau	intra-protein xl	190	174	16	2567.36	856.794	3	-0.4	3	23.41
KDQGGYTXHQDQEGDTDAGLK-IPAKTPPAPK-a1-b4	WT_tau	WT_tau	intra-protein xl	24	174	150	3465.67	694.141	5	-1.4	1	23.16
VQSKIGSLDNITHVPGGGNK-IPAKTPPAPK-a4-b4	WT_tau	WT_tau	intra-protein xl	353	174	179	3176.76	636.359	5	-0.3	1	23.11
TPPAPKTPPSSGEPPK-GAAPPGQKGQANATR-a6-b8	WT_tau	WT_tau	intra-protein xl	180	163	17	3147.63	787.914	4	-1.7	2	22.8
DGTGSDDKKAK-MVSKSK-a8-b4	WT_tau	WT_tau	intra-protein xl	140	130	10	1936.97	485.252	4	-1.5	1	22.53
TPPAPKTPPSSGEPPKSGDR-GAAPPGQKGQANATR-a6-b8	WT_tau	WT_tau	intra-protein xl	180	163	17	3562.82	891.712	4	0.9	3	22.33
LQTAPVPMPDLKNVK-TPPKSPSSAKSR-a12-b10	WT_tau	WT_tau	intra-protein xl	254	240	14	3029.66	606.939	5	-0.8	1	22.17
DNIKHVPGGGSVQIVYKPVDLSK-LDLSNVQSKCGSK-a4-b9	WT_tau	WT_tau	intra-protein xl	298	290	8	4022.12	805.431	5	0.5	2	21.56
VTSKCGSLGNIHHKPGGGQVEVK-HVPGGGSVQIVYKPVDLSK-a4-b13	WT_tau	WT_tau	intra-protein xl	321	311	10	4505.39	902.085	5	0.4	1	21.23
TPSLPTPPTREPKK-TPPKSPSSAKSR-a13-b10	WT_tau	WT_tau	intra-protein xl	224	240	16	2927.61	732.91	4	-0.1	2	21.14
DGTGSDDKK-MVSKSK-a8-b4	WT_tau	WT_tau	intra-protein xl	140	130	10	1737.85	580.29	3	0.5	1	20.77
WT Tau_ 50C_intra_DSS_05
Id	Protein1	Protein2	XLType	AbsPos1	AbsPos2	deltaAA	Mr	Mz	z	Error_rel[ppm]	nseen	ld-Score
VQSKIGSLDNITHVPGGGNK-SEKLDFKDR-a4-b3	WT_tau	WT_tau	intra-protein xl	353	343	10	3294.72	550.128	6	-0.8	2	51.57
AKTDHGAEIVYK-IETHKLTFR-a2-b5	WT_tau	WT_tau	intra-protein xl	385	375	10	2612.39	871.806	3	-0.6	6	47.04
IETHKLTFR-SEKLDFKDR-a5-b3	WT_tau	WT_tau	intra-protein xl	375	343	32	2418.29	484.666	5	-0.3	3	46.64
TDHGAEIVYKSPVVSGDTSPR-LDFKDR-a10-b4	WT_tau	WT_tau	intra-protein xl	395	347	48	3144.57	787.151	4	0.1	4	46.3
CGSLGNIHHKPGGGQVEVK-SEKLDFKDR-a10-b3	WT_tau	WT_tau	intra-protein xl	331	343	12	3247.64	650.535	5	-1.2	4	43.32
AKTDHGAEIVYK-KIETHKLTFR-a2-b6	WT_tau	WT_tau	intra-protein xl	385	375	10	2740.48	686.129	4	-2.7	1	41.23
TDHGAEIVYKSPVVSGDTSPR-IETHKLTFR-a10-b5	WT_tau	WT_tau	intra-protein xl	395	375	20	3495.8	874.957	4	-0.4	1	40.3
KDQGGYTXHQDQEGDTDAGLK-KVAVVR-a1-b1	WT_tau	WT_tau	intra-protein xl	24	225	201	3117.5	780.383	4	-1.3	4	39.67
TPPAPKTPPSSGEPPK-TKIATPR-a6-b2	WT_tau	WT_tau	intra-protein xl	180	150	30	2510.37	628.6	4	-2.9	5	37.87
IGSLDNITHVPGGGNKK-AKTDHGAEIVYK-a16-b2	WT_tau	WT_tau	intra-protein xl	369	385	16	3174.66	794.674	4	-0.8	2	37.64
TPPKSPSSAK-KVAVVR-a4-b1	WT_tau	WT_tau	intra-protein xl	234	225	9	1807.05	452.771	4	-1.6	2	37.61
VQSKIGSLDNITHVPGGGNK-LDFKDR-a4-b4	WT_tau	WT_tau	intra-protein xl	353	347	6	2950.55	591.117	5	-1	2	37.49
TDHGAEIVYKSPVVSGDTSPR-KVAVVR-a10-b1	WT_tau	WT_tau	intra-protein xl	395	225	170	3022.61	605.529	5	-0.4	1	37.35
KDQGGYTMHQDQEGDTDAGLK-TKIATPR-a1-b2	WT_tau	WT_tau	intra-protein xl	24	150	126	3216.53	644.315	5	-0.7	2	37.02
TKIATPR-MVSKSK-a2-b4	WT_tau	WT_tau	intra-protein xl	150	130	20	1601.91	401.486	4	-2.3	1	36.93
VQSKIGSLDNITHVPGGGNK-SEKLDFK-a4-b3	WT_tau	WT_tau	intra-protein xl	353	343	10	3023.59	605.726	5	-0.9	3	36.66
TDHGAEIVYKSPVVSGDTSPR-IGSLDNITHVPGGGNKK-a10-b16	WT_tau	WT_tau	intra-protein xl	395	369	26	4058.07	812.622	5	-0.6	2	36.64
TDHGAEIVYKSPVVSGDTSPR-VQSKIGSLDNITHVPGGGNK-a10-b4	WT_tau	WT_tau	intra-protein xl	395	353	42	4372.23	875.454	5	-0.2	1	36.19
LQTAPVPMPDLKNVK-SKIGSTENLK-a12-b2	WT_tau	WT_tau	intra-protein xl	254	259	5	2863.57	716.901	4	-0.5	1	36.1
HQPGGGKVQIINK-KLDLSNVQSK-a7-b1	WT_tau	WT_tau	intra-protein xl	274	281	7	2643.47	661.876	4	0.1	1	35.92
HVPGGGSVQIVYKPVDLSK-VQIINKK-a13-b6	WT_tau	WT_tau	intra-protein xl	311	280	31	2958.69	740.68	4	-1.2	1	35.09
IGSLDNITHVPGGGNKK-IETHKLTFR-a16-b5	WT_tau	WT_tau	intra-protein xl	369	375	6	2987.62	747.912	4	-0.3	9	34.96
IPAKTPPAPK-GADGKTK-a4-b5	WT_tau	WT_tau	intra-protein xl	174	148	26	1832.03	459.016	4	-4.2	2	34.69
IGSTENLKHQPGGGK-VQIINKK-a8-b6	WT_tau	WT_tau	intra-protein xl	267	280	13	2501.39	834.805	3	-2.4	2	33.98
IPAKTPPAPK-AKGADGK-a4-b2	WT_tau	WT_tau	intra-protein xl	174	143	31	1802.03	451.514	4	-2.1	2	33.97
IGSLDNITHVPGGGNKK-LDFKDR-a16-b4	WT_tau	WT_tau	intra-protein xl	369	347	22	2636.39	528.286	5	-1.3	1	33.5
LQTAPVPMPDLKNVK-KVAVVR-a12-b1	WT_tau	WT_tau	intra-protein xl	254	225	29	2458.43	615.616	4	-0.4	3	33.33
CGSLGNIHHKPGGGQVEVK-SEKLDFK-a10-b3	WT_tau	WT_tau	intra-protein xl	331	343	12	2976.51	596.31	5	0	2	33.2
TKIATPR-KVAVVR-a2-b1	WT_tau	WT_tau	intra-protein xl	150	225	75	1593.99	399.505	4	-2.2	2	32.57
TKIATPR-XVSKSK-a2-b4	WT_tau	WT_tau	intra-protein xl	150	130	20	1617.91	540.311	3	-1.2	1	31.97
VTSKCGSLGNIHHKPGGGQVEVK-LDLSNVQSKCGSK-a4-b9	WT_tau	WT_tau	intra-protein xl	321	290	31	3961.01	793.209	5	-2.4	1	31.92
KDQGGYTMHQDQEGDTDAGLK-SPSSAKSR-a1-b6	WT_tau	WT_tau	intra-protein xl	24	240	216	3249.48	813.377	4	-2.6	1	31.9
IETHKLTFR-KVAVVR-a5-b1	WT_tau	WT_tau	intra-protein xl	375	225	150	1952.16	489.047	4	-0.8	1	31.84
HVPGGGSVQIVYKPVDLSK-IETHKLTFR-a13-b5	WT_tau	WT_tau	intra-protein xl	311	375	64	3260.79	653.166	5	-0.3	1	31.79
TPSLPTPPTREPKK-TKIATPR-a13-b2	WT_tau	WT_tau	intra-protein xl	224	150	74	2471.41	618.86	4	-1.6	1	31.64
TPSLPTPPTREPKK-IPAKTPPAPK-a13-b4	WT_tau	WT_tau	intra-protein xl	224	174	50	2704.55	541.917	5	-2	3	31.12
IPAKTPPAPK-TKIATPR-a4-b2	WT_tau	WT_tau	intra-protein xl	174	150	24	1942.16	486.548	4	-1.4	3	31.07
KDQGGYTMHQDQEGDTDAGLK-KVAVVR-a1-b1	WT_tau	WT_tau	intra-protein xl	24	225	201	3101.51	621.309	5	-1.2	2	30.88
TDHGAEIVYKSPVVSGDTSPR-SEKLDFKDR-a10-b7	WT_tau	WT_tau	intra-protein xl	395	347	48	3488.74	698.756	5	-0.9	2	30.72
IPAKTPPAPK-XVSKSK-a4-b4	WT_tau	WT_tau	intra-protein xl	174	130	44	1851.05	463.771	4	-1.5	2	30.55
VTSKCGSLGNIHHKPGGGQVEVK-HVPGGGSVQIVYKPVDLSK-a4-b13	WT_tau	WT_tau	intra-protein xl	321	311	10	4505.38	751.904	6	-1.2	3	29.85
ESPLQTPTEDGSEEPGSETSDAKSTPTAEDVTAPLVDEGAPGK-TKIATPR-a23-b2	WT_tau	WT_tau	intra-protein xl	67	150	83	5249.51	1313.38	4	-0.3	1	29.67
TDHGAEIVYKSPVVSGDTSPR-KIETHKLTFR-a10-b6	WT_tau	WT_tau	intra-protein xl	395	375	20	3623.89	906.981	4	-1	1	29.48
IGSLDNITHVPGGGNKK-SEKLDFK-a16-b3	WT_tau	WT_tau	intra-protein xl	369	343	26	2709.43	678.365	4	-1.7	2	29.4
LQTAPVPXPDLKNVK-KVAVVR-a12-b1	WT_tau	WT_tau	intra-protein xl	254	225	29	2474.42	619.614	4	-2.2	2	29.35
VQSKIGSLDNITHVPGGGNK-KVAVVR-a4-b1	WT_tau	WT_tau	intra-protein xl	353	225	128	2828.58	566.724	5	-1.7	1	29.21
LQTAPVPXPDLKNVK-SKIGSTENLK-a12-b2	WT_tau	WT_tau	intra-protein xl	254	259	5	2879.57	720.899	4	-0.6	7	29.02
TPSLPTPPTREPKK-TPPKSPSSAK-a13-b4	WT_tau	WT_tau	intra-protein xl	224	234	10	2684.47	537.902	5	-1.4	1	28.9
IPAKTPPAPK-IETHKLTFR-a4-b5	WT_tau	WT_tau	intra-protein xl	174	375	201	2300.32	576.089	4	-0.3	1	28.63
DGTGSDDKK-MVSKSK-a8-b4	WT_tau	WT_tau	intra-protein xl	140	130	10	1737.84	580.289	3	-1.5	1	28.61
LQTAPVPMPDLKNVK-TPSLPTPPTREPKK-a12-b13	WT_tau	WT_tau	intra-protein xl	254	224	30	3335.85	668.179	5	0.4	4	27.94
KLDLSNVQSK-SKIGSTENLK-a1-b2	WT_tau	WT_tau	intra-protein xl	281	259	22	2344.28	782.435	3	-0.8	1	27.9
VQSKIGSLDNITHVPGGGNK-KLDLSNVQSK-a4-b1	WT_tau	WT_tau	intra-protein xl	353	281	72	3288.76	823.199	4	-0.7	1	27.6
VQSKIGSLDNITHVPGGGNK-IPAKTPPAPK-a4-b4	WT_tau	WT_tau	intra-protein xl	353	174	179	3176.76	636.359	5	-0.3	1	27.28
DQGGYTMHQDQEGDTDAGLKESPLQTPTEDGSEEPGSETSDAK-IPAKTPPAPK-a20-b4	WT_tau	WT_tau	intra-protein xl	44	174	130	5693.6	1139.73	5	0	1	27.2
KDQGGYTMHQDQEGDTDAGLK-GAAPPGQKGQANATR-a1-b8	WT_tau	WT_tau	intra-protein xl	24	163	139	3853.78	771.764	5	-2.5	3	26.94
SKDGTGSDDKK-TKIATPR-a2-b2	WT_tau	WT_tau	intra-protein xl	132	150	18	2060.07	413.022	5	-1.9	2	26.53
LQTAPVPMPDLKNVK-TPPKSPSSAKSR-a12-b10	WT_tau	WT_tau	intra-protein xl	254	240	14	3029.66	606.939	5	-1	2	26.42
TPPAPKTPPSSGEPPKSGDR-GAAPPGQKGQANATR-a6-b8	WT_tau	WT_tau	intra-protein xl	180	163	17	3562.81	891.71	4	-1.1	2	26.22
GAAPPGQKGQANATR-AKGADGK-a8-b2	WT_tau	WT_tau	intra-protein xl	163	143	20	2206.14	552.544	4	-1.2	2	25.79
LQTAPVPMPDLKNVK-TKIATPR-a12-b2	WT_tau	WT_tau	intra-protein xl	254	150	104	2573.46	644.372	4	-1.1	1	25.78
KDQGGYTXHQDQEGDTDAGLK-TPPAPKTPPSSGEPPK-a1-b6	WT_tau	WT_tau	intra-protein xl	24	180	156	4033.88	1009.48	4	-1.2	1	25.77
AKGADGK-TKIATPR-a2-b2	WT_tau	WT_tau	intra-protein xl	143	150	7	1568.88	393.229	4	-3.2	1	25.64
KDQGGYTXHQDQEGDTDAGLK-TPSLPTPPTREPKK-a1-b13	WT_tau	WT_tau	intra-protein xl	24	224	200	3994.91	999.736	4	-1.9	1	25.5
KDQGGYTMHQDQEGDTDAGLK-IPAKTPPAPK-a1-b4	WT_tau	WT_tau	intra-protein xl	24	174	150	3449.68	690.943	5	-0.3	2	25.46
TPPAPKTPPSSGEPPK-GAAPPGQKGQANATR-a6-b8	WT_tau	WT_tau	intra-protein xl	180	163	17	3147.63	787.914	4	-1.5	3	25.31
DGTGSDDKKAK-TKIATPR-a8-b2	WT_tau	WT_tau	intra-protein xl	140	150	10	2044.08	512.027	4	-0.8	1	25.12
IPAKTPPAPK-MVSKSK-a4-b4	WT_tau	WT_tau	intra-protein xl	174	130	44	1835.06	612.693	3	-1.8	1	24.7
KDQGGYTMHQDQEGDTDAGLK-TPPKSPSSAK-a1-b4	WT_tau	WT_tau	intra-protein xl	24	234	210	3429.6	858.408	4	0.4	1	24.47
HVPGGGSVQIVYKPVDLSK-LDLSNVQSKCGSK-a13-b9	WT_tau	WT_tau	intra-protein xl	311	290	21	3551.86	888.973	4	-1.5	1	24.3
VQSKIGSLDNITHVPGGGNKK-SEKLDFKDR-a4-b3	WT_tau	WT_tau	intra-protein xl	353	343	10	3422.81	571.476	6	-1.5	1	24.09
VQSKIGSLDNITHVPGGGNK-ENAKAK-a4-b4	WT_tau	WT_tau	intra-protein xl	353	383	30	2817.49	705.382	4	-1.3	1	24.07
VQSKIGSLDNITHVPGGGNK-KIETHK-a4-b1	WT_tau	WT_tau	intra-protein xl	353	370	17	2912.57	583.521	5	-1.4	1	24
VQSKIGSLDNITHVPGGGNKK-IETHKLTFR-a4-b5	WT_tau	WT_tau	intra-protein xl	353	375	22	3429.87	572.652	6	-2.2	1	23.87
GAAPPGQKGQANATR-SKIGSTENLK-a8-b2	WT_tau	WT_tau	intra-protein xl	163	259	96	2636.38	660.104	4	-1.9	1	23.62
TPSLPTPPTREPKK-TPPKSPSSAKSR-a13-b10	WT_tau	WT_tau	intra-protein xl	224	240	16	2927.61	732.909	4	-0.7	1	22.36
TPPSSGEPPKSGDR-TPSLPTPPTREPKK-a10-b13	WT_tau	WT_tau	intra-protein xl	190	224	34	3096.6	1033.21	3	-1.7	1	21.96
KDQGGYTXHQDQEGDTDAGLK-TPPKSPSSAK-a1-b4	WT_tau	WT_tau	intra-protein xl	24	234	210	3445.59	862.405	4	-1.1	1	21.78
IGSLDNITHVPGGGNKK-SEKLDFKDR-a16-b3	WT_tau	WT_tau	intra-protein xl	369	343	26	2980.55	597.119	5	-2.7	1	21.54
VQSKIGSLDNITHVPGGGNK-TPSLPTPPTREPKK-a4-b13	WT_tau	WT_tau	intra-protein xl	353	224	129	3706.01	742.209	5	-0.2	1	21.38
TPSLPTPPTREPKK-VQIINKK-a13-b6	WT_tau	WT_tau	intra-protein xl	224	280	56	2527.47	632.875	4	-1.5	1	21.26
GAAPPGQKGQANATR-TPPSSGEPPKSGDR-a8-b10	WT_tau	WT_tau	intra-protein xl	163	190	27	2971.47	991.499	3	-0.3	1	20.92
AKKDDSGTGDK-MVSKSK-a2-b4	WT_tau_decoy	WT_tau	decoy intra-protein xl	309	130	179	1936.97	485.252	4	-1.2	1	20.91
IGSLDNITHVPGGGNKK-ENAKAK-a16-b4	WT_tau	WT_tau	intra-protein xl	369	383	14	2503.34	501.675	5	-1.5	1	20.75
LQTAPVPMPDLKNVK-SKASSPSKPPTR-a12-b2	WT_tau	WT_tau_decoy	decoy intra-protein xl	254	210	44	3029.66	758.422	4	-0.7	1	20.54
P301L Tau_ 50C_intra_DSS_01
Id	Protein1	Protein2	XLType	AbsPos1	AbsPos2	deltaAA	Mr	Mz	z	Error_rel[ppm]	nseen	ld-Score
AKTDHGAEIVYK-KIETHKLTFR-a2-b6	P301L_tau	P301L_tau	intra-protein xl	385	375	10	2740.49	686.13	4	-0.9	3	50.74
TDHGAEIVYKSPVVSGDTSPR-SEKLDFK-a10-b3	P301L_tau	P301L_tau	intra-protein xl	395	343	52	3217.61	805.411	4	-0.5	1	46.91
TDHGAEIVYKSPVVSGDTSPR-KVAVVR-a10-b1	P301L_tau	P301L_tau	intra-protein xl	395	225	170	3022.61	756.659	4	-0.7	2	46.26
IETHKLTFR-SEKLDFKDR-a5-b3	P301L_tau	P301L_tau	intra-protein xl	375	343	32	2418.29	605.58	4	-1.5	4	45.59
HQPGGGKVQIINK-KLDLSNVQSK-a7-b1	P301L_tau	P301L_tau	intra-protein xl	274	281	7	2643.47	529.701	5	-1.5	4	43.64
AKGADGK-TKIATPR-a2-b2	P301L_tau	P301L_tau	intra-protein xl	143	150	7	1568.88	393.229	4	-2.1	2	43.55
VQSKIGSLDNITHVPGGGNK-SEKLDFKDR-a4-b3	P301L_tau	P301L_tau	intra-protein xl	353	343	10	3294.72	550.128	6	-0.7	2	43.5
AKTDHGAEIVYK-IETHKLTFR-a2-b5	P301L_tau	P301L_tau	intra-protein xl	385	375	10	2612.39	871.806	3	-0.6	3	42.98
VQSKIGSLDNITHVPGGGNK-AKTDHGAEIVYK-a4-b2	P301L_tau	P301L_tau	intra-protein xl	353	385	32	3488.83	873.215	4	0.6	1	42.49
TDHGAEIVYKSPVVSGDTSPR-LDFKDR-a10-b4	P301L_tau	P301L_tau	intra-protein xl	395	347	48	3144.57	787.15	4	-1.3	1	41.31
KDQGGYTMHQDQEGDTDAGLK-TKIATPR-a1-b2	P301L_tau	P301L_tau	intra-protein xl	24	150	126	3216.54	805.142	4	0.2	2	40.8
TPPAPKTPPSSGEPPK-TKIATPR-a6-b2	P301L_tau	P301L_tau	intra-protein xl	180	150	30	2510.37	628.601	4	-1.4	3	40.12
TDHGAEIVYKSPVVSGDTSPR-ENAKAK-a10-b4	P301L_tau	P301L_tau	intra-protein xl	395	383	12	3011.52	603.311	5	-0.6	1	39.88
IGSTENLKHQPGGGK-VQIINKK-a8-b6	P301L_tau	P301L_tau	intra-protein xl	267	280	13	2501.4	834.806	3	-0.3	4	39.18
SKIGSTENLK-KVAVVR-a2-b1	P301L_tau	P301L_tau	intra-protein xl	259	225	34	1884.1	629.042	3	-1	1	38.9
AKTDHGAEIVYK-SEKLDFKDR-a2-b3	P301L_tau	P301L_tau	intra-protein xl	385	343	42	2605.34	869.455	3	0.7	1	37.91
KDQGGYTMHQDQEGDTDAGLK-KVAVVR-a1-b1	P301L_tau	P301L_tau	intra-protein xl	24	225	201	3101.51	621.309	5	-1.4	4	37.89
TDHGAEIVYKSPVVSGDTSPR-KIETHK-a10-b1	P301L_tau	P301L_tau	intra-protein xl	395	370	25	3106.59	777.655	4	-1.7	1	37.47
IGSTENLKHQPGGGK-KLDLSNVQSK-a8-b1	P301L_tau	P301L_tau	intra-protein xl	267	281	14	2790.49	931.17	3	-0.5	2	37.4
AKTDHGAEIVYK-LDFKDR-a2-b4	P301L_tau	P301L_tau	intra-protein xl	385	347	38	2261.17	566.299	4	-1.3	1	37.17
IPAKTPPAPK-KVAVVR-a4-b1	P301L_tau	P301L_tau	intra-protein xl	174	225	51	1827.13	457.791	4	-1.9	2	36.63
KDQGGYTMHQDQEGDTDAGLK-TPPKSPSSAK-a1-b4	P301L_tau	P301L_tau	intra-protein xl	24	234	210	3429.6	858.407	4	-0.3	2	36.54
TDHGAEIVYKSPVVSGDTSPR-SEKLDFKDR-a10-b3	P301L_tau	P301L_tau	intra-protein xl	395	343	52	3488.74	873.193	4	-0.7	1	36.46
KDQGGYTMHQDQEGDTDAGLK-SPSSAKSR-a1-b6	P301L_tau	P301L_tau	intra-protein xl	24	240	216	3249.48	813.378	4	-0.7	1	36.39
IGSLDNITHVPGGGNKK-AKTDHGAEIVYK-a16-b2	P301L_tau	P301L_tau	intra-protein xl	369	385	16	3174.67	794.674	4	-0.3	3	35.9
LQTAPVPMPDLKNVK-VQIINKK-a12-b6	P301L_tau	P301L_tau	intra-protein xl	254	280	26	2629.52	658.388	4	-0.6	1	35.52
VQSKIGSLDNITHVPGGGNK-LDFKDR-a4-b4	P301L_tau	P301L_tau	intra-protein xl	353	347	6	2950.54	591.117	5	-2.3	1	35.2
TPSLPTPPTREPKK-IPAKTPPAPK-a13-b4	P301L_tau	P301L_tau	intra-protein xl	224	174	50	2704.55	541.917	5	-2.8	3	35.13
TDHGAEIVYKSPVVSGDTSPR-IETHKLTFR-a10-b5	P301L_tau	P301L_tau	intra-protein xl	395	375	20	3495.8	1166.28	3	0.3	2	35.11
VQSKIGSLDNITHVPGGGNKK-LDFKDR-a4-b4	P301L_tau	P301L_tau	intra-protein xl	353	347	6	3078.65	616.737	5	0.6	2	35.04
TDHGAEIVYKSPVVSGDTSPR-VQSKIGSLDNITHVPGGGNK-a10-b4	P301L_tau	P301L_tau	intra-protein xl	395	353	42	4372.23	875.453	5	-0.6	1	34.94
IGSLDNITHVPGGGNKK-IETHKLTFR-a16-b5	P301L_tau	P301L_tau	intra-protein xl	369	375	6	2987.62	498.944	6	-1	2	34.89
IPAKTPPAPK-TKIATPR-a4-b2	P301L_tau	P301L_tau	intra-protein xl	174	150	24	1942.16	486.547	4	-1.6	2	34.8
KDQGGYTXHQDQEGDTDAGLK-KVAVVR-a1-b1	P301L_tau	P301L_tau	intra-protein xl	24	225	201	3117.5	780.383	4	-0.7	2	34.73
SKIGSTENLK-VQIINKK-a2-b6	P301L_tau	P301L_tau	intra-protein xl	259	280	21	2055.19	514.806	4	-1.4	2	34.4
VQSKIGSLDNITHVPGGGNK-KLDLSNVQSK-a4-b1	P301L_tau	P301L_tau	intra-protein xl	353	281	72	3288.76	823.198	4	-2.4	1	34.04
SEKLDFK-ENAKAK-a3-b4	P301L_tau	P301L_tau	intra-protein xl	343	383	40	1662.88	555.301	3	-1.3	1	34.03
TPPKSPSSAK-KVAVVR-a4-b1	P301L_tau	P301L_tau	intra-protein xl	234	225	9	1807.05	452.771	4	-1.9	2	33.73
DGTGSDDKKAK-GADGKTK-a8-b5	P301L_tau	P301L_tau	intra-protein xl	140	148	8	1933.95	645.66	3	-2.1	1	33.65
LQTAPVPMPDLKNVK-KVAVVR-a12-b1	P301L_tau	P301L_tau	intra-protein xl	254	225	29	2458.43	615.616	4	-1.4	1	33.51
KIETHKLTFR-LDFKDR-a6-b4	P301L_tau	P301L_tau	intra-protein xl	375	347	28	2202.21	551.561	4	-1.3	1	33.22
IGSLDNITHVPGGGNKK-LDFKDR-a16-b4	P301L_tau	P301L_tau	intra-protein xl	369	347	22	2636.39	528.285	5	-1.5	1	33.08
LDLSNVQSKCGSK-VQIINKK-a9-b6	P301L_tau	P301L_tau	intra-protein xl	290	280	10	2414.32	805.78	3	-1.3	1	32.93
VQSKIGSLDNITHVPGGGNK-KIETHK-a4-b1	P301L_tau	P301L_tau	intra-protein xl	353	370	17	2912.57	971.863	3	-1.9	3	32.36
VTSKCGSLGNIHHKPGGGQVEVK-SEKLDFKDR-a4-b3	P301L_tau	P301L_tau	intra-protein xl	321	343	22	3662.88	916.729	4	-0.2	1	32
DGTGSDDKKAK-MVSKSK-a8-b4	P301L_tau	P301L_tau	intra-protein xl	140	130	10	1936.97	485.251	4	-2.4	1	31.99
IPAKTPPAPK-AKGADGK-a4-b2	P301L_tau	P301L_tau	intra-protein xl	174	143	31	1802.03	601.684	3	-0.7	1	31.82
IGSLDNITHVPGGGNKK-KVAVVR-a16-b1	P301L_tau	P301L_tau	intra-protein xl	369	225	144	2514.43	629.615	4	0.7	1	31.74
GAAPPGQKGQANATR-AKGADGK-a8-b2	P301L_tau	P301L_tau	intra-protein xl	163	143	20	2206.14	552.544	4	-0.8	1	31.69
CGSLGNIHHKPGGGQVEVK-SEKLDFK-a10-b3	P301L_tau	P301L_tau	intra-protein xl	331	343	12	2976.51	596.309	5	-2.2	2	31.45
GAAPPGQKGQANATR-MVSKSK-a8-b4	P301L_tau	P301L_tau	intra-protein xl	163	130	33	2239.17	560.801	4	-1	2	31.43
LQTAPVPMPDLKNVK-SKIGSTENLK-a12-b2	P301L_tau	P301L_tau	intra-protein xl	254	259	5	2863.57	716.901	4	-0.3	2	31.41
GAAPPGQKGQANATR-GADGKTK-a8-b5	P301L_tau	P301L_tau	intra-protein xl	163	148	15	2236.15	560.046	4	-1.7	1	31.37
TPPAPKTPPSSGEPPK-KVAVVR-a6-b1	P301L_tau	P301L_tau	intra-protein xl	180	225	45	2395.34	599.844	4	-1.5	1	31.02
KDQGGYTMHQDQEGDTDAGLK-MVSKSK-a1-b4	P301L_tau	P301L_tau	intra-protein xl	24	130	106	3109.43	778.365	4	-0.9	1	30.83
KDQGGYTMHQDQEGDTDAGLK-IPAKTPPAPK-a1-b4	P301L_tau	P301L_tau	intra-protein xl	24	174	150	3449.67	690.942	5	-2.5	2	30.57
LQTAPVPMPDLKNVK-TPSLPTPPTREPKK-a12-b13	P301L_tau	P301L_tau	intra-protein xl	254	224	30	3335.85	668.178	5	-0.9	1	30.53
KDQGGYTMHQDQEGDTDAGLK-VQIINKK-a1-b6	P301L_tau	P301L_tau	intra-protein xl	24	280	256	3272.59	1091.87	3	-0.9	2	30.45
IGSLDNITHVPGGGNKK-SEKLDFK-a16-b3	P301L_tau	P301L_tau	intra-protein xl	369	343	26	2709.43	542.894	5	-1.9	1	30.44
GAAPPGQKGQANATR-SKIGSTENLK-a8-b2	P301L_tau	P301L_tau	intra-protein xl	163	259	96	2636.39	660.104	4	-1	2	30.2
IPAKTPPAPK-GADGKTK-a4-b5	P301L_tau	P301L_tau	intra-protein xl	174	148	26	1832.04	611.687	3	-1.3	2	30.2
IPAKTPPAPK-MVSKSK-a4-b4	P301L_tau	P301L_tau	intra-protein xl	174	130	44	1835.06	612.693	3	-1.4	2	30.2
TPPAPKTPPSSGEPPKSGDR-GAAPPGQKGQANATR-a6-b8	P301L_tau	P301L_tau	intra-protein xl	180	163	17	3562.81	891.71	4	-0.7	3	29.88
LQTAPVPMPDLKNVK-LDFKDR-a12-b4	P301L_tau	P301L_tau	intra-protein xl	254	347	93	2580.39	646.106	4	-1.7	1	29.86
IETHKLTFR-SEKLDFK-a5-b3	P301L_tau	P301L_tau	intra-protein xl	375	343	32	2147.16	716.729	3	-0.2	1	29.43
AKGADGK-MVSKSK-a2-b4	P301L_tau	P301L_tau	intra-protein xl	143	130	13	1461.78	488.269	3	-2.3	1	29.36
TPPAPKTPPSSGEPPK-GAAPPGQKGQANATR-a6-b8	P301L_tau	P301L_tau	intra-protein xl	180	163	17	3147.63	787.915	4	-0.5	6	29.12
IPAKTPPAPK-SPSSAKSR-a4-b6	P301L_tau	P301L_tau	intra-protein xl	174	240	66	1975.11	659.377	3	-1	1	28.91
TDHGAEIVYKSPVVSGDTSPR-SEKLDFKDR-a10-b7	P301L_tau	P301L_tau	intra-protein xl	395	347	48	3488.74	698.756	5	-0.9	1	28.75
VQSKIGSLDNITHVPGGGNK-KIETHKLTFR-a4-b6	P301L_tau	P301L_tau	intra-protein xl	353	375	22	3429.87	686.982	5	-0.3	1	28.33
TPPAPKTPPSSGEPPKSGDR-TPSLPTPPTREPKK-a6-b13	P301L_tau	P301L_tau	intra-protein xl	180	224	44	3687.94	922.994	4	-0.8	1	28.07
DGTGSDDKKAK-TKIATPR-a8-b2	P301L_tau	P301L_tau	intra-protein xl	140	150	10	2044.08	512.026	4	-2.6	3	27.84
TPSLPTPPTREPKK-TPPKSPSSAK-a13-b4	P301L_tau	P301L_tau	intra-protein xl	224	234	10	2684.47	537.903	5	-0.5	1	27.74
TDHGAEIVYKSPVVSGDTSPR-IGSLDNITHVPGGGNKK-a10-b16	P301L_tau	P301L_tau	intra-protein xl	395	369	26	4058.07	1353.7	3	1	1	27.54
TPPAPKTPPSSGEPPK-TPSLPTPPTREPKK-a6-b13	P301L_tau	P301L_tau	intra-protein xl	180	224	44	3272.77	819.2	4	0.4	1	27.41
TDHGAEIVYKSPVVSGDTSPR-GAAPPGQKGQANATR-a10-b8	P301L_tau	P301L_tau	intra-protein xl	395	163	232	3774.89	944.732	4	0.7	1	27.28
IPAKTPPAPK-XVSKSK-a4-b4	P301L_tau	P301L_tau	intra-protein xl	174	130	44	1851.05	618.025	3	-1.7	1	27.06
KDQGGYTMHQDQEGDTDAGLK-TPPAPKTPPSSGEPPK-a1-b6	P301L_tau	P301L_tau	intra-protein xl	24	180	156	4017.89	1005.48	4	-1.1	1	27.06
IGSLDNITHVPGGGNKK-ENAKAK-a16-b4	P301L_tau	P301L_tau	intra-protein xl	369	383	14	2503.34	501.675	5	-1.3	1	26.75
TPPSSGEPPKSGDR-TPSLPTPPTREPKK-a10-b13	P301L_tau	P301L_tau	intra-protein xl	190	224	34	3096.61	620.329	5	-1.5	3	26.36
IETHKLTFR-ENAKAK-a5-b4	P301L_tau	P301L_tau	intra-protein xl	375	383	8	1941.06	389.22	5	-2.9	1	26.16
TPSLPTPPTREPKK-SPSSAKSR-a13-b6	P301L_tau	P301L_tau	intra-protein xl	224	240	16	2504.36	627.097	4	-1.9	2	26.01
GAAPPGQKGQANATR-SKDGTGSDDKK-a8-b2	P301L_tau	P301L_tau	intra-protein xl	163	132	31	2697.33	675.341	4	-0.1	3	25.67
VTSKCGSLGNIHHKPGGGQVEVK-KDQGGYTMHQDQEGDTDAGLK-a4-b1	P301L_tau	P301L_tau	intra-protein xl	321	24	297	4819.3	1205.83	4	0.8	1	25.55
VQSKIGSLDNITHVPGGGNKK-IETHKLTFR-a4-b5	P301L_tau	P301L_tau	intra-protein xl	353	375	22	3429.87	572.653	6	-0.9	1	25.41
LQTAPVPXPDLKNVK-KVAVVR-a12-b1	P301L_tau	P301L_tau	intra-protein xl	254	225	29	2474.43	619.614	4	-1.7	1	25.31
IGSLDNITHVPGGGNKK-SEKLDFKDR-a16-b3	P301L_tau	P301L_tau	intra-protein xl	369	343	26	2980.56	597.12	5	-1	1	24.8
IPAKTPPAPK-DGTGSDDKK-a4-b8	P301L_tau	P301L_tau	intra-protein xl	174	140	34	2078.09	693.704	3	-0.5	1	24.48
SKIGSTENLK-TPPKSPSSAK-a2-b4	P301L_tau	P301L_tau	intra-protein xl	259	234	25	2212.19	738.405	3	-1.1	1	24.4
DGTGSDDKK-XVSKSK-a8-b4	P301L_tau	P301L_tau	intra-protein xl	140	130	10	1753.84	585.62	3	-1.5	1	24.31
GAAPPGQKGQANATR-TPPKSPSSAKSR-a8-b4	P301L_tau	P301L_tau	intra-protein xl	163	234	71	2802.47	701.626	4	-0.4	2	24.16
SKDGTGSDDKK-TKIATPR-a10-b2	P301L_tau	P301L_tau	intra-protein xl	140	150	10	2060.07	687.699	3	-0.6	2	24.09
TPPAPKTPPSSGEPPK-MVSKSK-a6-b4	P301L_tau	P301L_tau	intra-protein xl	180	130	50	2403.27	601.825	4	-1.4	1	24.08
HQPGGGKVQIINK-SKIGSTENLK-a7-b2	P301L_tau	P301L_tau	intra-protein xl	274	259	15	2588.43	863.817	3	-0.7	1	23.91
KDQGGYTMHQDQEGDTDAGLK-TPSLPTPPTREPKK-a1-b13	P301L_tau	P301L_tau	intra-protein xl	24	224	200	3978.92	796.792	5	-1	1	23.84
LQTAPVPMPDLKNVK-TPPKSPSSAKSR-a12-b10	P301L_tau	P301L_tau	intra-protein xl	254	240	14	3029.66	1010.89	3	-0.7	2	23.74
TPSLPTPPTREPKK-MVSKSK-a13-b4	P301L_tau	P301L_tau	intra-protein xl	224	130	94	2364.31	592.084	4	-0.9	1	23.44
GAAPPGQKGQANATR-SPSSAKSR-a8-b6	P301L_tau	P301L_tau	intra-protein xl	163	240	77	2379.22	595.813	4	-2.5	2	22.86
LQTAPVPMPDLKNVK-IPAKTPPAPK-a12-b4	P301L_tau	P301L_tau	intra-protein xl	254	174	80	2806.6	702.658	4	-0.8	1	22.58
GAAPPGQKGQANATR-DGTGSDDKK-a8-b8	P301L_tau	P301L_tau	intra-protein xl	163	140	23	2482.21	621.559	4	0.4	1	22.49
LQTAPVPMPDLKNVK-TPPKSPSSAK-a12-b4	P301L_tau	P301L_tau	intra-protein xl	254	234	20	2786.53	697.64	4	0.8	2	21.51
TPSLPTPPTREPKK-TPPKSPSSAKSR-a13-b10	P301L_tau	P301L_tau	intra-protein xl	224	240	16	2927.6	586.529	5	-1.3	3	21.29
INDKSGCK-VQIINKK-a4-b6	P301L_tau_decoy	P301L_tau	decoy intra-protein xl	156	280	124	1900.05	634.357	3	0.9	1	21.24
LQTAPVPMPDLKNVK-SEKLDFKDR-a12-b3	P301L_tau	P301L_tau	intra-protein xl	254	343	89	2924.56	732.149	4	-1.6	1	21.2
TDHGAEIVYKSPVVSGDTSPR-TPSLPTPPTREPKK-a10-b13	P301L_tau	P301L_tau	intra-protein xl	395	224	171	3900.02	976.013	4	-1.8	1	20.83
DQGGYTMHQDQEGDTDAGLKESPLQTPTEDGSEEPGSETSDAK-TKIATPR-a20-b2	P301L_tau	P301L_tau	intra-protein xl	44	150	106	5460.46	1093.1	5	1.2	1	20.55
DGTGSDDKKAK-MVSKSK-a9-b4	P301L_tau	P301L_tau	intra-protein xl	141	130	11	1936.98	646.666	3	-1.1	1	20.16
TPPAPKTPPSSGEPPK-TPPKSPSSAK-a6-b4	P301L_tau	P301L_tau	intra-protein xl	180	234	54	2723.44	908.821	3	0.1	1	20.02
P301L Tau_ 50C_intra_DSS_02
Id	Protein1	Protein2	XLType	AbsPos1	AbsPos2	deltaAA	Mr	Mz	z	Error_rel[ppm]	nseen	ld-Score
AKTDHGAEIVYK-KIETHKLTFR-a2-b6	P301L_tau	P301L_tau	intra-protein xl	385	375	10	2740.49	686.131	4	0.5	3	50.68
HQPGGGKVQIINK-KLDLSNVQSK-a7-b1	P301L_tau	P301L_tau	intra-protein xl	274	281	7	2643.47	529.702	5	0	2	45.45
TDHGAEIVYKSPVVSGDTSPR-ENAKAK-a10-b4	P301L_tau	P301L_tau	intra-protein xl	395	383	12	3011.52	753.888	4	0.6	2	45.37
VQSKIGSLDNITHVPGGGNK-SEKLDFKDR-a4-b3	P301L_tau	P301L_tau	intra-protein xl	353	343	10	3294.72	550.128	6	-0.7	3	45.24
IETHKLTFR-SEKLDFKDR-a5-b3	P301L_tau	P301L_tau	intra-protein xl	375	343	32	2418.29	484.666	5	-0.5	2	44.04
TDHGAEIVYKSPVVSGDTSPR-IETHKLTFR-a10-b5	P301L_tau	P301L_tau	intra-protein xl	395	375	20	3495.8	583.641	6	-1	2	43.54
AKTDHGAEIVYK-IETHKLTFR-a2-b5	P301L_tau	P301L_tau	intra-protein xl	385	375	10	2612.4	654.107	4	0	3	43.11
KDQGGYTMHQDQEGDTDAGLK-TKIATPR-a1-b2	P301L_tau	P301L_tau	intra-protein xl	24	150	126	3216.54	805.142	4	0.7	2	42.76
CGSLGNIHHKPGGGQVEVK-SEKLDFKDR-a10-b3	P301L_tau	P301L_tau	intra-protein xl	331	343	12	3247.64	650.536	5	-0.7	4	40.69
LDLSNVQSKCGSK-VQIINKK-a9-b6	P301L_tau	P301L_tau	intra-protein xl	290	280	10	2414.32	805.783	3	1.6	1	40.38
KDQGGYTMHQDQEGDTDAGLK-TPPAPKTPPSSGEPPK-a1-b6	P301L_tau	P301L_tau	intra-protein xl	24	180	156	4017.89	804.585	5	-1.4	2	40.26
TDHGAEIVYKSPVVSGDTSPR-LDFKDR-a10-b4	P301L_tau	P301L_tau	intra-protein xl	395	347	48	3144.58	787.152	4	1.3	2	40.02
KDQGGYTXHQDQEGDTDAGLK-TKIATPR-a1-b2	P301L_tau	P301L_tau	intra-protein xl	24	150	126	3232.53	647.513	5	-1	3	39.72
IPAKTPPAPK-TKIATPR-a4-b2	P301L_tau	P301L_tau	intra-protein xl	174	150	24	1942.16	486.548	4	-1	1	39.69
TDHGAEIVYKSPVVSGDTSPR-KIETHKLTFR-a10-b6	P301L_tau	P301L_tau	intra-protein xl	395	375	20	3623.9	906.982	4	0.7	1	38.71
HQPGGGKVQIINK-SKIGSTENLK-a7-b2	P301L_tau	P301L_tau	intra-protein xl	274	259	15	2588.43	648.115	4	-0.1	2	38.61
TPPKSPSSAK-KVAVVR-a4-b1	P301L_tau	P301L_tau	intra-protein xl	234	225	9	1807.06	452.772	4	-0.5	3	38.48
SKIGSTENLK-VQIINKK-a2-b6	P301L_tau	P301L_tau	intra-protein xl	259	280	21	2055.2	514.807	4	0.4	1	37.98
TPPAPKTPPSSGEPPK-TKIATPR-a6-b2	P301L_tau	P301L_tau	intra-protein xl	180	150	30	2510.37	628.601	4	-0.1	3	37.31
IPAKTPPAPK-KVAVVR-a4-b1	P301L_tau	P301L_tau	intra-protein xl	174	225	51	1827.13	457.791	4	-1.1	3	37.23
IGSLDNITHVPGGGNKK-IETHKLTFR-a16-b5	P301L_tau	P301L_tau	intra-protein xl	369	375	6	2987.62	498.944	6	-0.5	3	37.07
IGSLDNITHVPGGGNKK-LDFKDR-a16-b4	P301L_tau	P301L_tau	intra-protein xl	369	347	22	2636.39	528.286	5	0.2	1	37.03
IGSLDNITHVPGGGNKK-AKTDHGAEIVYK-a16-b2	P301L_tau	P301L_tau	intra-protein xl	369	385	16	3174.67	1059.23	3	2.2	6	36.74
VQSKIGSLDNITHVPGGGNK-SEKLDFK-a4-b3	P301L_tau	P301L_tau	intra-protein xl	353	343	10	3023.59	605.726	5	0.1	2	36.5
IPAKTPPAPK-MVSKSK-a4-b4	P301L_tau	P301L_tau	intra-protein xl	174	130	44	1835.06	459.772	4	-0.9	1	36.49
TPSLPTPPTREPKK-IPAKTPPAPK-a13-b4	P301L_tau	P301L_tau	intra-protein xl	224	174	50	2704.55	541.918	5	-1	3	35.96
GAAPPGQKGQANATR-AKGADGK-a8-b2	P301L_tau	P301L_tau	intra-protein xl	163	143	20	2206.14	552.544	4	-1.1	4	35.69
KDQGGYTXHQDQEGDTDAGLK-KVAVVR-a1-b1	P301L_tau	P301L_tau	intra-protein xl	24	225	201	3117.5	624.509	5	0	3	35.5
KDQGGYTMHQDQEGDTDAGLK-KVAVVR-a1-b1	P301L_tau	P301L_tau	intra-protein xl	24	225	201	3101.51	621.309	5	-1.1	2	35.49
AKTDHGAEIVYK-LDFKDR-a2-b4	P301L_tau	P301L_tau	intra-protein xl	385	347	38	2261.17	566.3	4	-0.8	1	35.44
CGSLGNIHHKPGGGQVEVK-SEKLDFK-a10-b3	P301L_tau	P301L_tau	intra-protein xl	331	343	12	2976.51	596.31	5	-0.9	1	35.17
KDQGGYTMHQDQEGDTDAGLK-SPSSAKSR-a1-b6	P301L_tau	P301L_tau	intra-protein xl	24	240	216	3249.48	813.378	4	-0.7	1	35.02
TDHGAEIVYKSPVVSGDTSPR-KIETHK-a10-b1	P301L_tau	P301L_tau	intra-protein xl	395	370	25	3106.59	622.326	5	-0.6	1	34.43
TKIATPR-KVAVVR-a2-b1	P301L_tau	P301L_tau	intra-protein xl	150	225	75	1593.99	532.338	3	-0.7	1	34.08
LQTAPVPMPDLKNVK-KVAVVR-a12-b1	P301L_tau	P301L_tau	intra-protein xl	254	225	29	2458.43	615.616	4	-1.4	4	34.02
TKIATPR-MVSKSK-a2-b4	P301L_tau	P301L_tau	intra-protein xl	150	130	20	1601.92	534.98	3	-1.2	1	33.88
TPSLPTPPTREPKK-TKIATPR-a13-b2	P301L_tau	P301L_tau	intra-protein xl	224	150	74	2471.41	618.861	4	0.2	4	33.84
AKGADGK-TKIATPR-a2-b2	P301L_tau	P301L_tau	intra-protein xl	143	150	7	1568.89	393.229	4	-1.9	2	33.38
AKGADGK-MVSKSK-a2-b4	P301L_tau	P301L_tau	intra-protein xl	143	130	13	1461.78	488.269	3	-1.9	1	33.38
TPPKSPSSAKSR-KVAVVR-a10-b1	P301L_tau	P301L_tau	intra-protein xl	240	225	15	2050.19	513.555	4	-0.2	1	32.98
KIETHKLTFR-LDFKDR-a6-b4	P301L_tau	P301L_tau	intra-protein xl	375	347	28	2202.22	551.562	4	-0.1	1	32.53
IGSLDNITHVPGGGNKK-SEKLDFKDR-a16-b3	P301L_tau	P301L_tau	intra-protein xl	369	343	26	2980.56	746.148	4	0.1	2	32.2
LQTAPVPMPDLKNVK-VQIINKK-a12-b6	P301L_tau	P301L_tau	intra-protein xl	254	280	26	2629.52	658.389	4	-0.3	1	32.01
TPSLPTPPTREPKK-SEKLDFKDR-a13-b3	P301L_tau	P301L_tau	intra-protein xl	224	343	119	2822.51	565.511	5	-1	1	31.87
IPAKTPPAPK-SPSSAKSR-a4-b6	P301L_tau	P301L_tau	intra-protein xl	174	240	66	1975.11	659.378	3	0.2	1	31.45
VQSKIGSLDNITHVPGGGNK-KIETHK-a4-b1	P301L_tau	P301L_tau	intra-protein xl	353	370	17	2912.57	583.522	5	0	1	31.37
IGSLDNITHVPGGGNKK-KVAVVR-a16-b1	P301L_tau	P301L_tau	intra-protein xl	369	225	144	2514.43	503.893	5	-0.7	1	31.35
TPSLPTPPTREPKK-TPPKSPSSAK-a13-b4	P301L_tau	P301L_tau	intra-protein xl	224	234	10	2684.47	537.903	5	-0.5	4	31.16
TDHGAEIVYKSPVVSGDTSPR-VQIINKK-a10-b6	P301L_tau	P301L_tau	intra-protein xl	395	280	115	3193.7	799.433	4	1	1	30.63
AKTDHGAEIVYK-SEKLDFKDR-a2-b7	P301L_tau	P301L_tau	intra-protein xl	385	347	38	2605.34	869.455	3	0.8	1	30.49
LQTAPVPMPDLKNVK-SKIGSTENLK-a12-b2	P301L_tau	P301L_tau	intra-protein xl	254	259	5	2863.57	716.902	4	0.9	4	30.44
KIETHK-LDFKDR-a1-b4	P301L_tau	P301L_tau	intra-protein xl	370	347	23	1684.91	562.646	3	-0.6	2	29.81
TPPAPKTPPSSGEPPKSGDR-GAAPPGQKGQANATR-a6-b8	P301L_tau	P301L_tau	intra-protein xl	180	163	17	3562.81	891.71	4	-0.7	3	29.38
KIETHKLTFR-SEKLDFK-a6-b3	P301L_tau	P301L_tau	intra-protein xl	375	343	32	2275.25	569.821	4	-1.9	1	29.32
IPAKTPPAPK-AKGADGK-a4-b2	P301L_tau	P301L_tau	intra-protein xl	174	143	31	1802.03	451.515	4	-0.9	1	29.27
VQSKIGSLDNITHVPGGGNKK-IETHKLTFR-a4-b5	P301L_tau	P301L_tau	intra-protein xl	353	375	22	3429.87	572.653	6	-1.1	2	28.94
AKTDHGAEIVYKSPVVSGDTSPR-IETHKLTFR-a12-b5	P301L_tau	P301L_tau	intra-protein xl	395	375	20	3694.93	739.994	5	0	1	28.55
HVLGGGSVQIVYKPVDLSK-LDFKDR-a13-b4	P301L_tau	P301L_tau	intra-protein xl	311	347	36	2925.59	732.406	4	-0.7	1	28.15
LQTAPVPMPDLKNVK-SPSSAKSR-a12-b6	P301L_tau	P301L_tau	intra-protein xl	254	240	14	2606.41	652.61	4	-0.2	1	28.14
VQSKIGSLDNITHVPGGGNK-ENAKAK-a4-b4	P301L_tau	P301L_tau	intra-protein xl	353	383	30	2817.5	705.383	4	1	3	27.99
GAAPPGQKGQANATR-KDDSGTGDKSK-a8-b9	P301L_tau	P301L_tau_decoy	decoy intra-protein xl	163	318	155	2697.33	540.474	5	-0.2	1	27.59
DGTGSDDKK-XVSKSK-a8-b4	P301L_tau	P301L_tau	intra-protein xl	140	130	10	1753.84	585.621	3	-0.6	3	27.53
KIETHKLTFR-ENAKAK-a6-b4	P301L_tau	P301L_tau	intra-protein xl	375	383	8	2069.16	518.298	4	-0.7	1	27.44
IPAKTPPAPK-GADGKTK-a4-b5	P301L_tau	P301L_tau	intra-protein xl	174	148	26	1832.04	611.689	3	1	1	27.36
LQTAPVPXPDLKNVK-SKIGSTENLK-a12-b2	P301L_tau	P301L_tau	intra-protein xl	254	259	5	2879.57	720.9	4	0.2	1	27.3
IGSTENLKHQPGGGK-VQIINKK-a8-b6	P301L_tau	P301L_tau	intra-protein xl	267	280	13	2501.4	626.357	4	-0.3	2	27.22
VTSKCGSLGNIHHKPGGGQVEVK-LDLSNVQSKCGSK-a14-b9	P301L_tau	P301L_tau	intra-protein xl	331	290	41	3961.01	793.21	5	-1	1	26.73
GAAPPGQKGQANATR-SPSSAKSR-a8-b6	P301L_tau	P301L_tau	intra-protein xl	163	240	77	2379.22	595.813	4	-1.8	1	26.7
KDQGGYTMHQDQEGDTDAGLK-TPPKSPSSAKSR-a1-b4	P301L_tau	P301L_tau	intra-protein xl	24	234	210	3672.74	735.555	5	1.3	2	26.55
GAAPPGQKGQANATR-DGTGSDDKK-a8-b8	P301L_tau	P301L_tau	intra-protein xl	163	140	23	2482.2	621.559	4	-0.5	1	26.54
SKDGTGSDDKK-AKGADGK-a2-b2	P301L_tau	P301L_tau	intra-protein xl	132	143	11	1919.94	480.993	4	-1.2	1	26.46
KDQGGYTXHQDQEGDTDAGLK-TPPKSPSSAK-a1-b4	P301L_tau	P301L_tau	intra-protein xl	24	234	210	3445.59	862.406	4	-0.4	1	26.45
KDQGGYTXHQDQEGDTDAGLK-IPAKTPPAPK-a1-b4	P301L_tau	P301L_tau	intra-protein xl	24	174	150	3465.67	694.142	5	-0.1	3	26.2
DGTGSDDKKAK-TKIATPR-a9-b2	P301L_tau	P301L_tau	intra-protein xl	141	150	9	2044.08	512.027	4	-1.7	2	26.07
LQTAPVPMPDLKNVK-IPAKTPPAPK-a12-b4	P301L_tau	P301L_tau	intra-protein xl	254	174	80	2806.6	702.658	4	-0.3	1	26
KDQGGYTMHQDQEGDTDAGLK-TPSLPTPPTREPKK-a1-b13	P301L_tau	P301L_tau	intra-protein xl	24	224	200	3978.92	796.793	5	-0.8	3	25.89
IGSLDNITHVPGGGNKK-ENAKAK-a16-b4	P301L_tau	P301L_tau	intra-protein xl	369	383	14	2503.34	501.675	5	-0.8	1	25.84
VQSKIGSLDNITHVPGGGNK-LQTAPVPMPDLKNVK-a4-b12	P301L_tau	P301L_tau	intra-protein xl	353	254	99	3808.05	762.619	5	-0.6	1	25.59
LQTAPVPMPDLKNVK-KLDLSNVQSK-a12-b1	P301L_tau	P301L_tau	intra-protein xl	254	281	27	2918.61	730.662	4	0.1	1	25.43
TPSLPTPPTREPKK-VQIINKK-a13-b6	P301L_tau	P301L_tau	intra-protein xl	224	280	56	2527.47	632.876	4	-0.2	1	25.35
DGTGSDDKK-TKIATPR-a8-b2	P301L_tau	P301L_tau	intra-protein xl	140	150	10	1844.95	462.245	4	-0.5	1	25.07
TPPSSGEPPKSGDR-TPPKSPSSAK-a10-b4	P301L_tau	P301L_tau	intra-protein xl	190	234	44	2547.28	637.829	4	1.2	3	24.95
HQPGGGKVQIINK-SPSSAKSR-a7-b6	P301L_tau	P301L_tau	intra-protein xl	274	240	34	2331.26	583.823	4	-2.9	1	24.82
VTSKCGSLGNIHHKPGGGQVEVK-LDLSNVQSKCGSK-a4-b9	P301L_tau	P301L_tau	intra-protein xl	321	290	31	3961.01	793.21	5	-1	1	24.81
ESPLQTPTEDGSEEPGSETSDAKSTPTAEDVTAPLVDEGAPGK-TPPKSPSSAK-a23-b4	P301L_tau	P301L_tau	intra-protein xl	67	234	167	5462.56	1366.65	4	-2.1	1	24.71
LQTAPVPXPDLKNVK-KVAVVR-a12-b1	P301L_tau	P301L_tau	intra-protein xl	254	225	29	2474.43	619.615	4	0.4	1	24.59
SKDGTGSDDKK-TKIATPR-a2-b2	P301L_tau	P301L_tau	intra-protein xl	132	150	18	2060.07	687.699	3	-0.3	2	24.32
ESPLQTPTEDGSEEPGSETSDAKSTPTAEDVTAPLVDEGAPGK-TKIATPR-a23-b2	P301L_tau	P301L_tau	intra-protein xl	67	150	83	5249.52	1313.39	4	0.8	1	23.84
VQSKIGSLDNITHVPGGGNK-AKTDHGAEIVYK-a4-b2	P301L_tau	P301L_tau	intra-protein xl	353	385	32	3488.83	698.773	5	0	1	23.55
GAAPPGQKGQANATR-SKDGTGSDDKK-a8-b2	P301L_tau	P301L_tau	intra-protein xl	163	132	31	2697.33	675.341	4	0.1	1	23.16
IGSLDNITHVPGGGNKK-SEKLDFK-a16-b3	P301L_tau	P301L_tau	intra-protein xl	369	343	26	2709.43	678.365	4	-1.2	1	23.11
IETHKLTFR-ENAKAK-a5-b4	P301L_tau	P301L_tau	intra-protein xl	375	383	8	1941.07	389.221	5	-1.7	1	23.05
VQIINKK-ENAKAK-a6-b4	P301L_tau	P301L_tau	intra-protein xl	280	383	103	1638.97	547.33	3	-0.6	1	22.96
TPPAPKTPPSSGEPPK-MVSKSK-a6-b4	P301L_tau	P301L_tau	intra-protein xl	180	130	50	2403.27	601.826	4	-0.2	1	22.71
LQTAPVPMPDLKNVK-TKIATPR-a12-b2	P301L_tau	P301L_tau	intra-protein xl	254	150	104	2573.46	644.373	4	-1	1	22.59
DGTGSDDKK-AKGADGK-a8-b2	P301L_tau	P301L_tau	intra-protein xl	140	143	3	1704.82	569.279	3	-1.1	2	22.45
TPSLPTPPTREPKK-MVSKSK-a13-b4	P301L_tau	P301L_tau	intra-protein xl	224	130	94	2364.31	592.085	4	0.2	1	22.4
CGSLGNIHHKPGGGQVEVK-LDFKDR-a10-b4	P301L_tau	P301L_tau	intra-protein xl	331	347	16	2903.47	581.702	5	-0.5	1	22.26
TPSLPTPPTREPKK-SKASSPSKPPTR-a13-b8	P301L_tau	P301L_tau_decoy	decoy intra-protein xl	224	216	8	2927.6	488.942	6	-1.6	1	21.82
DGTGSDDKK-MVSKSK-a8-b4	P301L_tau	P301L_tau	intra-protein xl	140	130	10	1737.85	580.29	3	0.6	1	21.31
SKDGTGSDDKK-GADGKTK-a2-b5	P301L_tau	P301L_tau	intra-protein xl	132	148	16	1949.96	650.993	3	0.8	1	21.25
HQPGGGKVQIINK-TPPKSPSSAK-a7-b4	P301L_tau	P301L_tau	intra-protein xl	274	234	40	2511.38	628.852	4	-1.6	2	21
GAAPPGQKGQANATR-AKKDDSGTGDK-a8-b3	P301L_tau	P301L_tau_decoy	decoy intra-protein xl	163	310	147	2681.33	671.341	4	-1.1	2	20.45
LQTAPVPMPDLKNVK-SEKLDFKDR-a12-b3	P301L_tau	P301L_tau	intra-protein xl	254	343	89	2924.57	732.151	4	1	1	20.23
P301L Tau_ 50C_intra_DSS_03
Id	Protein1	Protein2	XLType	AbsPos1	AbsPos2	deltaAA	Mr	Mz	z	Error_rel[ppm]	nseen	ld-Score
AKTDHGAEIVYK-KIETHKLTFR-a2-b6	P301L_tau	P301L_tau	intra-protein xl	385	375	10	2740.49	686.131	4	0.3	3	46.88
TDHGAEIVYKSPVVSGDTSPR-SEKLDFK-a10-b3	P301L_tau	P301L_tau	intra-protein xl	395	343	52	3217.61	805.411	4	-0.6	1	45.36
AKTDHGAEIVYK-IETHKLTFR-a2-b5	P301L_tau	P301L_tau	intra-protein xl	385	375	10	2612.39	654.107	4	-0.4	2	44.72
KIETHKLTFR-SEKLDFKDR-a6-b3	P301L_tau	P301L_tau	intra-protein xl	375	343	32	2546.38	510.284	5	-0.9	2	43.56
TDHGAEIVYKSPVVSGDTSPR-ENAKAK-a10-b4	P301L_tau	P301L_tau	intra-protein xl	395	383	12	3011.51	603.31	5	-2.6	1	43.56
VQSKIGSLDNITHVPGGGNK-SEKLDFKDR-a4-b3	P301L_tau	P301L_tau	intra-protein xl	353	343	10	3294.72	550.127	6	-1.4	2	42.38
IETHKLTFR-SEKLDFKDR-a5-b3	P301L_tau	P301L_tau	intra-protein xl	375	343	32	2418.29	484.665	5	-1.4	1	41.82
HQPGGGKVQIINK-KLDLSNVQSK-a7-b1	P301L_tau	P301L_tau	intra-protein xl	274	281	7	2643.47	529.702	5	-0.4	2	41.42
KDQGGYTMHQDQEGDTDAGLK-TKIATPR-a1-b2	P301L_tau	P301L_tau	intra-protein xl	24	150	126	3216.53	805.141	4	-0.4	3	40.96
TDHGAEIVYKSPVVSGDTSPR-KVAVVR-a10-b1	P301L_tau	P301L_tau	intra-protein xl	395	225	170	3022.61	605.529	5	-0.7	1	40.28
KDQGGYTMHQDQEGDTDAGLK-KVAVVR-a1-b1	P301L_tau	P301L_tau	intra-protein xl	24	225	201	3101.51	621.31	5	0	2	39.63
TDHGAEIVYKSPVVSGDTSPR-IETHKLTFR-a10-b5	P301L_tau	P301L_tau	intra-protein xl	395	375	20	3495.8	583.64	6	-1.2	2	39.28
KDQGGYTMHQDQEGDTDAGLK-SPSSAKSR-a1-b6	P301L_tau	P301L_tau	intra-protein xl	24	240	216	3249.48	813.378	4	-1.5	1	38.91
VQSKIGSLDNITHVPGGGNKK-LDFKDR-a4-b4	P301L_tau	P301L_tau	intra-protein xl	353	347	6	3078.64	616.737	5	-0.5	3	38.7
IPAKTPPAPK-IETHKLTFR-a4-b5	P301L_tau	P301L_tau	intra-protein xl	174	375	201	2300.32	576.089	4	-0.2	1	38.69
TDHGAEIVYKSPVVSGDTSPR-IGSLDNITHVPGGGNKK-a10-b16	P301L_tau	P301L_tau	intra-protein xl	395	369	26	4058.06	1015.52	4	-1.8	3	38.63
VQSKIGSLDNITHVPGGGNK-AKTDHGAEIVYK-a4-b2	P301L_tau	P301L_tau	intra-protein xl	353	385	32	3488.83	873.214	4	-0.1	2	38.62
TPPAPKTPPSSGEPPK-TKIATPR-a6-b2	P301L_tau	P301L_tau	intra-protein xl	180	150	30	2510.37	628.601	4	-0.8	3	37.96
VQSKIGSLDNITHVPGGGNK-LDFKDR-a4-b4	P301L_tau	P301L_tau	intra-protein xl	353	347	6	2950.55	591.118	5	-0.9	1	37.56
AKGADGK-MVSKSK-a2-b4	P301L_tau	P301L_tau	intra-protein xl	143	130	13	1461.78	488.269	3	-1.4	1	37.37
IGSTENLKHQPGGGK-VQIINKK-a8-b6	P301L_tau	P301L_tau	intra-protein xl	267	280	13	2501.4	834.807	3	0.9	3	37.35
KIETHK-LDFKDR-a1-b4	P301L_tau	P301L_tau	intra-protein xl	370	347	23	1684.91	562.645	3	-1.5	1	37.29
TPSLPTPPTREPKK-IPAKTPPAPK-a13-b4	P301L_tau	P301L_tau	intra-protein xl	224	174	50	2704.55	541.918	5	-0.9	1	37.23
HVLGGGSVQIVYKPVDLSK-LDLSNVQSKCGSK-a13-b9	P301L_tau	P301L_tau	intra-protein xl	311	290	21	3567.9	892.982	4	-0.2	1	36.89
GAAPPGQKGQANATR-AKGADGK-a8-b2	P301L_tau	P301L_tau	intra-protein xl	163	143	20	2206.14	552.544	4	-0.7	3	36.79
CGSLGNIHHKPGGGQVEVK-SEKLDFK-a10-b3	P301L_tau	P301L_tau	intra-protein xl	331	343	12	2976.51	596.311	5	0.5	1	36.65
IPAKTPPAPK-KVAVVR-a4-b1	P301L_tau	P301L_tau	intra-protein xl	174	225	51	1827.13	457.791	4	-1.3	2	36.43
IGSLDNITHVPGGGNKK-IETHKLTFR-a16-b5	P301L_tau	P301L_tau	intra-protein xl	369	375	6	2987.62	498.944	6	-0.6	7	36.24
KDQGGYTMHQDQEGDTDAGLK-TPPKSPSSAK-a1-b4	P301L_tau	P301L_tau	intra-protein xl	24	234	210	3429.6	858.407	4	-0.5	2	36.18
TDHGAEIVYKSPVVSGDTSPR-SEKLDFKDR-a10-b3	P301L_tau	P301L_tau	intra-protein xl	395	343	52	3488.74	873.192	4	-1.6	2	35.98
TKIATPR-MVSKSK-a2-b4	P301L_tau	P301L_tau	intra-protein xl	150	130	20	1601.92	534.98	3	-1	1	35.93
SKIGSTENLK-VQIINKK-a2-b6	P301L_tau	P301L_tau	intra-protein xl	259	280	21	2055.19	514.806	4	-1	1	35.88
VQSKIGSLDNITHVPGGGNK-SEKLDFK-a4-b3	P301L_tau	P301L_tau	intra-protein xl	353	343	10	3023.59	605.727	5	0.3	2	35.52
TKIATPR-KVAVVR-a2-b1	P301L_tau	P301L_tau	intra-protein xl	150	225	75	1593.99	532.338	3	-1.3	2	35.42
IPAKTPPAPK-TKIATPR-a4-b2	P301L_tau	P301L_tau	intra-protein xl	174	150	24	1942.16	486.548	4	-0.6	2	35.17
CGSLGNIHHKPGGGQVEVK-LDFKDR-a10-b4	P301L_tau	P301L_tau	intra-protein xl	331	347	16	2903.47	581.702	5	-0.8	2	34.97
AKTDHGAEIVYK-SEKLDFKDR-a2-b3	P301L_tau	P301L_tau	intra-protein xl	385	343	42	2605.34	522.075	5	-1.4	1	34.73
GAAPPGQKGQANATR-TPPSSGEPPKSGDR-a8-b10	P301L_tau	P301L_tau	intra-protein xl	163	190	27	2971.47	991.497	3	-2.4	2	34.71
IPAKTPPAPK-GADGKTK-a4-b5	P301L_tau	P301L_tau	intra-protein xl	174	148	26	1832.04	459.017	4	-1.3	3	34.66
KDQGGYTMHQDQEGDTDAGLK-TPPKSPSSAKSR-a1-b10	P301L_tau	P301L_tau	intra-protein xl	24	240	216	3672.73	919.189	4	-1.7	1	34.66
LQTAPVPMPDLKNVK-VQIINKK-a12-b6	P301L_tau	P301L_tau	intra-protein xl	254	280	26	2629.52	658.388	4	-0.5	1	34.56
IGSLDNITHVPGGGNKK-LDFKDR-a16-b4	P301L_tau	P301L_tau	intra-protein xl	369	347	22	2636.39	528.286	5	-1.4	2	34.5
TPPKSPSSAK-KVAVVR-a4-b1	P301L_tau	P301L_tau	intra-protein xl	234	225	9	1807.06	452.772	4	-1	3	34.38
TDHGAEIVYKSPVVSGDTSPR-VQSKIGSLDNITHVPGGGNK-a10-b4	P301L_tau	P301L_tau	intra-protein xl	395	353	42	4372.23	875.454	5	-0.2	1	34.22
SKDGTGSDDKK-TKIATPR-a10-b2	P301L_tau	P301L_tau	intra-protein xl	140	150	10	2060.07	687.699	3	-0.6	3	34.14
SEKLDFKDR-KIETHK-a7-b1	P301L_tau	P301L_tau	intra-protein xl	347	370	23	2029.08	677.368	3	-1.3	1	33.58
SKDGTGSDDKK-IPAKTPPAPK-a2-b4	P301L_tau	P301L_tau	intra-protein xl	132	174	42	2293.22	765.413	3	-0.9	1	33.54
IGSLDNITHVPGGGNKK-AKTDHGAEIVYK-a16-b2	P301L_tau	P301L_tau	intra-protein xl	369	385	16	3174.67	794.674	4	-0.4	3	33.5
IPAKTPPAPK-XVSKSK-a4-b4	P301L_tau	P301L_tau	intra-protein xl	174	130	44	1851.05	463.771	4	-1.1	1	33.25
TDHGAEIVYKSPVVSGDTSPR-KIETHKLTFR-a10-b1	P301L_tau	P301L_tau	intra-protein xl	395	370	25	3623.89	604.99	6	-1.1	2	33.15
DGTGSDDKK-TKIATPR-a8-b2	P301L_tau	P301L_tau	intra-protein xl	140	150	10	1844.94	615.99	3	-1.6	2	33.01
IPAKTPPAPK-MVSKSK-a4-b4	P301L_tau	P301L_tau	intra-protein xl	174	130	44	1835.06	459.772	4	-0.9	2	32.64
AKTDHGAEIVYK-LDFKDR-a2-b4	P301L_tau	P301L_tau	intra-protein xl	385	347	38	2261.17	566.3	4	-0.7	2	32.58
CGSLGNIHHKPGGGQVEVK-SEKLDFKDR-a10-b3	P301L_tau	P301L_tau	intra-protein xl	331	343	12	3247.64	812.919	4	1.1	5	32.44
LDLSNVQSKCGSK-VQIINKK-a9-b6	P301L_tau	P301L_tau	intra-protein xl	290	280	10	2414.33	604.59	4	3.2	2	32.42
KDQGGYTXHQDQEGDTDAGLK-IPAKTPPAPK-a1-b4	P301L_tau	P301L_tau	intra-protein xl	24	174	150	3465.67	694.142	5	0.1	2	32.35
IPAKTPPAPK-AKGADGK-a4-b2	P301L_tau	P301L_tau	intra-protein xl	174	143	31	1802.03	451.515	4	-1	2	32.04
KDQGGYTMHQDQEGDTDAGLK-SKIGSTENLK-a1-b2	P301L_tau	P301L_tau	intra-protein xl	24	259	235	3506.65	877.67	4	0.2	1	31.85
TPSLPTPPTREPKK-TKIATPR-a13-b2	P301L_tau	P301L_tau	intra-protein xl	224	150	74	2471.41	495.289	5	-1.7	1	31.66
KDQGGYTMHQDQEGDTDAGLK-IPAKTPPAPK-a1-b4	P301L_tau	P301L_tau	intra-protein xl	24	174	150	3449.67	690.942	5	-1.2	1	31.57
TPPAPKTPPSSGEPPK-TPSLPTPPTREPKK-a6-b13	P301L_tau	P301L_tau	intra-protein xl	180	224	44	3272.76	655.559	5	-3.1	2	31.56
VTSKCGSLGNIHHKPGGGQVEVK-HVLGGGSVQIVYKPVDLSK-a4-b13	P301L_tau	P301L_tau	intra-protein xl	321	311	10	4521.41	754.577	6	-0.4	1	31.07
LQTAPVPMPDLKNVK-KVAVVR-a12-b1	P301L_tau	P301L_tau	intra-protein xl	254	225	29	2458.43	615.616	4	-1.3	1	31.01
DGTGSDDKKAK-TKIATPR-a8-b2	P301L_tau	P301L_tau	intra-protein xl	140	150	10	2044.08	682.368	3	0.5	2	30.96
TPSLPTPPTREPKK-VQIINKK-a13-b6	P301L_tau	P301L_tau	intra-protein xl	224	280	56	2527.47	506.502	5	-1.7	2	30.41
LQTAPVPXPDLKNVK-SKIGSTENLK-a12-b2	P301L_tau	P301L_tau	intra-protein xl	254	259	5	2879.57	720.9	4	-0.2	3	30.04
KDQGGYTXHQDQEGDTDAGLK-GAAPPGQKGQANATR-a1-b8	P301L_tau	P301L_tau	intra-protein xl	24	163	139	3869.79	968.456	4	1	3	29.88
KDQGGYTMHQDQEGDTDAGLK-TPPAPKTPPSSGEPPK-a1-b6	P301L_tau	P301L_tau	intra-protein xl	24	180	156	4017.89	804.586	5	0.6	2	29.82
IPAKTPPAPK-SPSSAKSR-a4-b6	P301L_tau	P301L_tau	intra-protein xl	174	240	66	1975.11	659.378	3	-0.6	1	29.79
VQSKIGSLDNITHVPGGGNK-KIETHK-a4-b1	P301L_tau	P301L_tau	intra-protein xl	353	370	17	2912.57	583.521	5	-1.6	2	29.72
GAAPPGQKGQANATR-SKIGSTENLK-a8-b2	P301L_tau	P301L_tau	intra-protein xl	163	259	96	2636.39	660.105	4	0	3	29.57
TPPAPKTPPSSGEPPKSGDR-GAAPPGQKGQANATR-a6-b8	P301L_tau	P301L_tau	intra-protein xl	180	163	17	3562.81	713.57	5	0	2	29.51
SKDGTGSDDKK-TKIATPR-a2-b2	P301L_tau	P301L_tau	intra-protein xl	132	150	18	2060.07	413.022	5	-2.9	1	29.36
TPPAPKTPPSSGEPPK-GAAPPGQKGQANATR-a6-b8	P301L_tau	P301L_tau	intra-protein xl	180	163	17	3147.63	787.915	4	-0.8	6	29.32
KVAVVR-MVSKSK-a1-b4	P301L_tau	P301L_tau	intra-protein xl	225	130	95	1486.89	496.638	3	-0.1	1	29.19
KDQGGYTXHQDQEGDTDAGLK-TPPKSPSSAK-a1-b4	P301L_tau	P301L_tau	intra-protein xl	24	234	210	3445.59	862.406	4	-0.3	1	29.19
[truncated: 234 more rows]

## Sheet: Fig3d+e and FigS3d
WT Tau_ RT_intra_DMTMM_01
Id	Protein1	Protein2	XLType	AbsPos1	AbsPos2	deltaAA	Mr	Mz	z	Error_rel[ppm]	nseen	ld-Score
SKDGTGSDDKK-TKIATPR-a9-b2	WT_tau	WT_tau	intra-protein xl	139	150	11	1903.99	477.006	4	-1.4	2	41.76
SKDGTGSDDKK-IPAKTPPAPK-a9-b4	WT_tau	WT_tau	intra-protein xl	139	174	35	2137.13	535.291	4	-2.4	2	41.6
DGTGSDDK-TKIATPR-a7-b2	WT_tau	WT_tau	intra-protein xl	139	150	11	1560.77	521.265	3	-2.2	1	41.47
DGTGSDDKK-TKIATPR-a1-b2	WT_tau	WT_tau	intra-protein xl	133	150	17	1688.87	563.963	3	-2	1	40.92
DGTGSDDKK-TKIATPR-a6-b2	WT_tau	WT_tau	intra-protein xl	138	150	12	1688.87	423.225	4	-1.1	1	40.61
SKIGSTENLK-LDLSNVQSK-a2-b2	WT_tau	WT_tau	intra-protein xl	259	283	24	2060.11	687.711	3	-0.9	1	40.05
STPTAEDVTAPLVDEGAPGK-KVAVVR-a6-b1	WT_tau	WT_tau	intra-protein xl	73	225	152	2606.39	652.606	4	-0.3	3	39.38
HLSNVSSTGSIDMVDSPQLATLADEVSASLAK-KLDLSNVQSK-a15-b1	WT_tau	WT_tau	intra-protein xl	421	281	140	4355.22	1089.81	4	0.3	2	38.98
KLDLSNVQSK-IGSTENLK-a1-b5	WT_tau	WT_tau	intra-protein xl	281	264	17	1973.08	658.7	3	-1.2	1	38.37
IGSLDNITHVPGGGNK-SEKLDFKDR-a5-b3	WT_tau	WT_tau	intra-protein xl	358	343	15	2696.38	540.284	5	-1.8	1	38.37
STPTAEDVTAPLVDEGAPGK-AKGADGK-a7-b2	WT_tau	WT_tau	intra-protein xl	74	143	69	2581.28	646.329	4	-1.6	1	37.33
IGSLDNITHVPGGGNK-VQIINKK-a5-b6	WT_tau	WT_tau	intra-protein xl	358	280	78	2401.34	801.454	3	-2.5	2	37.25
STPTAEDVTAPLVDEGAPGK-GAAPPGQKGQANATR-a6-b8	WT_tau	WT_tau	intra-protein xl	73	163	90	3358.67	840.676	4	-0.9	2	36.87
WT Tau_ RT_intra_DMTMM_02
Id	Protein1	Protein2	XLType	AbsPos1	AbsPos2	deltaAA	Mr	Mz	z	Error_rel[ppm]	nseen	ld-Score
STPTAEDVTAPLVDEGAPGK-TKIATPR-a7-b2	WT_tau	WT_tau	intra-protein xl	74	150	76	2721.42	681.362	4	-0.9	4	42.71
DGTGSDDKK-TKIATPR-a1-b2	WT_tau	WT_tau	intra-protein xl	133	150	17	1688.87	563.965	3	0.5	1	42.62
KLDLSNVQSK-SKIGSTENLK-a3-b2	WT_tau	WT_tau	intra-protein xl	283	259	24	2188.2	730.409	3	-1.1	1	40.85
IGSLDNITHVPGGGNK-KIETHK-a5-b1	WT_tau	WT_tau	intra-protein xl	358	370	12	2314.24	463.855	5	-0.7	2	40.24
LQTAPVPMPDLK-SKIGSTENLK-a10-b2	WT_tau	WT_tau	intra-protein xl	252	259	7	2366.29	592.58	4	-0.1	2	39.4
HLSNVSSTGSIDMVDSPQLATLADEVSASLAK-VQSKIGSLDNITHVPGGGNK-a15-b4	WT_tau	WT_tau	intra-protein xl	421	353	68	5244.66	1312.17	4	0.8	1	38.21
IGSLDNITHVPGGGNKK-IETHKLTFR-a5-b5	WT_tau	WT_tau	intra-protein xl	358	375	17	2831.53	472.93	6	-2.4	1	38.07
VQSKIGSLDNITHVPGGGNKK-LDFKDR-a4-b2	WT_tau	WT_tau	intra-protein xl	353	345	8	2922.56	585.521	5	-1.2	1	37.28
KLDLSNVQSK-KLDLSNVQSK-a1-b3	WT_tau	WT_tau	intra-protein xl	281	283	2	2243.25	748.757	3	-0.8	1	36.91
LQTAPVPXPDLK-SKIGSTENLK-a10-b2	WT_tau	WT_tau	intra-protein xl	252	259	7	2382.28	596.578	4	-0.4	1	36.41
TPPSSGEPPK-KVAVVR-a7-b1	WT_tau	WT_tau	intra-protein xl	187	225	38	1647.93	412.99	4	-1.6	1	36.36
LQTAPVPMPDLK-KVAVVR-a10-b1	WT_tau	WT_tau	intra-protein xl	252	225	27	1961.15	491.295	4	-0.9	1	36.18
IGSTENLKHQPGGGK-KLDLSNVQSK-a8-b3	WT_tau	WT_tau	intra-protein xl	267	283	16	2634.41	879.144	3	0.1	2	36.01
TDHGAEIVYK-ENAKAK-a2-b4	WT_tau	WT_tau	intra-protein xl	387	383	4	1772.9	591.976	3	-0.7	2	35.8
VQSKIGSLDNITHVPGGGNK-LDFKDR-a4-b2	WT_tau	WT_tau	intra-protein xl	353	345	8	2794.47	699.625	4	-1.6	1	35.78
STPTAEDVTAPLVDEGAPGK-KVAVVR-a6-b1	WT_tau	WT_tau	intra-protein xl	73	225	152	2606.39	652.606	4	0.3	2	35.69
IGSLDNITHVPGGGNK-LDFKDR-a5-b4	WT_tau	WT_tau	intra-protein xl	358	347	11	2352.22	785.081	3	0.2	2	35.33
WT Tau_ RT_intra_DMTMM_03
Id	Protein1	Protein2	XLType	AbsPos1	AbsPos2	deltaAA	Mr	Mz	z	Error_rel[ppm]	nseen	ld-Score
LQTAPVPMPDLK-SKIGSTENLK-a10-b2	WT_tau	WT_tau	intra-protein xl	252	259	7	2366.29	592.579	4	-0.6	2	40.63
STPTAEDVTAPLVDEGAPGK-TKIATPR-a7-b2	WT_tau	WT_tau	intra-protein xl	74	150	76	2721.42	681.362	4	-0.1	2	40.36
SKDGTGSDDKK-TKIATPR-a9-b2	WT_tau	WT_tau	intra-protein xl	139	150	11	1903.99	477.006	4	-1.6	2	39.87
DGTGSDDK-TKIATPR-a6-b2	WT_tau	WT_tau	intra-protein xl	138	150	12	1560.77	521.265	3	-1.2	1	37.94
KLDLSNVQSK-IGSTENLK-a1-b5	WT_tau	WT_tau	intra-protein xl	281	264	17	1973.08	658.701	3	0.1	1	37.12
IGSTENLK-KVAVVR-a5-b1	WT_tau	WT_tau	intra-protein xl	264	225	39	1512.9	505.307	3	-0.1	1	35.86
STPTAEDVTAPLVDEGAPGK-GAAPPGQKGQANATR-a7-b8	WT_tau	WT_tau	intra-protein xl	74	163	89	3358.68	840.678	4	1.1	3	35.58
LQTAPVPXPDLK-SKIGSTENLK-a10-b2	WT_tau	WT_tau	intra-protein xl	252	259	7	2382.28	596.578	4	-0.9	2	35.33
TDHGAEIVYK-ENAKAK-a2-b4	WT_tau	WT_tau	intra-protein xl	387	383	4	1772.9	591.976	3	-1	1	35.02
SKIGSTENLK-LDLSNVQSK-a2-b2	WT_tau	WT_tau	intra-protein xl	259	283	24	2060.11	687.712	3	0.9	1	34.68
STPTAEDVTAPLVDEGAPGK-KVAVVR-a6-b1	WT_tau	WT_tau	intra-protein xl	73	225	152	2606.39	652.606	4	-0.3	2	33.42
STPTAEDVTAPLVDEGAPGK-TPPSSGEPPKSGDR-a6-b10	WT_tau	WT_tau	intra-protein xl	73	190	117	3346.62	1116.55	3	0.1	1	32.7
SRTPSLPTPPTREPK-KVAVVR-a13-b1	WT_tau	WT_tau	intra-protein xl	222	225	3	2315.34	464.076	5	-2	1	32.62
IGSLDNITHVPGGGNK-KIETHK-a5-b1	WT_tau	WT_tau	intra-protein xl	358	370	12	2314.24	579.568	4	0.3	2	32.49
ESPLQTPTEDGSEEPGSETSDAK-IPAKTPPAPK-a9-b4	WT_tau	WT_tau	intra-protein xl	53	174	121	3390.64	1131.22	3	2.1	1	32.42
WT Tau_ RT_intra_DMTMM_04
Id	Protein1	Protein2	XLType	AbsPos1	AbsPos2	deltaAA	Mr	Mz	z	Error_rel[ppm]	nseen	ld-Score
LQTAPVPMPDLK-SKIGSTENLK-a10-b2	WT_tau	WT_tau	intra-protein xl	252	259	7	2366.29	592.58	4	0.6	1	41.9
SKIGSTENLK-LDLSNVQSK-a2-b2	WT_tau	WT_tau	intra-protein xl	259	283	24	2060.11	687.712	3	0.3	1	38.6
STPTAEDVTAPLVDEGAPGK-TKIATPR-a7-b2	WT_tau	WT_tau	intra-protein xl	74	150	76	2721.42	681.362	4	-0.4	4	38.18
SKDGTGSDDKK-TKIATPR-a3-b2	WT_tau	WT_tau	intra-protein xl	133	150	17	1903.99	477.006	4	-2.1	2	37.77
IGSLDNITHVPGGGNK-VQIINKK-a5-b6	WT_tau	WT_tau	intra-protein xl	358	280	78	2401.34	801.453	3	-3.9	1	37.35
SKDGTGSDDKK-TKIATPR-a9-b2	WT_tau	WT_tau	intra-protein xl	139	150	11	1903.99	477.007	4	-0.8	4	36.41
KLDLSNVQSK-IGSTENLK-a1-b5	WT_tau	WT_tau	intra-protein xl	281	264	17	1973.08	658.7	3	-0.9	1	35.94
STPTAEDVTAPLVDEGAPGK-KVAVVR-a6-b1	WT_tau	WT_tau	intra-protein xl	73	225	152	2606.39	652.606	4	0.6	1	35.41
STPTAEDVTAPLVDEGAPGK-AKGADGK-a7-b2	WT_tau	WT_tau	intra-protein xl	74	143	69	2581.28	646.329	4	-0.8	1	35.16
IGSTENLK-VQIINKK-a5-b6	WT_tau	WT_tau	intra-protein xl	264	280	16	1683.99	422.005	4	-0.3	2	34.8
DGTGSDDKK-TKIATPR-a7-b2	WT_tau	WT_tau	intra-protein xl	139	150	11	1688.87	563.964	3	-1	4	33.51
TPSLPTPPTREPK-KLDLSNVQSK-a11-b1	WT_tau	WT_tau	intra-protein xl	222	281	59	2532.38	634.104	4	-3.3	1	33.33
ENAKAK-LDFKDR-a4-b2	WT_tau	WT_tau	intra-protein xl	383	345	38	1433.76	478.927	3	-4	2	32.63
TDHGAEIVYK-ENAKAK-a2-b4	WT_tau	WT_tau	intra-protein xl	387	383	4	1772.9	591.976	3	-1.3	1	32.02
IGSLDNITHVPGGGNK-SEKLDFKDR-a5-b7	WT_tau	WT_tau	intra-protein xl	358	347	11	2696.39	675.104	4	-1.1	2	31.38
GAAPPGQKGQANATR-TPPSSGEPPK-a8-b7	WT_tau	WT_tau	intra-protein xl	163	187	24	2400.21	601.061	4	-0.7	7	31.13
STPTAEDVTAPLVDEGAPGK-IPAKTPPAPK-a7-b4	WT_tau	WT_tau	intra-protein xl	74	174	100	2954.56	739.648	4	0.7	2	30.74
SPVVSGDTSPR-ENAKAK-a7-b4	WT_tau	WT_tau	intra-protein xl	402	383	19	1741.89	581.638	3	-2.2	1	30.01
STPTAEDVTAPLVDEGAPGK-TPPKSPSSAK-a7-b4	WT_tau	WT_tau	intra-protein xl	74	234	160	2934.48	979.167	3	-1.7	1	29.47
SPVVSGDTSPR-SKIGSTENLK-a7-b2	WT_tau	WT_tau	intra-protein xl	402	259	143	2158.12	720.381	3	-1	1	29.4
STPTAEDVTAPLVDEGAPGK-GAAPPGQKGQANATR-a7-b8	WT_tau	WT_tau	intra-protein xl	74	163	89	3358.68	840.677	4	0.5	1	29.29
QAAAQPHTEIPEGTTAEEAGIGDTPSLEDEAAGHVTQAR-SKDGTGSDDKK-a30-b2	WT_tau	WT_tau	intra-protein xl	117	132	15	5073.38	1269.35	4	1.9	2	29.02
LQTAPVPMPDLK-VQIINKK-a10-b6	WT_tau	WT_tau	intra-protein xl	252	280	28	2132.24	534.067	4	-1.1	1	28.69
HQPGGGKVQIINKK-IGSTENLK-a7-b5	WT_tau	WT_tau	intra-protein xl	274	264	10	2345.32	587.338	4	0.8	2	28.46
WT Tau_ RT_intra_DMTMM_05
Id	Protein1	Protein2	XLType	AbsPos1	AbsPos2	deltaAA	Mr	Mz	z	Error_rel[ppm]	nseen	ld-Score
LQTAPVPMPDLK-SKIGSTENLK-a10-b2	WT_tau	WT_tau	intra-protein xl	252	259	7	2366.29	592.579	4	-0.7	2	40.73
IGSLDNITHVPGGGNK-VQIINKK-a5-b6	WT_tau	WT_tau	intra-protein xl	358	280	78	2401.34	801.455	3	-0.5	1	39.95
STPTAEDVTAPLVDEGAPGK-TKIATPR-a7-b2	WT_tau	WT_tau	intra-protein xl	74	150	76	2721.42	681.362	4	-1	3	38.26
SKIGSTENLK-LDLSNVQSK-a2-b2	WT_tau	WT_tau	intra-protein xl	259	283	24	2060.11	687.712	3	0.2	1	37.66
IGSLDNITHVPGGGNK-KIETHK-a5-b1	WT_tau	WT_tau	intra-protein xl	358	370	12	2314.24	772.421	3	0	1	36.92
STPTAEDVTAPLVDEGAPGK-SKIGSTENLK-a6-b2	WT_tau	WT_tau	intra-protein xl	73	259	186	3011.53	753.889	4	-1.1	1	36.43
LQTAPVPXPDLK-SKIGSTENLK-a10-b2	WT_tau	WT_tau	intra-protein xl	252	259	7	2382.28	596.578	4	-1.5	2	36.18
SKDGTGSDDKK-TKIATPR-a9-b2	WT_tau	WT_tau	intra-protein xl	139	150	11	1903.99	477.006	4	-1	2	35.95
IGSLDNITHVPGGGNK-LDFKDR-a5-b4	WT_tau	WT_tau	intra-protein xl	358	347	11	2352.21	589.061	4	-1.8	1	35.86
P301L Tau_ RT_intra_DMTMM_01
Id	Protein1	Protein2	XLType	AbsPos1	AbsPos2	deltaAA	Mr	Mz	z	Error_rel[ppm]	nseen	ld-Score
DGTGSDDKK-TKIATPR-a6-b2	P301L_tau	P301L_tau	intra-protein xl	138	150	12	1688.87	423.225	4	-1.4	1	43.39
STPTAEDVTAPLVDEGAPGK-KVAVVR-a6-b1	P301L_tau	P301L_tau	intra-protein xl	73	225	152	2606.39	652.605	4	-1	3	41.37
LQTAPVPMPDLK-SKIGSTENLK-a10-b2	P301L_tau	P301L_tau	intra-protein xl	252	259	7	2366.28	592.579	4	-1.3	2	39.99
IGSLDNITHVPGGGNK-SEKLDFKDR-a5-b3	P301L_tau	P301L_tau	intra-protein xl	358	343	15	2696.38	675.103	4	-2.4	2	38.73
KLDLSNVQSK-IGSTENLK-a1-b5	P301L_tau	P301L_tau	intra-protein xl	281	264	17	1973.08	658.7	3	-1.4	2	38.69
STPTAEDVTAPLVDEGAPGK-GADGKTK-a6-b5	P301L_tau	P301L_tau	intra-protein xl	73	148	75	2611.3	653.833	4	0.5	1	38.38
DGTGSDDK-TKIATPR-a7-b2	P301L_tau	P301L_tau	intra-protein xl	139	150	11	1560.77	521.265	3	-0.8	1	38.26
STPTAEDVTAPLVDEGAPGK-SKIGSTENLK-a6-b2	P301L_tau	P301L_tau	intra-protein xl	73	259	186	3011.53	753.89	4	0	1	37.49
LQTAPVPMPDLK-KVAVVR-a10-b1	P301L_tau	P301L_tau	intra-protein xl	252	225	27	1961.15	491.295	4	-1	1	36.11
SPVVSGDTSPR-TPPKSPSSAK-a7-b4	P301L_tau	P301L_tau	intra-protein xl	402	234	168	2081.07	694.699	3	-1.5	2	35.44
SKIGSTENLK-LDLSNVQSK-a2-b2	P301L_tau	P301L_tau	intra-protein xl	259	283	24	2060.11	687.711	3	-0.4	1	35.41
DGTGSDDKK-TKIATPR-a7-b2	P301L_tau	P301L_tau	intra-protein xl	139	150	11	1688.87	563.964	3	-0.7	2	35.15
STPTAEDVTAPLVDEGAPGK-GADGKTK-a7-b5	P301L_tau	P301L_tau	intra-protein xl	74	148	74	2611.29	653.831	4	-2.2	3	35.08
LQTAPVPXPDLK-SKIGSTENLK-a10-b2	P301L_tau	P301L_tau	intra-protein xl	252	259	7	2382.28	596.578	4	-0.4	1	34.91
STPTAEDVTAPLVDEGAPGK-GAAPPGQKGQANATR-a7-b8	P301L_tau	P301L_tau	intra-protein xl	74	163	89	3358.67	840.676	4	-0.5	5	33.83
P301L Tau_ RT_intra_DMTMM_02
Id	Protein1	Protein2	XLType	AbsPos1	AbsPos2	deltaAA	Mr	Mz	z	Error_rel[ppm]	nseen	ld-Score
DGTGSDDK-TKIATPR-a6-b2	P301L_tau	P301L_tau	intra-protein xl	138	150	12	1560.77	521.266	3	-0.5	1	43.98
LQTAPVPMPDLK-SKIGSTENLK-a10-b2	P301L_tau	P301L_tau	intra-protein xl	252	259	7	2366.29	592.58	4	0	1	41.42
SKDGTGSDDKK-TKIATPR-a9-b2	P301L_tau	P301L_tau	intra-protein xl	139	150	11	1904	635.673	3	-0.2	5	39.93
SEKLDFKDR-KIETHK-a3-b3	P301L_tau	P301L_tau	intra-protein xl	343	372	29	1873	625.342	3	-1.7	1	38.7
STPTAEDVTAPLVDEGAPGK-IPAKTPPAPK-a6-b4	P301L_tau	P301L_tau	intra-protein xl	73	174	101	2954.56	739.648	4	0.3	2	38.43
VQSKIGSLDNITHVPGGGNK-SPVVSGDTSPR-a4-b7	P301L_tau	P301L_tau	intra-protein xl	353	402	49	3102.6	776.658	4	-1.4	1	37.61
KLDLSNVQSK-IGSTENLK-a1-b5	P301L_tau	P301L_tau	intra-protein xl	281	264	17	1973.08	658.701	3	-0.4	1	37.31
STPTAEDVTAPLVDEGAPGK-SKIGSTENLK-a7-b2	P301L_tau	P301L_tau	intra-protein xl	74	259	185	3011.52	753.889	4	-2.3	1	36.4
STPTAEDVTAPLVDEGAPGK-KVAVVR-a7-b1	P301L_tau	P301L_tau	intra-protein xl	74	225	151	2606.39	652.606	4	0.5	1	35.59
DGTGSDDKK-TKIATPR-a7-b2	P301L_tau	P301L_tau	intra-protein xl	139	150	11	1688.87	563.964	3	-1.1	1	35.21
LQTAPVPXPDLK-SKIGSTENLK-a10-b2	P301L_tau	P301L_tau	intra-protein xl	252	259	7	2382.28	596.578	4	-0.1	2	34.53
LQTAPVPMPDLK-KVAVVR-a10-b1	P301L_tau	P301L_tau	intra-protein xl	252	225	27	1961.15	491.295	4	-1.1	1	32.9
GAAPPGQKGQANATR-TPPSSGEPPK-a8-b7	P301L_tau	P301L_tau	intra-protein xl	163	187	24	2400.21	601.061	4	-0.9	4	32.85
P301L Tau_ RT_intra_DMTMM_03
Id	Protein1	Protein2	XLType	AbsPos1	AbsPos2	deltaAA	Mr	Mz	z	Error_rel[ppm]	nseen	ld-Score
KLDLSNVQSK-SKIGSTENLK-a3-b2	P301L_tau	P301L_tau	intra-protein xl	283	259	24	2188.2	730.409	3	-1.4	1	44.69
STPTAEDVTAPLVDEGAPGK-TKIATPR-a7-b2	P301L_tau	P301L_tau	intra-protein xl	74	150	76	2721.42	681.362	4	-0.2	3	44.65
DGTGSDDK-TKIATPR-a6-b2	P301L_tau	P301L_tau	intra-protein xl	138	150	12	1560.77	521.266	3	0	1	43.57
LQTAPVPMPDLK-SKIGSTENLK-a10-b2	P301L_tau	P301L_tau	intra-protein xl	252	259	7	2366.29	592.579	4	-1	1	42.32
VQSKIGSLDNITHVPGGGNK-SPVVSGDTSPR-a4-b7	P301L_tau	P301L_tau	intra-protein xl	353	402	49	3102.6	776.658	4	-1.6	1	42.01
KLDLSNVQSK-KLDLSNVQSK-a3-b1	P301L_tau	P301L_tau	intra-protein xl	283	281	2	2243.25	748.756	3	-1.1	1	41.87
STPTAEDVTAPLVDEGAPGK-KVAVVR-a6-b1	P301L_tau	P301L_tau	intra-protein xl	73	225	152	2606.39	652.605	4	-0.6	1	41.21
SKIGSTENLK-LDLSNVQSK-a2-b2	P301L_tau	P301L_tau	intra-protein xl	259	283	24	2060.11	687.711	3	-0.4	1	40.45
IGSLDNITHVPGGGNK-SEKLDFKDR-a5-b3	P301L_tau	P301L_tau	intra-protein xl	358	343	15	2696.38	540.284	5	-2.5	2	40.22
LQTAPVPMPDLK-KVAVVR-a10-b1	P301L_tau	P301L_tau	intra-protein xl	252	225	27	1961.15	491.294	4	-2	1	36.92
SKDGTGSDDKK-TKIATPR-a3-b2	P301L_tau	P301L_tau	intra-protein xl	133	150	17	1903.99	477.006	4	-1.5	1	35.82
STPTAEDVTAPLVDEGAPGK-AKGADGK-a7-b2	P301L_tau	P301L_tau	intra-protein xl	74	143	69	2581.29	646.33	4	-0.1	2	35.22
SKDGTGSDDKK-TKIATPR-a9-b2	P301L_tau	P301L_tau	intra-protein xl	139	150	11	1903.99	635.673	3	-0.6	2	35.18
STPTAEDVTAPLVDEGAPGK-KLDLSNVQSK-a7-b1	P301L_tau	P301L_tau	intra-protein xl	74	281	207	3066.57	767.65	4	-0.5	1	34.94
DGTGSDDKK-TKIATPR-a7-b2	P301L_tau	P301L_tau	intra-protein xl	139	150	11	1688.87	563.964	3	-0.7	1	34.72
IGSLDNITHVPGGGNKK-IETHKLTFR-a5-b5	P301L_tau	P301L_tau	intra-protein xl	358	375	17	2831.54	944.855	3	0.1	1	34.61
P301L Tau_ RT_intra_DMTMM_04
Id	Protein1	Protein2	XLType	AbsPos1	AbsPos2	deltaAA	Mr	Mz	z	Error_rel[ppm]	nseen	ld-Score
DGTGSDDK-TKIATPR-a6-b2	P301L_tau	P301L_tau	intra-protein xl	138	150	12	1560.77	521.265	3	-1.4	1	44.02
IGSLDNITHVPGGGNK-KIETHK-a5-b1	P301L_tau	P301L_tau	intra-protein xl	358	370	12	2314.24	463.855	5	-1.6	1	42.57
STPTAEDVTAPLVDEGAPGK-TKIATPR-a7-b2	P301L_tau	P301L_tau	intra-protein xl	74	150	76	2721.42	681.364	4	1.9	3	41.9
KLDLSNVQSK-KLDLSNVQSK-a1-b3	P301L_tau	P301L_tau	intra-protein xl	281	283	2	2243.25	748.757	3	0	1	41.22
LQTAPVPMPDLK-SKIGSTENLK-a10-b2	P301L_tau	P301L_tau	intra-protein xl	252	259	7	2366.29	592.58	4	-0.4	2	40.09
SKDGTGSDDKK-TKIATPR-a9-b2	P301L_tau	P301L_tau	intra-protein xl	139	150	11	1903.99	477.006	4	-1.1	3	38.81
LQTAPVPXPDLK-SKIGSTENLK-a10-b2	P301L_tau	P301L_tau	intra-protein xl	252	259	7	2382.28	596.578	4	-0.2	1	38.53
STPTAEDVTAPLVDEGAPGK-KVAVVR-a6-b1	P301L_tau	P301L_tau	intra-protein xl	73	225	152	2606.39	652.606	4	-0.1	1	38.52
IGSLDNITHVPGGGNKK-LDLSNVQSK-a16-b2	P301L_tau	P301L_tau	intra-protein xl	369	283	86	2690.43	673.616	4	-0.9	1	38.07
LQTAPVPMPDLK-KVAVVR-a10-b1	P301L_tau	P301L_tau	intra-protein xl	252	225	27	1961.15	491.294	4	-1.6	2	36.75
IGSTENLKHQPGGGK-KLDLSNVQSK-a8-b3	P301L_tau	P301L_tau	intra-protein xl	267	283	16	2634.41	879.143	3	-1.6	2	36.57
STPTAEDVTAPLVDEGAPGK-SKIGSTENLK-a7-b2	P301L_tau	P301L_tau	intra-protein xl	74	259	185	3011.53	753.89	4	-0.9	1	36.25
DGTGSDDKK-TKIATPR-a7-b2	P301L_tau	P301L_tau	intra-protein xl	139	150	11	1688.87	563.963	3	-1.5	1	36.11
ESPLQTPTEDGSEEPGSETSDAK-KVAVVR-a13-b1	P301L_tau	P301L_tau	intra-protein xl	57	225	168	3042.47	761.624	4	0.5	1	35.98
HQPGGGKVQIINK-KLDLSNVQSK-a7-b3	P301L_tau	P301L_tau	intra-protein xl	274	283	9	2487.39	498.486	5	-0.6	3	35.45
VQSKIGSLDNITHVPGGGNK-LDFKDR-a4-b2	P301L_tau	P301L_tau	intra-protein xl	353	345	8	2794.47	699.625	4	-1	1	34.08
SKIGSTENLK-LDLSNVQSK-a2-b2	P301L_tau	P301L_tau	intra-protein xl	259	283	24	2060.11	687.71	3	-2.6	1	33.82
ESPLQTPTEDGSEEPGSETSDAK-IPAKTPPAPK-a10-b4	P301L_tau	P301L_tau	intra-protein xl	54	174	120	3390.63	848.666	4	0	1	33.4
SPVVSGDTSPR-KIETHKLTFR-a7-b6	P301L_tau	P301L_tau	intra-protein xl	402	375	27	2354.27	785.764	3	-1.1	2	32.98
STPTAEDVTAPLVDEGAPGK-TPPKSPSSAK-a7-b4	P301L_tau	P301L_tau	intra-protein xl	74	234	160	2934.48	979.168	3	-0.2	1	32.51
STPTAEDVTAPLVDEGAPGK-GAAPPGQKGQANATR-a7-b8	P301L_tau	P301L_tau	intra-protein xl	74	163	89	3358.68	840.677	4	0.2	5	32.17
ESPLQTPTEDGSEEPGSETSDAK-TKIATPR-a9-b2	P301L_tau	P301L_tau	intra-protein xl	53	150	97	3157.49	1053.5	3	-0.2	1	32.05
SPVVSGDTSPR-IETHKLTFR-a7-b5	P301L_tau	P301L_tau	intra-protein xl	402	375	27	2226.17	557.551	4	-1.7	1	31.54
SPVVSGDTSPR-ENAKAK-a7-b4	P301L_tau	P301L_tau	intra-protein xl	402	383	19	1741.89	581.639	3	-0.7	1	31.51
IGSLDNITHVPGGGNK-SEKLDFKDR-a5-b3	P301L_tau	P301L_tau	intra-protein xl	358	343	15	2696.39	540.285	5	-0.2	2	31.46
HQPGGGKVQIINKK-IGSTENLK-a7-b5	P301L_tau	P301L_tau	intra-protein xl	274	264	10	2345.32	587.338	4	0.4	2	31.24
ESPLQTPTEDGSEEPGSETSDAK-KLDLSNVQSK-a9-b1	P301L_tau	P301L_tau	intra-protein xl	53	281	228	3502.65	1168.56	3	0.9	1	30.58
STPTAEDVTAPLVDEGAPGK-TPPKSPSSAK-a6-b4	P301L_tau	P301L_tau	intra-protein xl	73	234	161	2934.48	734.627	4	-1.3	1	30.07
STPTAEDVTAPLVDEGAPGK-IPAKTPPAPK-a6-b4	P301L_tau	P301L_tau	intra-protein xl	73	174	101	2954.56	985.861	3	0.3	2	30.04
STPTAEDVTAPLVDEGAPGK-SKDGTGSDDKK-a6-b2	P301L_tau	P301L_tau	intra-protein xl	73	132	59	3072.47	1025.16	3	-1.8	1	29.25
TPPSSGEPPK-TKIATPR-a7-b2	P301L_tau	P301L_tau	intra-protein xl	187	150	37	1762.95	588.66	3	-1.4	1	29.03
TPPAPKTPPSSGEPPK-SKDGTGSDDKK-a6-b3	P301L_tau	P301L_tau	intra-protein xl	180	133	47	2705.35	677.345	4	-0.8	1	28.68
GAAPPGQKGQANATR-TPPSSGEPPK-a8-b7	P301L_tau	P301L_tau	intra-protein xl	163	187	24	2400.21	601.061	4	-0.8	4	28.49
STPTAEDVTAPLVDEGAPGK-AKGADGK-a7-b2	P301L_tau	P301L_tau	intra-protein xl	74	143	69	2581.28	861.436	3	-0.8	2	27.98
STPTAEDVTAPLVDEGAPGK-TPPAPKTPPSSGEPPK-a7-b6	P301L_tau	P301L_tau	intra-protein xl	74	180	106	3522.77	881.7	4	-1.7	1	27.94
STPTAEDVTAPLVDEGAPGK-IPAKTPPAPK-a7-b4	P301L_tau	P301L_tau	intra-protein xl	74	174	100	2954.56	739.648	4	0.1	1	27.91
LQTAPVPMPDLK-VQIINKK-a10-b6	P301L_tau	P301L_tau	intra-protein xl	252	280	28	2132.24	534.067	4	-0.9	1	27.86
ESPLQTPTEDGSEEPGSETSDAK-TPPKSPSSAKSR-a14-b10	P301L_tau	P301L_tau	intra-protein xl	58	240	182	3613.7	1205.57	3	2.6	1	27.81
KLDLSNVQSK-SKIGSTENLK-a1-b7	P301L_tau	P301L_tau	intra-protein xl	281	264	17	2188.21	730.411	3	1.2	1	27.71
ENAKAK-LDFKDR-a4-b2	P301L_tau	P301L_tau	intra-protein xl	383	345	38	1433.76	478.928	3	-1.3	1	27.71
TPSLPTPPTREPK-SKIGSTENLK-a11-b2	P301L_tau	P301L_tau	intra-protein xl	222	259	37	2477.34	620.343	4	-3.9	1	27.69
STPTAEDVTAPLVDEGAPGK-KLDLSNVQSK-a7-b1	P301L_tau	P301L_tau	intra-protein xl	74	281	207	3066.57	767.65	4	-1.5	1	27.12
STPTAEDVTAPLVDEGAPGK-GADGKTK-a14-b5	P301L_tau	P301L_tau	intra-protein xl	81	148	67	2611.3	653.832	4	0	2	26.79
IGSLDNITHVPGGGNKK-IETHKLTFR-a5-b5	P301L_tau	P301L_tau	intra-protein xl	358	375	17	2831.54	708.893	4	0.3	1	26.73
TPPKSPSSAK-IGSTENLK-a4-b5	P301L_tau	P301L_tau	intra-protein xl	234	264	30	1840.99	614.67	3	-1.5	1	26.52
STPTAEDVTAPLVDEGAPGK-KLDLSNVQSK-a6-b1	P301L_tau	P301L_tau	intra-protein xl	73	281	208	3066.58	1023.2	3	1.7	1	26.44
TDHGAEIVYK-ENAKAK-a6-b4	P301L_tau	P301L_tau	intra-protein xl	391	383	8	1772.9	591.975	3	-1.6	1	26.42
IGSLDNITHVPGGGNKK-LDFKDR-a16-b2	P301L_tau	P301L_tau	intra-protein xl	369	345	24	2480.31	621.086	4	0	2	26.21
TPSLPTPPTREPK-KVAVVR-a11-b1	P301L_tau	P301L_tau	intra-protein xl	222	225	3	2072.21	519.06	4	-1.6	2	26.02
STPTAEDVTAPLVDEGAPGK-SKDGTGSDDKK-a7-b10	P301L_tau	P301L_tau	intra-protein xl	74	140	66	3072.47	1025.17	3	0.1	1	25.99
STPTAEDVTAPLVDEGAPGK-IGSTENLKHQPGGGK-a6-b8	P301L_tau	P301L_tau	intra-protein xl	73	267	194	3457.73	1153.59	3	-0.2	1	25.75
SKDGTGSDDKK-TKIATPR-a3-b2	P301L_tau	P301L_tau	intra-protein xl	133	150	17	1903.99	635.673	3	-1.1	3	25.51
IPAKTPPAPK-TPPSSGEPPK-a4-b7	P301L_tau	P301L_tau	intra-protein xl	174	187	13	1996.1	666.374	3	-0.9	3	25.03
ESPLQTPTEDGSEEPGSETSDAK-KVAVVR-a9-b1	P301L_tau	P301L_tau	intra-protein xl	53	225	172	3042.47	1015.16	3	1.4	1	24.78
TPPAPKTPPSSGEPPKSGDR-SKDGTGSDDKK-a6-b3	P301L_tau	P301L_tau	intra-protein xl	180	133	47	3120.53	781.141	4	0	1	24.42
IGSLDNITHVPGGGNK-KIETHKLTFR-a5-b6	P301L_tau	P301L_tau	intra-protein xl	358	375	17	2831.53	944.852	3	-2.4	1	24.1
TPPKSPSSAKSR-KAKGADGK-a10-b6	P301L_tau	P301L_tau	intra-protein xl	240	146	94	1997.1	666.708	3	-0.6	1	23.97
QEFEVMEDHAGTYGLGDRKDQGGYTXHQDQEGDTDAGLK-IPAKTPPAPKTPPSSGEPPK-a2-b4	P301L_tau	P301L_tau	intra-protein xl	7	174	167	6321.95	1265.4	5	0.1	1	23.84
SKDGTGSDDKK-IPAKTPPAPK-a9-b4	P301L_tau	P301L_tau	intra-protein xl	139	174	35	2137.14	713.389	3	2.5	1	23.76
STPTAEDVTAPLVDEGAPGK-AKGADGK-a6-b2	P301L_tau	P301L_tau	intra-protein xl	73	143	70	2581.28	861.436	3	-1.2	1	23.73
IGSLDNITHVPGGGNK-LDFKDR-a5-b4	P301L_tau	P301L_tau	intra-protein xl	358	347	11	2352.22	589.062	4	-0.8	1	23.31
ESPLQTPTEDGSEEPGSETSDAK-KLDLSNVQSK-a13-b1	P301L_tau	P301L_tau	intra-protein xl	57	281	224	3502.64	876.667	4	-1.6	1	23.26
MAEPRQEFEVMEDHAGTYGLGDR-ENAKAKTDHGAEIVYK-a12-b6	P301L_tau	P301L_tau	intra-protein xl	12	385	373	4392.07	1099.02	4	2.7	2	23.23
IGSTENLKHQPGGGK-LQTAPVPMPDLK-a8-b10	P301L_tau	P301L_tau	intra-protein xl	267	252	15	2812.49	704.13	4	0	1	22.96
TPPKSPSSAK-TPPSSGEPPK-a4-b7	P301L_tau	P301L_tau	intra-protein xl	234	187	47	1976.02	659.682	3	0.6	3	22.71
STPTAEDVTAPLVDEGAPGK-GAAPPGQKGQANATR-a15-b8	P301L_tau	P301L_tau	intra-protein xl	82	163	81	3358.67	1120.57	3	-0.5	2	22.63
TPSLPTPPTREPK-TPPKSPSSAKSR-a11-b10	P301L_tau	P301L_tau	intra-protein xl	222	240	18	2643.44	882.154	3	1	1	22.59
ESPLQTPTEDGSEEPGSETSDAK-IPAKTPPAPK-a13-b4	P301L_tau	P301L_tau	intra-protein xl	57	174	117	3390.65	1131.22	3	4.7	1	22.57
ESPLQTPTEDGSEEPGSETSDAK-SKIGSTENLK-a10-b2	P301L_tau	P301L_tau	intra-protein xl	54	259	205	3447.61	1150.21	3	2.7	1	22.31
P301L Tau_ RT_intra_DMTMM_05
Id	Protein1	Protein2	XLType	AbsPos1	AbsPos2	deltaAA	Mr	Mz	z	Error_rel[ppm]	nseen	ld-Score
DGTGSDDK-TKIATPR-a6-b2	P301L_tau	P301L_tau	intra-protein xl	138	150	12	1560.77	521.265	3	-1.3	1	42.01
IGSLDNITHVPGGGNK-KIETHK-a5-b1	P301L_tau	P301L_tau	intra-protein xl	358	370	12	2314.24	463.855	5	-1	1	41.49
LQTAPVPMPDLK-SKIGSTENLK-a10-b2	P301L_tau	P301L_tau	intra-protein xl	252	259	7	2366.29	592.579	4	-0.7	1	41.38
STPTAEDVTAPLVDEGAPGK-KVAVVR-a6-b1	P301L_tau	P301L_tau	intra-protein xl	73	225	152	2606.39	652.605	4	-0.7	1	38.2
STPTAEDVTAPLVDEGAPGK-TKIATPR-a7-b2	P301L_tau	P301L_tau	intra-protein xl	74	150	76	2721.42	681.362	4	-1	3	37.96
HQPGGGKVQIINK-KLDLSNVQSK-a7-b3	P301L_tau	P301L_tau	intra-protein xl	274	283	9	2487.39	498.485	5	-2.1	3	36.87
LQTAPVPXPDLK-SKIGSTENLK-a10-b2	P301L_tau	P301L_tau	intra-protein xl	252	259	7	2382.28	596.577	4	-2.4	1	36.4
STPTAEDVTAPLVDEGAPGK-SKIGSTENLK-a7-b2	P301L_tau	P301L_tau	intra-protein xl	74	259	185	3011.53	753.89	4	-0.4	2	35.8
IGSLDNITHVPGGGNK-LDFKDR-a5-b4	P301L_tau	P301L_tau	intra-protein xl	358	347	11	2352.22	589.062	4	-1.5	1	34.51
KLDLSNVQSK-IGSTENLK-a1-b5	P301L_tau	P301L_tau	intra-protein xl	281	264	17	1973.07	494.276	4	-2.7	2	34.32
VQSKIGSLDNITHVPGGGNK-SPVVSGDTSPR-a4-b7	P301L_tau	P301L_tau	intra-protein xl	353	402	49	3102.6	776.659	4	-0.6	1	34.15
SEKLDFKDR-KIETHK-a3-b3	P301L_tau	P301L_tau	intra-protein xl	343	372	29	1873	625.342	3	-1.4	1	34.04
SKDGTGSDDKK-TKIATPR-a9-b2	P301L_tau	P301L_tau	intra-protein xl	139	150	11	1904	477.007	4	0.1	3	33.9
DGTGSDDKK-TKIATPR-a7-b2	P301L_tau	P301L_tau	intra-protein xl	139	150	11	1688.87	563.964	3	-0.2	1	33.69
TPPSSGEPPK-TKIATPR-a7-b2	P301L_tau	P301L_tau	intra-protein xl	187	150	37	1762.96	588.66	3	-0.2	1	33.43
IGSLDNITHVPGGGNKK-IETHKLTFR-a5-b5	P301L_tau	P301L_tau	intra-protein xl	358	375	17	2831.54	944.854	3	-0.6	2	33.13
SKIGSTENLK-LDLSNVQSK-a2-b2	P301L_tau	P301L_tau	intra-protein xl	259	283	24	2060.11	687.711	3	-0.5	1	32.88
SKDGTGSDDKK-IPAKTPPAPK-a9-b4	P301L_tau	P301L_tau	intra-protein xl	139	174	35	2137.13	535.291	4	-2	2	32.03
ESPLQTPTEDGSEEPGSETSDAK-KVAVVR-a1-b1	P301L_tau	P301L_tau	intra-protein xl	45	225	180	3042.46	1015.16	3	0.1	1	31.6
SEKLDFK-DRVQSK-a3-b1	P301L_tau	P301L_tau	intra-protein xl	343	348	5	1578.83	527.286	3	-1.7	1	31.56
STPTAEDVTAPLVDEGAPGK-VQIINKK-a6-b6	P301L_tau	P301L_tau	intra-protein xl	73	280	207	2777.48	926.833	3	-1.5	1	31.52
STPTAEDVTAPLVDEGAPGK-TPPKSPSSAK-a7-b4	P301L_tau	P301L_tau	intra-protein xl	74	234	160	2934.48	979.169	3	0.4	1	31.17
TDHGAEIVYK-ENAKAK-a2-b4	P301L_tau	P301L_tau	intra-protein xl	387	383	4	1772.9	591.976	3	-0.4	2	30.76
TPSLPTPPTREPK-KVAVVR-a11-b1	P301L_tau	P301L_tau	intra-protein xl	222	225	3	2072.21	519.06	4	-0.4	2	30.75
STPTAEDVTAPLVDEGAPGK-GADGKTK-a14-b5	P301L_tau	P301L_tau	intra-protein xl	81	148	67	2611.3	653.832	4	-0.9	3	30.3
ESPLQTPTEDGSEEPGSETSDAK-KLDLSNVQSK-a13-b1	P301L_tau	P301L_tau	intra-protein xl	57	281	224	3502.64	1168.55	3	-2.4	1	29.66
HQPGGGKVQIINKK-IGSTENLK-a7-b5	P301L_tau	P301L_tau	intra-protein xl	274	264	10	2345.31	587.336	4	-2.4	1	29.45
LQTAPVPMPDLK-KVAVVR-a10-b1	P301L_tau	P301L_tau	intra-protein xl	252	225	27	1961.15	491.295	4	0	1	29.43
SPVVSGDTSPR-KIETHKLTFR-a7-b6	P301L_tau	P301L_tau	intra-protein xl	402	375	27	2354.27	589.575	4	-1.1	2	29.17
LQTAPVPMPDLK-VQIINKK-a10-b6	P301L_tau	P301L_tau	intra-protein xl	252	280	28	2132.24	534.067	4	-0.5	1	28.7
ESPLQTPTEDGSEEPGSETSDAK-TKIATPR-a13-b2	P301L_tau	P301L_tau	intra-protein xl	57	150	93	3157.49	1053.5	3	-1	1	28.54
STPTAEDVTAPLVDEGAPGK-SKDGTGSDDKK-a6-b10	P301L_tau	P301L_tau	intra-protein xl	73	140	67	3072.47	1025.16	3	-0.4	1	28.12
GAAPPGQKGQANATR-TPPSSGEPPK-a8-b7	P301L_tau	P301L_tau	intra-protein xl	163	187	24	2400.21	601.061	4	-0.7	6	28.1
IPAKTPPAPK-TPPSSGEPPK-a4-b7	P301L_tau	P301L_tau	intra-protein xl	174	187	13	1996.1	666.374	3	0.3	2	28.09
TPPAPKTPPSSGEPPK-SKDGTGSDDKK-a6-b9	P301L_tau	P301L_tau	intra-protein xl	180	139	41	2705.35	902.791	3	-0.4	2	28.01
STPTAEDVTAPLVDEGAPGK-GADGKTK-a7-b5	P301L_tau	P301L_tau	intra-protein xl	74	148	74	2611.29	871.439	3	-1.6	1	27.95
ENAKAK-LDFKDR-a4-b2	P301L_tau	P301L_tau	intra-protein xl	383	345	38	1433.76	478.928	3	-1.2	2	27.34
STPTAEDVTAPLVDEGAPGK-IPAKTPPAPK-a6-b4	P301L_tau	P301L_tau	intra-protein xl	73	174	101	2954.56	985.861	3	0.2	2	26.85
SKDGTGSDDKK-TKIATPR-a3-b2	P301L_tau	P301L_tau	intra-protein xl	133	150	17	1903.99	477.006	4	-1.9	1	26.55
SRTPSLPTPPTREPK-KVAVVR-a13-b1	P301L_tau	P301L_tau	intra-protein xl	222	225	3	2315.34	464.076	5	-2	1	25.67
IGSLDNITHVPGGGNKK-LDFKDR-a16-b2	P301L_tau	P301L_tau	intra-protein xl	369	345	24	2480.31	497.07	5	-1.7	2	25.65
STPTAEDVTAPLVDEGAPGK-TPPKSPSSAK-a6-b4	P301L_tau	P301L_tau	intra-protein xl	73	234	161	2934.48	734.628	4	-0.9	1	25.52
SKIGSTENLK-VQIINKK-a7-b6	P301L_tau	P301L_tau	intra-protein xl	264	280	16	1899.11	634.046	3	-0.9	1	25.13
STPTAEDVTAPLVDEGAPGK-KLDLSNVQSK-a6-b1	P301L_tau	P301L_tau	intra-protein xl	73	281	208	3066.57	1023.2	3	-0.1	1	25.12
TPPAPKTPPSSGEPPKSGDR-DGTGSDDKK-a6-b6	P301L_tau	P301L_tau	intra-protein xl	180	138	42	2905.4	969.473	3	-3.2	2	24.83
IGSTENLKHQPGGGK-KLDLSNVQSK-a8-b3	P301L_tau	P301L_tau	intra-protein xl	267	283	16	2634.41	659.609	4	-1.3	1	24.78
STPTAEDVTAPLVDEGAPGK-SKDGTGSDDKK-a14-b10	P301L_tau	P301L_tau	intra-protein xl	81	140	59	3072.47	615.502	5	-0.5	1	24.25
TPPKSPSSAK-TPPSSGEPPK-a4-b7	P301L_tau	P301L_tau	intra-protein xl	234	187	47	1976.02	659.682	3	1.1	3	24.15
VQSKIGSLDNITHVPGGGNK-KIETHK-a9-b1	P301L_tau	P301L_tau	intra-protein xl	358	370	12	2756.49	460.423	6	-1.3	1	23.34
STPTAEDVTAPLVDEGAPGK-GAAPPGQKGQANATR-a15-b8	P301L_tau	P301L_tau	intra-protein xl	82	163	81	3358.69	1120.57	3	3.3	2	22.71
SPVVSGDTSPR-IETHKLTFR-a7-b5	P301L_tau	P301L_tau	intra-protein xl	402	375	27	2226.18	743.068	3	1.6	1	22.48
TPPKSPSSAKSR-TPPSSGEPPK-a10-b7	P301L_tau	P301L_tau	intra-protein xl	240	187	53	2219.16	740.726	3	0.1	1	22.44
STPTAEDVTAPLVDEGAPGK-GAAPPGQKGQANATR-a7-b8	P301L_tau	P301L_tau	intra-protein xl	74	163	89	3358.67	1120.57	3	-0.7	3	22.11
WT Tau_ 50C_intra_DMTMM_01
Id	Protein1	Protein2	XLType	AbsPos1	AbsPos2	deltaAA	Mr	Mz	z	Error_rel[ppm]	nseen	ld-Score
STPTAEDVTAPLVDEGAPGK-KVAVVR-a6-b1	WT_tau	WT_tau	intra-protein xl	73	225	152	2606.39	652.604	4	-1.9	2	44.51
STPTAEDVTAPLVDEGAPGK-KVAVVR-a7-b1	WT_tau	WT_tau	intra-protein xl	74	225	151	2606.39	652.604	4	-1.9	2	40.5
TPPAPKTPPSSGEPPKSGDR-SKDGTGSDDKK-a6-b3	WT_tau	WT_tau	intra-protein xl	180	133	47	3120.53	781.14	4	-1.6	1	39.69
LQTAPVPMPDLK-SKIGSTENLK-a10-b2	WT_tau	WT_tau	intra-protein xl	252	259	7	2366.28	592.579	4	-1.9	1	38.58
KLDLSNVQSK-IGSTENLK-a1-b5	WT_tau	WT_tau	intra-protein xl	281	264	17	1973.07	658.699	3	-2.9	1	37.86
SKDGTGSDDKK-IPAKTPPAPK-a9-b4	WT_tau	WT_tau	intra-protein xl	139	174	35	2137.13	535.291	4	-1.7	1	37.3
TPPSSGEPPK-TKIATPR-a7-b2	WT_tau	WT_tau	intra-protein xl	187	150	37	1762.95	441.746	4	-1.7	1	37.24
LQTAPVPXPDLK-SKIGSTENLK-a10-b2	WT_tau	WT_tau	intra-protein xl	252	259	7	2382.28	596.577	4	-1.9	1	36.96
IGSLDNITHVPGGGNK-SEKLDFKDR-a5-b3	WT_tau	WT_tau	intra-protein xl	358	343	15	2696.39	675.104	4	-0.6	2	36.96
DGTGSDDKK-TKIATPR-a6-b2	WT_tau	WT_tau	intra-protein xl	138	150	12	1688.87	423.224	4	-2.2	2	36.92
STPTAEDVTAPLVDEGAPGK-SKIGSTENLK-a7-b2	WT_tau	WT_tau	intra-protein xl	74	259	185	3011.53	753.889	4	-1.3	2	36.7
SPVVSGDTSPR-TPPKSPSSAK-a7-b4	WT_tau	WT_tau	intra-protein xl	402	234	168	2081.07	694.7	3	-0.1	1	36.45
IGSLDNITHVPGGGNK-VQIINKK-a5-b6	WT_tau	WT_tau	intra-protein xl	358	280	78	2401.34	801.454	3	-2.5	1	36.24
TPPSSGEPPK-KVAVVR-a7-b1	WT_tau	WT_tau	intra-protein xl	187	225	38	1647.93	412.99	4	-2.4	1	35.93
LDLSNVQSK-SPSSAKSR-a2-b6	WT_tau	WT_tau	intra-protein xl	283	240	43	1802.94	601.99	3	-2	1	35.51
STPTAEDVTAPLVDEGAPGK-TKIATPR-a7-b2	WT_tau	WT_tau	intra-protein xl	74	150	76	2721.41	681.361	4	-2.2	1	34.71
SPVVSGDTSPR-KIETHK-a7-b1	WT_tau	WT_tau	intra-protein xl	402	370	32	1836.96	460.249	4	-2.3	2	34.66
TPPKSPSSAKSR-SPVVSGDTSPR-a10-b7	WT_tau	WT_tau	intra-protein xl	240	402	162	2324.2	582.059	4	-1.5	1	34.57
IGSLDNITHVPGGGNK-LDFKDR-a5-b4	WT_tau	WT_tau	intra-protein xl	358	347	11	2352.22	785.08	3	-1.1	2	34.41
DGTGSDDK-TKIATPR-a7-b2	WT_tau	WT_tau	intra-protein xl	139	150	11	1560.77	521.265	3	-1.5	1	34.16
ESPLQTPTEDGSEEPGSETSDAK-KVAVVR-a1-b1	WT_tau	WT_tau	intra-protein xl	45	225	180	3042.46	1015.16	3	0	1	34.15
IGSTENLK-SPSSAKSR-a5-b6	WT_tau	WT_tau	intra-protein xl	264	240	24	1660.87	554.632	3	-1.9	1	34.07
DGTGSDDKK-TKIATPR-a7-b2	WT_tau	WT_tau	intra-protein xl	139	150	11	1688.86	563.963	3	-2.9	3	33.74
WT Tau_ 50C_intra_DMTMM_02
Id	Protein1	Protein2	XLType	AbsPos1	AbsPos2	deltaAA	Mr	Mz	z	Error_rel[ppm]	nseen	ld-Score
KLDLSNVQSK-SKIGSTENLK-a3-b2	WT_tau	WT_tau	intra-protein xl	283	259	24	2188.21	730.41	3	-0.3	1	43.17
TPSLPTPPTREPK-KVAVVR-a11-b1	WT_tau	WT_tau	intra-protein xl	222	225	3	2072.21	415.45	5	-0.8	3	41.4
DGTGSDDK-TKIATPR-a7-b2	WT_tau	WT_tau	intra-protein xl	139	150	11	1560.77	521.265	3	-1.7	1	40.8
DGTGSDDKK-TKIATPR-a1-b2	WT_tau	WT_tau	intra-protein xl	133	150	17	1688.87	563.963	3	-1.7	1	40.13
VQSKIGSLDNITHVPGGGNK-SPVVSGDTSPR-a4-b7	WT_tau	WT_tau	intra-protein xl	353	402	49	3102.6	776.658	4	-1.5	1	39.36
HQPGGGKVQIINK-KLDLSNVQSK-a7-b3	WT_tau	WT_tau	intra-protein xl	274	283	9	2487.39	498.486	5	-1	3	39.22
IGSLDNITHVPGGGNK-KIETHK-a5-b1	WT_tau	WT_tau	intra-protein xl	358	370	12	2314.23	463.855	5	-2.4	2	38.97
LQTAPVPMPDLK-SKIGSTENLK-a10-b2	WT_tau	WT_tau	intra-protein xl	252	259	7	2366.28	592.579	4	-2	2	38.83
STPTAEDVTAPLVDEGAPGK-TKIATPR-a6-b2	WT_tau	WT_tau	intra-protein xl	73	150	77	2721.41	681.361	4	-2.5	1	38.6
KLDLSNVQSK-IGSTENLK-a1-b5	WT_tau	WT_tau	intra-protein xl	281	264	17	1973.08	658.7	3	-1.5	1	38.06
SKIGSTENLK-LDLSNVQSK-a2-b2	WT_tau	WT_tau	intra-protein xl	259	283	24	2060.11	687.711	3	-1.2	1	38.04
STPTAEDVTAPLVDEGAPGK-KLDLSNVQSK-a7-b1	WT_tau	WT_tau	intra-protein xl	74	281	207	3066.57	767.651	4	-0.4	1	37.8
IGSLDNITHVPGGGNKK-IETHKLTFR-a5-b5	WT_tau	WT_tau	intra-protein xl	358	375	17	2831.53	472.93	6	-2	2	37.62
LQTAPVPMPDLK-KVAVVR-a10-b1	WT_tau	WT_tau	intra-protein xl	252	225	27	1961.14	491.294	4	-2.6	1	37.56
STPTAEDVTAPLVDEGAPGK-SKIGSTENLK-a6-b2	WT_tau	WT_tau	intra-protein xl	73	259	186	3011.52	753.889	4	-2.2	2	37.43
SPVVSGDTSPR-ENAKAK-a7-b4	WT_tau	WT_tau	intra-protein xl	402	383	19	1741.89	581.639	3	-1.4	1	37.24
KLDLSNVQSK-KLDLSNVQSK-a1-b3	WT_tau	WT_tau	intra-protein xl	281	283	2	2243.24	748.756	3	-1.5	2	37.23
LQTAPVPXPDLK-SKIGSTENLK-a10-b2	WT_tau	WT_tau	intra-protein xl	252	259	7	2382.28	596.578	4	-0.7	3	36.29
STPTAEDVTAPLVDEGAPGK-TKIATPR-a7-b2	WT_tau	WT_tau	intra-protein xl	74	150	76	2721.41	681.362	4	-1.4	1	35.75
IPAKTPPAPK-DGTGSDDKK-a4-b1	WT_tau	WT_tau	intra-protein xl	174	133	41	1922.01	641.677	3	-2	1	35.7
SKDGTGSDDKK-TKIATPR-a9-b2	WT_tau	WT_tau	intra-protein xl	139	150	11	1903.99	477.006	4	-2.9	4	35.23
SKDGTGSDDKK-TKIATPR-a3-b2	WT_tau	WT_tau	intra-protein xl	133	150	17	1903.99	635.672	3	-2.2	3	34.64
IGSTENLK-SPSSAKSR-a5-b6	WT_tau	WT_tau	intra-protein xl	264	240	24	1660.87	554.632	3	-1.3	1	33.02
WT Tau_ 50C_intra_DMTMM_03
Id	Protein1	Protein2	XLType	AbsPos1	AbsPos2	deltaAA	Mr	Mz	z	Error_rel[ppm]	nseen	ld-Score
LQTAPVPMPDLK-KLDLSNVQSK-a10-b1	WT_tau	WT_tau	intra-protein xl	252	281	29	2421.33	606.341	4	0.5	1	41.41
STPTAEDVTAPLVDEGAPGK-GADGKTK-a6-b5	WT_tau	WT_tau	intra-protein xl	73	148	75	2611.29	653.831	4	-1.4	2	40.95
STPTAEDVTAPLVDEGAPGK-TKIATPR-a7-b2	WT_tau	WT_tau	intra-protein xl	74	150	76	2721.42	681.362	4	-0.1	2	39.57
KLDLSNVQSK-IGSTENLK-a1-b5	WT_tau	WT_tau	intra-protein xl	281	264	17	1973.08	658.701	3	-0.5	1	38.17
SKDGTGSDDKK-TKIATPR-a9-b2	WT_tau	WT_tau	intra-protein xl	139	150	11	1903.99	477.006	4	-2.3	5	37.77
LQTAPVPMPDLK-KVAVVR-a10-b1	WT_tau	WT_tau	intra-protein xl	252	225	27	1961.15	491.295	4	-0.5	1	37.5
STPTAEDVTAPLVDEGAPGK-KVAVVR-a7-b1	WT_tau	WT_tau	intra-protein xl	74	225	151	2606.39	652.605	4	-1.4	2	37.38
IGSLDNITHVPGGGNK-SEKLDFKDR-a5-b3	WT_tau	WT_tau	intra-protein xl	358	343	15	2696.38	675.104	4	-1.9	1	37.06
DGTGSDDKK-TKIATPR-a1-b2	WT_tau	WT_tau	intra-protein xl	133	150	17	1688.87	563.964	3	-0.5	1	36.76
STPTAEDVTAPLVDEGAPGK-SKIGSTENLK-a7-b2	WT_tau	WT_tau	intra-protein xl	74	259	185	3011.53	753.892	4	1.7	1	36.5
TPSLPTPPTREPK-KVAVVR-a11-b1	WT_tau	WT_tau	intra-protein xl	222	225	3	2072.21	415.449	5	-1.8	2	36.07
STPTAEDVTAPLVDEGAPGK-GADGKTK-a7-b5	WT_tau	WT_tau	intra-protein xl	74	148	74	2611.3	653.832	4	-0.1	3	35.81
LQTAPVPXPDLK-SKIGSTENLK-a10-b2	WT_tau	WT_tau	intra-protein xl	252	259	7	2382.28	596.578	4	-1	2	35.74
DGTGSDDK-TKIATPR-a6-b2	WT_tau	WT_tau	intra-protein xl	138	150	12	1560.78	521.266	3	0.2	2	34.99
DGTGSDDKK-TKIATPR-a7-b2	WT_tau	WT_tau	intra-protein xl	139	150	11	1688.87	563.963	3	-2.8	4	34.77
LQTAPVPMPDLK-VQIINKK-a10-b6	WT_tau	WT_tau	intra-protein xl	252	280	28	2132.24	534.067	4	-1.6	1	34.14
IGSTENLK-KVAVVR-a5-b1	WT_tau	WT_tau	intra-protein xl	264	225	39	1512.9	505.307	3	-1.2	1	34.06
STPTAEDVTAPLVDEGAPGK-IPAKTPPAPK-a6-b4	WT_tau	WT_tau	intra-protein xl	73	174	101	2954.56	739.648	4	0.4	2	33.95
SPVVSGDTSPR-ENAKAK-a7-b4	WT_tau	WT_tau	intra-protein xl	402	383	19	1741.89	581.639	3	-0.5	1	33.87
SKDGTGSDDKK-IPAKTPPAPK-a9-b4	WT_tau	WT_tau	intra-protein xl	139	174	35	2137.14	713.387	3	-0.2	2	33.2
IGSLDNITHVPGGGNKK-LDLSNVQSK-a16-b2	WT_tau	WT_tau	intra-protein xl	369	283	86	2690.43	673.616	4	-0.8	1	32.79
LQTAPVPMPDLK-SKIGSTENLK-a10-b2	WT_tau	WT_tau	intra-protein xl	252	259	7	2366.28	592.579	4	-1.2	2	31.89
VQSKIGSLDNITHVPGGGNK-LDFKDR-a4-b2	WT_tau	WT_tau	intra-protein xl	353	345	8	2794.47	699.626	4	-0.6	2	31.04
WT Tau_ 50C_intra_DMTMM_04
Id	Protein1	Protein2	XLType	AbsPos1	AbsPos2	deltaAA	Mr	Mz	z	Error_rel[ppm]	nseen	ld-Score
IGSLDNITHVPGGGNK-KIETHK-a5-b1	WT_tau	WT_tau	intra-protein xl	358	370	12	2314.24	463.856	5	-0.2	2	43.08
STPTAEDVTAPLVDEGAPGK-KVAVVR-a7-b1	WT_tau	WT_tau	intra-protein xl	74	225	151	2606.39	652.605	4	-0.8	2	42.53
LQTAPVPMPDLK-SKIGSTENLK-a10-b2	WT_tau	WT_tau	intra-protein xl	252	259	7	2366.29	592.579	4	-0.7	2	41.86
STPTAEDVTAPLVDEGAPGK-TKIATPR-a7-b2	WT_tau	WT_tau	intra-protein xl	74	150	76	2721.42	681.363	4	1.2	2	41.55
LQTAPVPMPDLK-KLDLSNVQSK-a10-b1	WT_tau	WT_tau	intra-protein xl	252	281	29	2421.33	606.34	4	0	2	41.48
STPTAEDVTAPLVDEGAPGK-GADGKTK-a6-b5	WT_tau	WT_tau	intra-protein xl	73	148	75	2611.3	653.833	4	0.4	2	40.51
KLDLSNVQSK-IGSTENLK-a1-b5	WT_tau	WT_tau	intra-protein xl	281	264	17	1973.08	658.7	3	-1.2	2	39.3
VQSKIGSLDNITHVPGGGNK-SPVVSGDTSPR-a4-b7	WT_tau	WT_tau	intra-protein xl	353	402	49	3102.6	776.658	4	-1.9	1	39.25
SKDGTGSDDKK-TKIATPR-a8-b2	WT_tau	WT_tau	intra-protein xl	138	150	12	1903.99	477.006	4	-2.4	1	38.31
DGTGSDDKK-TKIATPR-a1-b2	WT_tau	WT_tau	intra-protein xl	133	150	17	1688.87	563.964	3	-1	1	38.31
DGTGSDDK-TKIATPR-a7-b2	WT_tau	WT_tau	intra-protein xl	139	150	11	1560.77	521.266	3	-0.4	1	38.21
LQTAPVPMPDLK-KVAVVR-a10-b1	WT_tau	WT_tau	intra-protein xl	252	225	27	1961.15	491.295	4	-1.1	2	37.98
SKDGTGSDDKK-TKIATPR-a9-b2	WT_tau	WT_tau	intra-protein xl	139	150	11	1903.99	477.005	4	-3.1	6	37.2
TPSLPTPPTREPK-KVAVVR-a11-b1	WT_tau	WT_tau	intra-protein xl	222	225	3	2072.2	415.449	5	-2.7	4	36.82
SKIGSTENLK-LDLSNVQSK-a2-b2	WT_tau	WT_tau	intra-protein xl	259	283	24	2060.11	687.712	3	0.7	1	36.63
STPTAEDVTAPLVDEGAPGK-SKIGSTENLK-a6-b2	WT_tau	WT_tau	intra-protein xl	73	259	186	3011.53	753.89	4	-0.5	1	35.71
IGSTENLK-KVAVVR-a5-b1	WT_tau	WT_tau	intra-protein xl	264	225	39	1512.89	505.306	3	-2.2	1	35.6
LQTAPVPXPDLK-SKIGSTENLK-a10-b2	WT_tau	WT_tau	intra-protein xl	252	259	7	2382.28	596.578	4	-1.4	1	35.1
SKDGTGSDDK-TKIATPR-a9-b2	WT_tau	WT_tau	intra-protein xl	139	150	11	1775.9	592.974	3	-1.2	1	34.78
HQPGGGKVQIINK-KLDLSNVQSK-a7-b3	WT_tau	WT_tau	intra-protein xl	274	283	9	2487.39	498.485	5	-1.7	3	34.67
TDHGAEIVYK-ENAKAK-a2-b4	WT_tau	WT_tau	intra-protein xl	387	383	4	1772.9	591.976	3	-0.9	1	34.04
SPVVSGDTSPR-ENAKAK-a7-b4	WT_tau	WT_tau	intra-protein xl	402	383	19	1741.9	581.64	3	0	2	33.32
IGSLDNITHVPGGGNK-SEKLDFKDR-a5-b7	WT_tau	WT_tau	intra-protein xl	358	347	11	2696.39	675.105	4	-0.4	2	32.62
SKDGTGSDDKK-IPAKTPPAPK-a8-b4	WT_tau	WT_tau	intra-protein xl	138	174	36	2137.14	535.291	4	-1.6	1	31.85
TPPSSGEPPK-TKIATPR-a7-b2	WT_tau	WT_tau	intra-protein xl	187	150	37	1762.96	441.747	4	-1.2	1	31.55
DGTGSDDKK-TKIATPR-a7-b2	WT_tau	WT_tau	intra-protein xl	139	150	11	1688.87	563.964	3	-1.1	3	31.34
WT Tau_ 50C_intra_DMTMM_05
Id	Protein1	Protein2	XLType	AbsPos1	AbsPos2	deltaAA	Mr	Mz	z	Error_rel[ppm]	nseen	ld-Score
LQTAPVPMPDLK-SKIGSTENLK-a10-b2	WT_tau	WT_tau	intra-protein xl	252	259	7	2366.28	592.579	4	-1.4	2	43.08
SKDGTGSDDKK-TKIATPR-a9-b2	WT_tau	WT_tau	intra-protein xl	139	150	11	1903.99	477.006	4	-2.4	6	40.73
STPTAEDVTAPLVDEGAPGK-KVAVVR-a7-b1	WT_tau	WT_tau	intra-protein xl	74	225	151	2606.39	652.605	4	-0.5	1	40.2
VQSKIGSLDNITHVPGGGNK-SPVVSGDTSPR-a4-b7	WT_tau	WT_tau	intra-protein xl	353	402	49	3102.6	776.658	4	-1.3	1	40.05
STPTAEDVTAPLVDEGAPGK-GADGKTK-a6-b5	WT_tau	WT_tau	intra-protein xl	73	148	75	2611.3	653.832	4	-0.1	2	38.84
IGSLDNITHVPGGGNKK-IETHKLTFR-a5-b5	WT_tau	WT_tau	intra-protein xl	358	375	17	2831.54	472.931	6	-1.3	2	38.39
KLDLSNVQSK-KLDLSNVQSK-a1-b3	WT_tau	WT_tau	intra-protein xl	281	283	2	2243.25	748.757	3	0.2	2	38.05
SKDGTGSDDKK-IPAKTPPAPK-a9-b4	WT_tau	WT_tau	intra-protein xl	139	174	35	2137.13	713.385	3	-2.7	2	37.41
DGTGSDDK-TKIATPR-a6-b2	WT_tau	WT_tau	intra-protein xl	138	150	12	1560.77	521.264	3	-3.3	1	37.35
IGSTENLKHQPGGGK-KLDLSNVQSK-a8-b3	WT_tau	WT_tau	intra-protein xl	267	283	16	2634.41	879.143	3	-0.7	1	37.18
KLDLSNVQSK-IGSTENLK-a1-b5	WT_tau	WT_tau	intra-protein xl	281	264	17	1973.08	658.701	3	-0.1	1	37.11
DGTGSDDKK-TKIATPR-a1-b2	WT_tau	WT_tau	intra-protein xl	133	150	17	1688.87	563.963	3	-1.7	1	36.97
LQTAPVPMPDLK-KVAVVR-a10-b1	WT_tau	WT_tau	intra-protein xl	252	225	27	1961.15	491.295	4	-1.3	1	36.68
LQTAPVPXPDLK-SKIGSTENLK-a10-b2	WT_tau	WT_tau	intra-protein xl	252	259	7	2382.28	596.578	4	-0.9	3	36.53
ESPLQTPTEDGSEEPGSETSDAK-IPAKTPPAPK-a13-b4	WT_tau	WT_tau	intra-protein xl	57	174	117	3390.65	1131.22	3	4.8	1	36.48
P301L Tau_ 50C_intra_DMTMM_01
Id	Protein1	Protein2	XLType	AbsPos1	AbsPos2	deltaAA	Mr	Mz	z	Error_rel[ppm]	nseen	ld-Score
STPTAEDVTAPLVDEGAPGK-AKGADGK-a7-b2	P301L_tau	P301L_tau	intra-protein xl	74	143	69	2581.28	646.329	4	-0.7	1	41.67
SKDGTGSDDKK-IPAKTPPAPK-a9-b4	P301L_tau	P301L_tau	intra-protein xl	139	174	35	2137.13	535.291	4	-2.7	2	39.88
STPTAEDVTAPLVDEGAPGK-KVAVVR-a6-b1	P301L_tau	P301L_tau	intra-protein xl	73	225	152	2606.39	652.605	4	-1	4	39.61
TPSLPTPPTREPK-KVAVVR-a11-b1	P301L_tau	P301L_tau	intra-protein xl	222	225	3	2072.2	415.449	5	-3.3	2	39.18
IGSTENLKHQPGGGK-KLDLSNVQSK-a8-b3	P301L_tau	P301L_tau	intra-protein xl	267	283	16	2634.41	879.143	3	-1.6	2	38.93
SKDGTGSDDKK-TKIATPR-a9-b2	P301L_tau	P301L_tau	intra-protein xl	139	150	11	1903.99	477.006	4	-1.7	2	38.52
SEKLDFKDR-KIETHK-a3-b3	P301L_tau	P301L_tau	intra-protein xl	343	372	29	1873	625.341	3	-2.5	1	38.3
KLDLSNVQSK-IGSTENLK-a1-b5	P301L_tau	P301L_tau	intra-protein xl	281	264	17	1973.07	658.699	3	-2.8	1	38.26
LQTAPVPMPDLK-SKIGSTENLK-a10-b2	P301L_tau	P301L_tau	intra-protein xl	252	259	7	2366.29	592.579	4	-1	1	37.77
DGTGSDDK-TKIATPR-a7-b2	P301L_tau	P301L_tau	intra-protein xl	139	150	11	1560.77	521.265	3	-2	1	37.33
P301L Tau_ 50C_intra_DMTMM_02
Id	Protein1	Protein2	XLType	AbsPos1	AbsPos2	deltaAA	Mr	Mz	z	Error_rel[ppm]	nseen	ld-Score
IGSLDNITHVPGGGNK-KIETHK-a5-b1	P301L_tau	P301L_tau	intra-protein xl	358	370	12	2314.24	463.855	5	-1.5	2	44.74
DGTGSDDKK-TKIATPR-a7-b2	P301L_tau	P301L_tau	intra-protein xl	139	150	11	1688.87	423.225	4	-0.8	3	41.65
LQTAPVPMPDLK-SKIGSTENLK-a10-b2	P301L_tau	P301L_tau	intra-protein xl	252	259	7	2366.29	592.58	4	-0.5	2	41.18
KLDLSNVQSK-IGSTENLK-a1-b5	P301L_tau	P301L_tau	intra-protein xl	281	264	17	1973.08	658.699	3	-2.2	1	40.19
STPTAEDVTAPLVDEGAPGK-IPAKTPPAPK-a6-b4	P301L_tau	P301L_tau	intra-protein xl	73	174	101	2954.56	739.648	4	0.3	1	40.16
VQSKIGSLDNITHVPGGGNK-SPVVSGDTSPR-a4-b7	P301L_tau	P301L_tau	intra-protein xl	353	402	49	3102.61	776.659	4	0	1	38.9
SKDGTGSDDKK-TKIATPR-a9-b2	P301L_tau	P301L_tau	intra-protein xl	139	150	11	1903.99	477.007	4	-0.6	2	38.31
TDHGAEIVYK-ENAKAK-a2-b4	P301L_tau	P301L_tau	intra-protein xl	387	383	4	1772.9	591.976	3	-0.4	2	37.95
IGSLDNITHVPGGGNK-SEKLDFKDR-a5-b3	P301L_tau	P301L_tau	intra-protein xl	358	343	15	2696.39	675.104	4	-1.2	3	37.1
LQTAPVPMPDLK-KVAVVR-a10-b1	P301L_tau	P301L_tau	intra-protein xl	252	225	27	1961.15	491.295	4	-1	2	36.98
IGSLDNITHVPGGGNK-KLDLSNVQSK-a5-b1	P301L_tau	P301L_tau	intra-protein xl	358	281	77	2690.44	673.617	4	0.2	2	36.24
STPTAEDVTAPLVDEGAPGK-KVAVVR-a6-b1	P301L_tau	P301L_tau	intra-protein xl	73	225	152	2606.39	652.605	4	-0.5	3	35.94
SKIGSTENLK-LDLSNVQSK-a2-b2	P301L_tau	P301L_tau	intra-protein xl	259	283	24	2060.11	687.711	3	-0.6	1	35.87
DGTGSDDK-TKIATPR-a6-b2	P301L_tau	P301L_tau	intra-protein xl	138	150	12	1560.77	521.266	3	-0.4	1	35.62
SEKLDFKDR-KIETHK-a3-b3	P301L_tau	P301L_tau	intra-protein xl	343	372	29	1873	469.258	4	-1.7	1	35.44
SPVVSGDTSPR-KIETHK-a7-b1	P301L_tau	P301L_tau	intra-protein xl	402	370	32	1836.97	460.25	4	0	2	34.58
SPVVSGDTSPR-ENAKAK-a7-b4	P301L_tau	P301L_tau	intra-protein xl	402	383	19	1741.89	581.639	3	-1.6	1	34.54
IGSTENLK-VQIINKK-a5-b6	P301L_tau	P301L_tau	intra-protein xl	264	280	16	1683.99	422.004	4	-1.6	2	34.39
SPVVSGDTSPR-KIETHKLTFR-a7-b6	P301L_tau	P301L_tau	intra-protein xl	402	375	27	2354.27	785.765	3	0.3	2	34.15
AKTDHGAEIVYK-KIETHK-a2-b3	P301L_tau	P301L_tau	intra-protein xl	385	372	13	2067.11	690.044	3	-1.8	1	33.84
TDHGAEIVYK-ENAKAK-a6-b4	P301L_tau	P301L_tau	intra-protein xl	391	383	8	1772.9	444.234	4	-1.2	2	33.81
STPTAEDVTAPLVDEGAPGK-TPPAPKTPPSSGEPPK-a6-b6	P301L_tau	P301L_tau	intra-protein xl	73	180	107	3522.77	1175.27	3	0.1	1	33.43
TPPSSGEPPK-KVAVVR-a7-b1	P301L_tau	P301L_tau	intra-protein xl	187	225	38	1647.93	412.99	4	-1.8	1	33.27
DGTGSDDKK-TKIATPR-a1-b2	P301L_tau	P301L_tau	intra-protein xl	133	150	17	1688.87	423.225	4	-0.9	1	33.13
P301L Tau_ 50C_intra_DMTMM_03
Id	Protein1	Protein2	XLType	AbsPos1	AbsPos2	deltaAA	Mr	Mz	z	Error_rel[ppm]	nseen	ld-Score
IGSLDNITHVPGGGNK-KIETHK-a5-b1	P301L_tau	P301L_tau	intra-protein xl	358	370	12	2314.24	463.855	5	-1.9	2	45.16
SKDGTGSDDKK-TKIATPR-a9-b2	P301L_tau	P301L_tau	intra-protein xl	139	150	11	1903.99	477.007	4	-0.6	2	42.11
LQTAPVPMPDLK-SKIGSTENLK-a10-b2	P301L_tau	P301L_tau	intra-protein xl	252	259	7	2366.28	592.579	4	-1.4	1	41.52
STPTAEDVTAPLVDEGAPGK-KVAVVR-a6-b1	P301L_tau	P301L_tau	intra-protein xl	73	225	152	2606.39	652.606	4	0.7	1	40.25
SKIGSTENLK-LDLSNVQSK-a2-b2	P301L_tau	P301L_tau	intra-protein xl	259	283	24	2060.11	687.711	3	-1	1	38.84
HQPGGGKVQIINK-KLDLSNVQSK-a7-b3	P301L_tau	P301L_tau	intra-protein xl	274	283	9	2487.39	498.485	5	-1.6	3	36.5
IGSLDNITHVPGGGNK-SEKLDFKDR-a5-b3	P301L_tau	P301L_tau	intra-protein xl	358	343	15	2696.39	675.104	4	-0.6	2	35.98
SPVVSGDTSPR-ENAKAK-a7-b4	P301L_tau	P301L_tau	intra-protein xl	402	383	19	1741.89	581.639	3	-1	1	35.65
DGTGSDDKK-TKIATPR-a1-b2	P301L_tau	P301L_tau	intra-protein xl	133	150	17	1688.87	423.225	4	-1.1	2	35.62
STPTAEDVTAPLVDEGAPGK-TKIATPR-a7-b2	P301L_tau	P301L_tau	intra-protein xl	74	150	76	2721.42	681.362	4	-0.6	3	35.48
LQTAPVPMPDLK-KVAVVR-a10-b1	P301L_tau	P301L_tau	intra-protein xl	252	225	27	1961.15	491.295	4	0.3	2	35.18
STPTAEDVTAPLVDEGAPGK-TKIATPR-a6-b2	P301L_tau	P301L_tau	intra-protein xl	73	150	77	2721.42	908.149	3	2.2	1	35.16
STPTAEDVTAPLVDEGAPGK-TPPKSPSSAK-a7-b4	P301L_tau	P301L_tau	intra-protein xl	74	234	160	2934.48	979.168	3	-0.8	1	35.09
SPVVSGDTSPR-KIETHK-a7-b1	P301L_tau	P301L_tau	intra-protein xl	402	370	32	1836.97	460.25	4	-0.5	1	34.55
IPAKTPPAPK-DGTGSDDKK-a4-b1	P301L_tau	P301L_tau	intra-protein xl	174	133	41	1922.01	641.677	3	-1.8	2	34.4
IGSTENLK-SPSSAKSR-a5-b6	P301L_tau	P301L_tau	intra-protein xl	264	240	24	1660.87	554.632	3	-0.8	1	34.24
STPTAEDVTAPLVDEGAPGK-KLDLSNVQSK-a7-b1	P301L_tau	P301L_tau	intra-protein xl	74	281	207	3066.57	767.65	4	-1.1	2	33.94
LQTAPVPXPDLK-SKIGSTENLK-a10-b2	P301L_tau	P301L_tau	intra-protein xl	252	259	7	2382.28	596.578	4	-0.5	2	33.7
SKDGTGSDDK-TKIATPR-a9-b2	P301L_tau	P301L_tau	intra-protein xl	139	150	11	1775.9	592.974	3	-0.9	1	33.66
IGSLDNITHVPGGGNKK-IETHKLTFR-a5-b5	P301L_tau	P301L_tau	intra-protein xl	358	375	17	2831.54	944.854	3	-0.4	3	33.17
P301L Tau_ 50C_intra_DMTMM_04
Id	Protein1	Protein2	XLType	AbsPos1	AbsPos2	deltaAA	Mr	Mz	z	Error_rel[ppm]	nseen	ld-Score
SKIGSTENLK-LDLSNVQSK-a2-b2	P301L_tau	P301L_tau	intra-protein xl	259	283	24	2060.11	687.711	3	-1	1	40.9
IGSLDNITHVPGGGNK-KIETHK-a5-b1	P301L_tau	P301L_tau	intra-protein xl	358	370	12	2314.24	463.856	5	-0.3	2	40.16
IGSLDNITHVPGGGNK-SEKLDFKDR-a5-b3	P301L_tau	P301L_tau	intra-protein xl	358	343	15	2696.39	675.104	4	-1.1	5	39.84
IGSLDNITHVPGGGNK-LDFKDR-a5-b4	P301L_tau	P301L_tau	intra-protein xl	358	347	11	2352.22	785.081	3	0.2	2	39.45
IGSLDNITHVPGGGNK-VQIINKK-a5-b6	P301L_tau	P301L_tau	intra-protein xl	358	280	78	2401.34	801.456	3	0.1	1	39.3
KLDLSNVQSK-SKIGSTENLK-a3-b2	P301L_tau	P301L_tau	intra-protein xl	283	259	24	2188.21	730.41	3	0.5	1	39.03
DGTGSDDKK-TKIATPR-a6-b2	P301L_tau	P301L_tau	intra-protein xl	138	150	12	1688.87	423.224	4	-2.2	1	38.76
LQTAPVPMPDLK-SKIGSTENLK-a10-b2	P301L_tau	P301L_tau	intra-protein xl	252	259	7	2366.28	592.579	4	-1.2	1	38.53
STPTAEDVTAPLVDEGAPGK-KVAVVR-a6-b1	P301L_tau	P301L_tau	intra-protein xl	73	225	152	2606.39	652.605	4	-0.7	2	38.49
STPTAEDVTAPLVDEGAPGK-AKGADGK-a6-b2	P301L_tau	P301L_tau	intra-protein xl	73	143	70	2581.29	646.329	4	-0.3	1	38.34
SKDGTGSDDKK-TKIATPR-a9-b2	P301L_tau	P301L_tau	intra-protein xl	139	150	11	1903.99	477.006	4	-1.3	2	37.9
TPPSSGEPPK-TKIATPR-a7-b2	P301L_tau	P301L_tau	intra-protein xl	187	150	37	1762.95	441.747	4	-1.5	1	37.65
SKDGTGSDDK-TKIATPR-a9-b2	P301L_tau	P301L_tau	intra-protein xl	139	150	11	1775.9	592.974	3	-1.8	1	36.63
LQTAPVPXPDLK-SKIGSTENLK-a10-b2	P301L_tau	P301L_tau	intra-protein xl	252	259	7	2382.28	596.578	4	-1.2	1	36.18
IGSTENLKHQPGGGK-KLDLSNVQSK-a8-b3	P301L_tau	P301L_tau	intra-protein xl	267	283	16	2634.41	879.144	3	-0.4	1	35.93
STPTAEDVTAPLVDEGAPGK-VQIINKK-a6-b6	P301L_tau	P301L_tau	intra-protein xl	73	280	207	2777.48	695.377	4	-1.1	1	35.8
SKDGTGSDDKK-KLDLSNVQSK-a8-b1	P301L_tau	P301L_tau	intra-protein xl	138	281	143	2249.15	750.724	3	-0.6	1	35.69
DGTGSDDKK-TKIATPR-a7-b2	P301L_tau	P301L_tau	intra-protein xl	139	150	11	1688.87	563.963	3	-1.3	4	35.67
DGTGSDDK-TKIATPR-a6-b2	P301L_tau	P301L_tau	intra-protein xl	138	150	12	1560.77	521.265	3	-1.5	1	35.5
LQTAPVPMPDLK-KVAVVR-a10-b1	P301L_tau	P301L_tau	intra-protein xl	252	225	27	1961.15	491.295	4	-1.3	1	34.71
IGSTENLK-SPSSAKSR-a5-b6	P301L_tau	P301L_tau	intra-protein xl	264	240	24	1660.87	554.632	3	-1.3	1	33.82
DGTGSDDKK-TKIATPR-a1-b2	P301L_tau	P301L_tau	intra-protein xl	133	150	17	1688.87	563.964	3	-0.6	1	33.5
P301L Tau_ 50C_intra_DMTMM_05
Id	Protein1	Protein2	XLType	AbsPos1	AbsPos2	deltaAA	Mr	Mz	z	Error_rel[ppm]	nseen	ld-Score
IGSLDNITHVPGGGNK-KIETHK-a5-b1	P301L_tau	P301L_tau	intra-protein xl	358	370	12	2314.24	463.855	5	-0.5	1	44.53
STPTAEDVTAPLVDEGAPGK-KVAVVR-a6-b1	P301L_tau	P301L_tau	intra-protein xl	73	225	152	2606.39	652.605	4	-0.6	1	43.73
STPTAEDVTAPLVDEGAPGK-SPSSAKSR-a7-b6	P301L_tau	P301L_tau	intra-protein xl	74	240	166	2754.36	689.599	4	-0.7	1	43.36
IGSLDNITHVPGGGNK-SEKLDFKDR-a5-b3	P301L_tau	P301L_tau	intra-protein xl	358	343	15	2696.39	675.104	4	-0.6	3	42.09
STPTAEDVTAPLVDEGAPGK-KLDLSNVQSK-a7-b1	P301L_tau	P301L_tau	intra-protein xl	74	281	207	3066.57	767.649	4	-1.9	2	41.05
SKIGSTENLK-LDLSNVQSK-a2-b2	P301L_tau	P301L_tau	intra-protein xl	259	283	24	2060.11	687.711	3	-0.3	2	40.72
SKDGTGSDDKK-TKIATPR-a9-b2	P301L_tau	P301L_tau	intra-protein xl	139	150	11	1904	477.007	4	-0.4	2	40.64
IGSLDNITHVPGGGNK-VQIINKK-a5-b6	P301L_tau	P301L_tau	intra-protein xl	358	280	78	2401.34	801.455	3	-0.6	2	40.54
STPTAEDVTAPLVDEGAPGK-AKGADGK-a6-b2	P301L_tau	P301L_tau	intra-protein xl	73	143	70	2581.28	646.329	4	-0.7	2	40.27
DGTGSDDK-TKIATPR-a6-b2	P301L_tau	P301L_tau	intra-protein xl	138	150	12	1560.77	521.265	3	-0.9	1	40.18
KLDLSNVQSK-SKIGSTENLK-a3-b2	P301L_tau	P301L_tau	intra-protein xl	283	259	24	2188.21	730.411	3	1.6	1	40.17
STPTAEDVTAPLVDEGAPGK-TKIATPR-a7-b2	P301L_tau	P301L_tau	intra-protein xl	74	150	76	2721.42	681.362	4	-1.1	2	39.84
VQSKIGSLDNITHVPGGGNK-SPVVSGDTSPR-a4-b7	P301L_tau	P301L_tau	intra-protein xl	353	402	49	3102.61	776.659	4	0.1	2	37.74
DGTGSDDKK-TKIATPR-a1-b2	P301L_tau	P301L_tau	intra-protein xl	133	150	17	1688.87	563.964	3	0.1	2	37.4
SKDGTGSDDKK-IPAKTPPAPK-a9-b4	P301L_tau	P301L_tau	intra-protein xl	139	174	35	2137.14	713.387	3	-0.7	3	37.32
LQTAPVPXPDLK-SKIGSTENLK-a10-b2	P301L_tau	P301L_tau	intra-protein xl	252	259	7	2382.28	596.578	4	-0.1	2	37.19
LQTAPVPMPDLK-SKIGSTENLK-a10-b2	P301L_tau	P301L_tau	intra-protein xl	252	259	7	2366.29	592.58	4	0.8	1	36.87
SEKLDFKDR-KIETHK-a3-b3	P301L_tau	P301L_tau	intra-protein xl	343	372	29	1873	625.342	3	-1.7	2	36.51
DGTGSDDKK-TKIATPR-a7-b2	P301L_tau	P301L_tau	intra-protein xl	139	150	11	1688.87	563.964	3	-0.6	2	35.04
IGSLDNITHVPGGGNK-SEKLDFKDR-a5-b7	P301L_tau	P301L_tau	intra-protein xl	358	347	11	2696.39	675.105	4	0.3	1	34.8
IGSLDNITHVPGGGNK-LDFKDR-a5-b4	P301L_tau	P301L_tau	intra-protein xl	358	347	11	2352.22	785.08	3	-1.2	1	34.77
SPVVSGDTSPR-SPSSAKSR-a7-b6	P301L_tau	P301L_tau	intra-protein xl	402	240	162	1900.96	634.662	3	1.8	1	34.77
IPAKTPPAPK-DGTGSDDKK-a4-b1	P301L_tau	P301L_tau	intra-protein xl	174	133	41	1922.01	641.677	3	-1.5	1	34.49
SPVVSGDTSPR-KIETHKLTFR-a7-b6	P301L_tau	P301L_tau	intra-protein xl	402	375	27	2354.27	785.766	3	1.1	1	34.46
TDHGAEIVYK-KIETHK-a6-b1	P301L_tau	P301L_tau	intra-protein xl	391	370	21	1867.98	468.002	4	-1.6	2	34.42
STPTAEDVTAPLVDEGAPGK-IPAKTPPAPK-a7-b4	P301L_tau	P301L_tau	intra-protein xl	74	174	100	2954.56	739.648	4	-0.4	1	33.36
STPTAEDVTAPLVDEGAPGK-GAAPPGQKGQANATR-a6-b8	P301L_tau	P301L_tau	intra-protein xl	73	163	90	3358.68	840.677	4	0.5	1	32.96
DGTGSDDKK-TKIATPR-a6-b2	P301L_tau	P301L_tau	intra-protein xl	138	150	12	1688.87	423.225	4	-1.1	1	32.91
TPPAPKTPPSSGEPPK-SKDGTGSDDKK-a6-b9	P301L_tau	P301L_tau	intra-protein xl	180	139	41	2705.35	902.791	3	-0.3	1	32.86
TDHGAEIVYK-ENAKAK-a6-b4	P301L_tau	P301L_tau	intra-protein xl	391	383	8	1772.9	444.233	4	-1.8	1	32.85
SPVVSGDTSPR-TPPKSPSSAK-a7-b4	P301L_tau	P301L_tau	intra-protein xl	402	234	168	2081.08	694.7	3	0.4	1	32.6
LQTAPVPMPDLK-KVAVVR-a10-b1	P301L_tau	P301L_tau	intra-protein xl	252	225	27	1961.14	491.294	4	-2.3	1	32.4
TDHGAEIVYK-ENAKAK-a2-b4	P301L_tau	P301L_tau	intra-protein xl	387	383	4	1772.9	591.976	3	-0.8	3	32.33
TPPSSGEPPK-TKIATPR-a7-b2	P301L_tau	P301L_tau	intra-protein xl	187	150	37	1762.95	441.747	4	-1.4	2	31.8
TPPSSGEPPK-KVAVVR-a7-b1	P301L_tau	P301L_tau	intra-protein xl	187	225	38	1647.93	412.99	4	-2.2	1	31.71
GAAPPGQKGQANATR-TPPSSGEPPK-a8-b7	P301L_tau	P301L_tau	intra-protein xl	163	187	24	2400.21	601.061	4	-0.7	5	31.66
IGSTENLK-VQIINKK-a5-b6	P301L_tau	P301L_tau	intra-protein xl	264	280	16	1683.99	562.337	3	-0.9	2	31.5
LQTAPVPMPDLK-VQIINKK-a10-b6	P301L_tau	P301L_tau	intra-protein xl	252	280	28	2132.24	534.068	4	0	1	31.24
SPVVSGDTSPR-IETHKLTFR-a7-b5	P301L_tau	P301L_tau	intra-protein xl	402	375	27	2226.17	557.551	4	-1.4	1	30.79
TPPAPKTPPSSGEPPK-SKDGTGSDDKK-a6-b3	P301L_tau	P301L_tau	intra-protein xl	180	133	47	2705.35	677.346	4	1.2	2	30.71
IGSTENLK-KIETHK-a5-b1	P301L_tau	P301L_tau	intra-protein xl	264	370	106	1596.88	400.228	4	-0.6	1	30.49
IGSLDNITHVPGGGNKK-IETHKLTFR-a5-b5	P301L_tau	P301L_tau	intra-protein xl	358	375	17	2831.54	567.316	5	0.1	2	29.95
IPAKTPPAPK-DGTGSDDKK-a4-b7	P301L_tau	P301L_tau	intra-protein xl	174	139	35	1922.01	641.678	3	-0.4	1	29.76
TPPAPKTPPSSGEPPK-DGTGSDDKK-a6-b6	P301L_tau	P301L_tau	intra-protein xl	180	138	42	2490.22	831.082	3	-0.2	1	29.4
HQPGGGKVQIINKK-IGSTENLK-a7-b5	P301L_tau	P301L_tau	intra-protein xl	274	264	10	2345.32	587.337	4	-0.1	1	28.29
STPTAEDVTAPLVDEGAPGK-SKDGTGSDDKK-a7-b2	P301L_tau	P301L_tau	intra-protein xl	74	132	58	3072.47	1025.17	3	0.5	1	28.27
STPTAEDVTAPLVDEGAPGK-TPPKSPSSAK-a6-b4	P301L_tau	P301L_tau	intra-protein xl	73	234	161	2934.48	734.628	4	-0.7	1	27.8
TPPAPKTPPSSGEPPKSGDR-SKDGTGSDDKK-a6-b8	P301L_tau	P301L_tau	intra-protein xl	180	138	42	3120.53	781.139	4	-2.1	1	27.74
IPAKTPPAPK-TPPSSGEPPK-a4-b7	P301L_tau	P301L_tau	intra-protein xl	174	187	13	1996.1	666.373	3	-1.9	4	27.27
TPPKSPSSAK-IGSTENLK-a4-b5	P301L_tau	P301L_tau	intra-protein xl	234	264	30	1840.99	614.671	3	-0.6	2	27.17
ESPLQTPTEDGSEEPGSETSDAK-KVAVVR-a9-b1	P301L_tau	P301L_tau	intra-protein xl	53	225	172	3042.46	761.624	4	0.2	2	27.08
STPTAEDVTAPLVDEGAPGK-GADGKTK-a15-b5	P301L_tau	P301L_tau	intra-protein xl	82	148	66	2611.3	653.832	4	0.2	1	27.07
IGSLDNITHVPGGGNKK-SPVVSGDTSPR-a16-b7	P301L_tau	P301L_tau	intra-protein xl	369	402	33	2788.44	698.119	4	-1.1	1	26.94
SKDGTGSDDKK-KLDLSNVQSK-a8-b1	P301L_tau	P301L_tau	intra-protein xl	138	281	143	2249.15	750.723	3	-1.8	1	26.87
VQSKIGSLDNITHVPGGGNK-LDFKDR-a4-b2	P301L_tau	P301L_tau	intra-protein xl	353	345	8	2794.48	699.627	4	1.4	1	26.6
LQTAPVPMPDLK-SPSSAKSR-a10-b6	P301L_tau	P301L_tau	intra-protein xl	252	240	12	2109.12	704.05	3	0	1	26.44
STPTAEDVTAPLVDEGAPGK-TPPAPKTPPSSGEPPK-a7-b6	P301L_tau	P301L_tau	intra-protein xl	74	180	106	3522.78	881.702	4	1	2	26.44
TPPKSPSSAK-TPPSSGEPPK-a4-b7	P301L_tau	P301L_tau	intra-protein xl	234	187	47	1976.02	495.012	4	-2.9	5	26.04
HQPGGGKVQIINK-KLDLSNVQSK-a7-b3	P301L_tau	P301L_tau	intra-protein xl	274	283	9	2487.39	622.855	4	-1.3	3	25.84
IGSLDNITHVPGGGNKK-TDHGAEIVYK-a16-b2	P301L_tau	P301L_tau	intra-protein xl	369	387	18	2819.45	705.871	4	-0.9	1	25.26
ESPLQTPTEDGSEEPGSETSDAK-TKIATPR-a13-b2	P301L_tau	P301L_tau	intra-protein xl	57	150	93	3157.49	1053.5	3	-0.2	1	24.86
SKDGTGSDDKK-SKIGSTENLK-a3-b2	P301L_tau	P301L_tau	intra-protein xl	133	259	126	2194.11	732.377	3	0.4	1	24.76

## Sheet: Fig3f+g+h and Fig6b
WT Tau_ DnaJC7_inter_DSS_1
Id	Protein1	Protein2	XLType	AbsPos1	AbsPos2	deltaAA	Mr	Mz	z	Error_rel[ppm]	nseen	ld-Score
GTVNSKLR-KVAVVR-a6-b1	DNAJC7	WT_Tau	inter-protein	306	225	81	1682.02	421.512	4	-2.7	2	36.36
SPSSAKSR-NAKALK-a6-b3	WT_Tau	DNAJC7	inter-protein	240	254	14	1599.89	534.305	3	-1.5	1	34.15
SKIGSTENLK-NAKALK-a2-b3	WT_Tau	DNAJC7	inter-protein	259	254	5	1857.05	620.026	3	-2.2	1	31.26
KVVFCMDR-SPSSAKSR-a1-b6	DNAJC7	WT_Tau	inter-protein	160	240	80	2010	671.007	3	-2.3	1	21.15
ALELDHKNAQAQQEFK-GAAPPGQKGQANATR-a7-b8	DNAJC7	WT_Tau	inter-protein	128	163	35	3429.73	1144.25	3	-2.3	1	19.55
HLSNVSSTGSIDXVDSPQLATLADEVSASLAKQGL-EQGNAYYAKK-a32-b9	WT_Tau	DNAJC7	inter-protein	438	41	397	4865.38	811.905	6	-2	1	19.22
WT Tau_ DnaJC7_inter_DSS_2
Id	Protein1	Protein2	XLType	AbsPos1	AbsPos2	deltaAA	Mr	Mz	z	Error_rel[ppm]	nseen	ld-Score
GTVNSKLR-SPSSAKSR-a6-b6	DNAJC7	WT_Tau	inter-protein	306	240	66	1829.99	611.006	3	-0.3	1	38.66
GAAPPGQKGQANATR-GTVNSKLR-a8-b6	WT_Tau	DNAJC7	inter-protein	163	306	143	2434.3	609.584	4	0.2	2	37.77
KVAVVR-NAKALK-a1-b3	WT_Tau	DNAJC7	inter-protein	225	254	29	1451.92	484.981	3	0.3	2	37.02
IETHKLTFR-GTVNSKLR-a5-b6	WT_Tau	DNAJC7	inter-protein	375	306	69	2155.21	539.81	4	-0.3	2	31.6
GTVNSKLR-TKIATPR-a6-b2	DNAJC7	WT_Tau	inter-protein	306	150	156	1797.04	450.268	4	-2.7	1	30.85
SEKLDFKDR-NAKALK-a3-b3	WT_Tau	DNAJC7	inter-protein	343	254	89	1918.05	480.521	4	-0.3	1	29.65
IAETDFEKR-KVAVVR-a8-b1	DNAJC7	WT_Tau	inter-protein	155	225	70	1916.07	480.026	4	0	1	28.78
TPPAPKTPPSSGEPPK-GTVNSKLR-a6-b6	WT_Tau	DNAJC7	inter-protein	180	306	126	2598.4	650.609	4	0.5	1	27.32
VQSKIGSLDNITHVPGGGNK-GTVNSKLR-a4-b6	WT_Tau	DNAJC7	inter-protein	353	306	47	3031.64	607.335	5	-2.1	1	26.37
LQTAPVPMPDLKNVK-KVVFCMDR-a12-b1	WT_Tau	DNAJC7	inter-protein	254	160	94	2841.5	711.382	4	0.5	1	26.28
AKGADGKTK-AFKEGNYK-a7-b3	WT_Tau	DNAJC7	inter-protein	148	268	120	1968.04	657.02	3	2.6	7	26.22
AFKEGNYK-SPSSAKSR-a3-b6	DNAJC7	WT_Tau	inter-protein	268	240	28	1911.97	638.331	3	-0.4	1	25.7
ESPLQTPTEDGSEEPGSETSDAKSTPTAEDVTAPLVDEGAPGK-TNAKLYCNR-a23-b4	WT_Tau	DNAJC7	inter-protein	67	295	228	5602.6	1121.53	5	2.1	1	25.56
TPPKSPSSAK-GTVNSKLR-a4-b6	WT_Tau	DNAJC7	inter-protein	234	306	72	2010.11	503.535	4	-0.4	4	24.36
IPAKTPPAPK-GTVNSKLR-a4-b6	WT_Tau	DNAJC7	inter-protein	174	306	132	2030.18	508.553	4	-3.5	2	24.09
AKGADGKTK-AFKEGNYK-a2-b3	WT_Tau	DNAJC7	inter-protein	143	268	125	1968.03	493.016	4	0	2	23.82
GAAPPGQKGQANATR-AFKEGNYK-a8-b3	WT_Tau	DNAJC7	inter-protein	163	268	105	2516.28	630.078	4	0.8	1	22.55
AIDMCPKNASYYGNR-IPAKTPPAPK-a7-b4	DNAJC7	WT_Tau	inter-protein	60	174	114	2915.47	729.875	4	-0.1	1	21.84
FKEVGEAFTILSDPK-IPAKTPPAPK-a2-b4	DNAJC7	WT_Tau	inter-protein	429	174	255	2836.55	568.318	5	-4.2	2	18.22
WT Tau_ DnaJC7_inter_DSS_3
Id	Protein1	Protein2	XLType	AbsPos1	AbsPos2	deltaAA	Mr	Mz	z	Error_rel[ppm]	nseen	ld-Score
GAAPPGQKGQANATR-GTVNSKLR-a8-b6	WT_Tau	DNAJC7	inter-protein	163	306	143	2434.3	609.584	4	0.5	2	33.67
IETHKLTFR-GTVNSKLR-a5-b6	WT_Tau	DNAJC7	inter-protein	375	306	69	2155.21	539.811	4	-0.1	1	31.23
KVAVVR-NAKALK-a1-b3	WT_Tau	DNAJC7	inter-protein	225	254	29	1451.92	484.98	3	-1	2	30.47
IPAKTPPAPK-NAKALK-a4-b3	WT_Tau	DNAJC7	inter-protein	174	254	80	1800.09	451.029	4	-1	1	29.78
GAAPPGQKGQANATR-NAKALK-a8-b3	WT_Tau	DNAJC7	inter-protein	163	254	91	2204.2	552.058	4	-0.1	1	27.68
GTVNSKLR-MVSKSK-a6-b4	DNAJC7	WT_Tau	inter-protein	306	130	176	1689.94	564.323	3	0	1	25.64
IPAKTPPAPK-GTVNSKLR-a4-b6	WT_Tau	DNAJC7	inter-protein	174	306	132	2030.19	508.554	4	-1.5	1	25.58
TPPKSPSSAK-GTVNSKLR-a4-b6	WT_Tau	DNAJC7	inter-protein	234	306	72	2010.11	503.535	4	-0.8	3	25.28
GAAPPGQKGQANATR-AFKEGNYK-a8-b3	WT_Tau	DNAJC7	inter-protein	163	268	105	2516.28	630.077	4	0.3	2	23.5
TPPKSPSSAK-NAKALK-a4-b3	WT_Tau	DNAJC7	inter-protein	234	254	20	1780.01	594.344	3	-0.2	1	21.87
GAAPPGQKGQANATR-EQGNAYYAKK-a8-b9	WT_Tau	DNAJC7	inter-protein	163	41	122	2731.37	911.463	3	-0.8	1	21.83
TPPKSPSSAK-TKEHKQLLK-a4-b2	WT_Tau	DNAJC7	inter-protein	234	361	127	2260.28	566.077	4	-0.9	1	18.21
IGSTENLKHQPGGGK-NAKALK-a8-b3	WT_Tau	DNAJC7	inter-protein	267	254	13	2303.26	576.824	4	1.6	1	16.27
GAAPPGQKGQANATR-NAQLELKK-a8-b7	WT_Tau	DNAJC7	inter-protein	163	375	212	2503.34	501.675	5	-5	1	16.21
WT Tau_ DnaJC7_inter_DSS_4
Id	Protein1	Protein2	XLType	AbsPos1	AbsPos2	deltaAA	Mr	Mz	z	Error_rel[ppm]	nseen	ld-Score
TDHGAEIVYKSPVVSGDTSPR-NAKALK-a10-b3	WT_Tau	DNAJC7	inter-protein	395	254	141	2995.56	749.898	4	-0.1	1	37.04
GTVNSKLR-KVAVVR-a6-b1	DNAJC7	WT_Tau	inter-protein	306	225	81	1682.02	421.512	4	-1.5	2	35.84
GAAPPGQKGQANATR-NAKALK-a8-b3	WT_Tau	DNAJC7	inter-protein	163	254	91	2204.2	552.058	4	-1.4	1	34.17
GTVNSKLR-SPSSAKSR-a6-b6	DNAJC7	WT_Tau	inter-protein	306	240	66	1829.99	611.006	3	-0.5	1	33.73
GAAPPGQKGQANATR-GTVNSKLR-a8-b6	WT_Tau	DNAJC7	inter-protein	163	306	143	2434.3	609.583	4	-1.1	1	33.14
KVAVVR-NAKALK-a1-b3	WT_Tau	DNAJC7	inter-protein	225	254	29	1451.92	484.98	3	-1.4	1	31.92
IAETDFEKR-KVAVVR-a8-b1	DNAJC7	WT_Tau	inter-protein	155	225	70	1916.07	480.026	4	-0.9	2	27.51
GTVNSKLR-TKIATPR-a6-b2	DNAJC7	WT_Tau	inter-protein	306	150	156	1797.05	450.269	4	-1	1	27.1
LDDTYIKAYLR-AKGADGKTK-a7-b7	DNAJC7	WT_Tau	inter-protein	329	148	181	2382.28	596.578	4	0	3	25.47
VQSKIGSLDNITHVPGGGNK-GTVNSKLR-a4-b6	WT_Tau	DNAJC7	inter-protein	353	306	47	3031.64	607.336	5	-0.4	1	25.46
GAAPPGQKGQANATR-EQGNAYYAKK-a8-b9	WT_Tau	DNAJC7	inter-protein	163	41	122	2731.37	911.463	3	-0.6	2	24.78
GAAPPGQKGQANATR-AFKEGNYK-a8-b3	WT_Tau	DNAJC7	inter-protein	163	268	105	2516.28	630.078	4	0.9	4	24.25
IPAKTPPAPK-GTVNSKLR-a4-b6	WT_Tau	DNAJC7	inter-protein	174	306	132	2030.19	508.554	4	-1.3	1	20.96
AKGADGKTK-AFKEGNYK-a7-b3	WT_Tau	DNAJC7	inter-protein	148	268	120	1968.04	657.019	3	1.5	3	20.34
WT Tau_ DnaJC7_inter_DSS_5
Id	Protein1	Protein2	XLType	AbsPos1	AbsPos2	deltaAA	Mr	Mz	z	Error_rel[ppm]	nseen	ld-Score
GAAPPGQKGQANATR-NAKALK-a8-b3	WT_Tau	DNAJC7	inter-protein	163	254	91	2204.2	552.058	4	-1	1	35.24
SEKLDFKDR-NAKALK-a3-b3	WT_Tau	DNAJC7	inter-protein	343	254	89	1918.05	480.521	4	-0.3	1	32.21
IETHKLTFR-GTVNSKLR-a5-b6	WT_Tau	DNAJC7	inter-protein	375	306	69	2155.21	539.81	4	-0.4	1	30.67
GAAPPGQKGQANATR-GTVNSKLR-a8-b6	WT_Tau	DNAJC7	inter-protein	163	306	143	2434.3	609.584	4	0.2	2	30.61
KDQGGYTXHQDQEGDTDAGLK-GTVNSKLR-a1-b6	WT_Tau	DNAJC7	inter-protein	24	306	282	3320.56	831.148	4	0.3	1	30.48
KVAVVR-NAKALK-a1-b3	WT_Tau	DNAJC7	inter-protein	225	254	29	1451.92	484.981	3	0.9	1	30.38
TPPKSPSSAK-GTVNSKLR-a4-b6	WT_Tau	DNAJC7	inter-protein	234	306	72	2010.11	503.536	4	0.8	5	29.98
IAETDFEKR-KVAVVR-a8-b1	DNAJC7	WT_Tau	inter-protein	155	225	70	1916.07	480.026	4	-0.5	1	27.86
IPAKTPPAPK-GTVNSKLR-a4-b6	WT_Tau	DNAJC7	inter-protein	174	306	132	2030.19	508.555	4	0.1	1	26.91
LDDTYIKAYLR-AKGADGKTK-a7-b7	DNAJC7	WT_Tau	inter-protein	329	148	181	2382.28	795.101	3	0.4	2	25.97
EAETFKEQGNAYYAKK-TPPKSPSSAK-a15-b4	DNAJC7	WT_Tau	inter-protein	41	234	193	3012.51	754.135	4	-0.1	2	24.36
AKGADGKTK-AFKEGNYK-a7-b3	WT_Tau	DNAJC7	inter-protein	148	268	120	1968.03	657.019	3	0.6	4	19.8
P301L Tau_ DnaJC7_inter_DSS_1
Id	Protein1	Protein2	XLType	AbsPos1	AbsPos2	deltaAA	Mr	Mz	z	Error_rel[ppm]	nseen	ld-Score
GTVNSKLR-KVAVVR-a6-b1	DNAJC7	P301L	inter-protein	306	225	81	1682.02	561.681	3	-0.8	1	34.86
KVVFCMDR-SPSSAKSR-a1-b6	DNAJC7	P301L	inter-protein	160	240	80	2010	671.007	3	-2.8	2	34.38
LDDTYIKAYLR-AKGADGKTK-a7-b7	DNAJC7	P301L	inter-protein	329	148	181	2382.28	596.577	4	-1.4	2	25.58
SKIGSTENLK-GTVNSKLR-a2-b6	P301L	DNAJC7	inter-protein	259	306	47	2087.15	696.725	3	-2.7	1	23.28
LDDTYIKAYLR-AKGADGKTK-a7-b2	DNAJC7	P301L	inter-protein	329	143	186	2382.28	596.579	4	1.7	2	19.51
P301L Tau_ DnaJC7_inter_DSS_2
Id	Protein1	Protein2	XLType	AbsPos1	AbsPos2	deltaAA	Mr	Mz	z	Error_rel[ppm]	nseen	ld-Score
KLDLSNVQSK-GTVNSKLR-a1-b6	P301L	DNAJC7	inter-protein	281	306	25	2142.2	536.558	4	-0.3	1	37.66
KVAVVR-NAKALK-a1-b3	P301L	DNAJC7	inter-protein	225	254	29	1451.92	484.98	3	-0.8	1	33.19
GAAPPGQKGQANATR-GTVNSKLR-a8-b6	P301L	DNAJC7	inter-protein	163	306	143	2434.3	609.583	4	-0.8	1	30.19
IETHKLTFR-GTVNSKLR-a5-b6	P301L	DNAJC7	inter-protein	375	306	69	2155.21	539.81	4	-0.7	1	29.47
IAETDFEKR-KVAVVR-a8-b1	DNAJC7	P301L	inter-protein	155	225	70	1916.07	480.026	4	0.2	1	29.24
AFKEGNYK-SPSSAKSR-a3-b6	DNAJC7	P301L	inter-protein	268	240	28	1911.97	638.331	3	0.1	1	29.21
VQSKIGSLDNITHVPGGGNK-GTVNSKLR-a4-b6	P301L	DNAJC7	inter-protein	353	306	47	3031.65	758.919	4	1.5	2	27.81
LDDTYIKAYLR-AKGADGKTK-a7-b7	DNAJC7	P301L	inter-protein	329	148	181	2382.28	596.578	4	0.1	2	26.42
TPPKSPSSAK-GTVNSKLR-a4-b6	P301L	DNAJC7	inter-protein	234	306	72	2010.11	503.535	4	-0.3	4	25.5
GTVNSKLR-MVSKSK-a6-b4	DNAJC7	P301L	inter-protein	306	130	176	1689.94	564.322	3	-0.7	1	22.45
LQTAPVPMPDLKNVK-KVVFCMDR-a12-b1	P301L	DNAJC7	inter-protein	254	160	94	2841.5	711.384	4	2.8	1	22.12
NASEDEIKK-SPSSAKSR-a8-b6	DNAJC7	P301L	inter-protein	398	240	158	1989	664.008	3	-0.6	1	19.95
LDLSNVQSKCGSKDNIK-GTVNSKLRK-a13-b6	P301L	DNAJC7	inter-protein	294	306	12	3044.63	508.447	6	1.8	1	19.57
AKGADGKTK-AFKEGNYK-a7-b3	P301L	DNAJC7	inter-protein	148	268	120	1968.03	657.017	3	-1.6	1	19.24
GAAPPGQKGQANATR-EQGNAYYAKK-a8-b9	P301L	DNAJC7	inter-protein	163	41	122	2731.36	911.462	3	-1.6	1	19.12
VTSKCGSLGNIHHKPGGGQVEVK-NAKALK-a4-b3	P301L	DNAJC7	inter-protein	321	254	67	3169.7	634.948	5	-0.6	1	18.49
EGKCHLSLGNAMAACR-KVAVVR-a3-b1	DNAJC7	P301L	inter-protein	104	225	121	2582.32	646.589	4	0	1	18.38
P301L Tau_ DnaJC7_inter_DSS_3
Id	Protein1	Protein2	XLType	AbsPos1	AbsPos2	deltaAA	Mr	Mz	z	Error_rel[ppm]	nseen	ld-Score
KVAVVR-NAKALK-a1-b3	P301L	DNAJC7	inter-protein	225	254	29	1451.92	484.98	3	-0.9	2	35.9
GTVNSKLR-SPSSAKSR-a6-b6	DNAJC7	P301L	inter-protein	306	240	66	1829.99	611.006	3	-0.9	1	35.73
GAAPPGQKGQANATR-NAKALK-a8-b3	P301L	DNAJC7	inter-protein	163	254	91	2204.2	552.058	4	-1.4	1	31.48
IETHKLTFR-GTVNSKLR-a5-b6	P301L	DNAJC7	inter-protein	375	306	69	2155.21	539.81	4	-0.3	1	28.77
AFKEGNYK-SPSSAKSR-a3-b6	DNAJC7	P301L	inter-protein	268	240	28	1911.97	638.331	3	0.8	1	27.96
IPAKTPPAPK-GTVNSKLR-a4-b6	P301L	DNAJC7	inter-protein	174	306	132	2030.18	508.554	4	-1.9	1	26.43
AKGADGKTK-AFKEGNYK-a7-b3	P301L	DNAJC7	inter-protein	148	268	120	1968.03	657.018	3	-1.2	5	25.63
LQTAPVPMPDLKNVK-KVVFCMDR-a12-b1	P301L	DNAJC7	inter-protein	254	160	94	2841.49	711.381	4	-1	1	24.85
GAAPPGQKGQANATR-AFKEGNYK-a8-b3	P301L	DNAJC7	inter-protein	163	268	105	2516.28	630.078	4	0.8	2	24.31
TPPKSPSSAK-NAKALK-a4-b3	P301L	DNAJC7	inter-protein	234	254	20	1780.01	594.344	3	-0.2	1	22.18
GAAPPGQKGQANATR-NAKALKAK-a8-b3	P301L	DNAJC7	inter-protein	163	254	91	2403.34	601.843	4	2.8	1	17.87
P301L Tau_ DnaJC7_inter_DSS_4
Id	Protein1	Protein2	XLType	AbsPos1	AbsPos2	deltaAA	Mr	Mz	z	Error_rel[ppm]	nseen	ld-Score
KVAVVR-NAKALK-a1-b3	P301L	DNAJC7	inter-protein	225	254	29	1451.92	484.98	3	-1.8	2	35.93
GTVNSKLR-TKIATPR-a6-b2	DNAJC7	P301L	inter-protein	306	150	156	1797.05	450.269	4	-1.3	1	35.13
KLDLSNVQSK-NAKALK-a1-b3	P301L	DNAJC7	inter-protein	281	254	27	1912.1	638.374	3	-0.6	1	34.69
GAAPPGQKGQANATR-GTVNSKLR-a8-b6	P301L	DNAJC7	inter-protein	163	306	143	2434.3	609.583	4	-1	2	31.69
LDDTYIKAYLR-AKGADGKTK-a7-b7	DNAJC7	P301L	inter-protein	329	148	181	2382.28	795.101	3	0.4	2	29.96
GAAPPGQKGQANATR-NAKALK-a8-b3	P301L	DNAJC7	inter-protein	163	254	91	2204.2	552.058	4	-0.9	1	28.55
IAETDFEKR-KVAVVR-a8-b1	DNAJC7	P301L	inter-protein	155	225	70	1916.07	480.025	4	-1.9	1	28.05
LQTAPVPMPDLKNVK-KVVFCMDR-a12-b1	P301L	DNAJC7	inter-protein	254	160	94	2841.49	711.381	4	-0.5	1	26.74
KLDLSNVQSKCGSK-NAKALK-a10-b3	P301L	DNAJC7	inter-protein	290	254	36	2344.28	587.078	4	0.1	1	26.4
TPPKSPSSAK-NAKALK-a4-b3	P301L	DNAJC7	inter-protein	234	254	20	1780.01	594.344	3	-0.9	1	22.65
VQSKIGSLDNITHVPGGGNK-GTVNSKLR-a4-b6	P301L	DNAJC7	inter-protein	353	306	47	3031.64	607.336	5	0.2	1	22.02
IPAKTPPAPK-GTVNSKLR-a4-b6	P301L	DNAJC7	inter-protein	174	306	132	2030.19	508.555	4	-0.4	1	21.53
P301L Tau_ DnaJC7_inter_DSS_5
Id	Protein1	Protein2	XLType	AbsPos1	AbsPos2	deltaAA	Mr	Mz	z	Error_rel[ppm]	nseen	ld-Score
KVAVVR-NAKALK-a1-b3	P301L	DNAJC7	inter-protein	225	254	29	1451.92	484.98	3	-1.3	1	38.67
GAAPPGQKGQANATR-NAKALK-a8-b3	P301L	DNAJC7	inter-protein	163	254	91	2204.2	552.058	4	-0.2	1	33.82
HVLGGGSVQIVYKPVDLSK-NAKALK-a13-b3	P301L	DNAJC7	inter-protein	311	254	57	2776.58	695.152	4	-3.4	1	31.71
GAAPPGQKGQANATR-GTVNSKLR-a8-b6	P301L	DNAJC7	inter-protein	163	306	143	2434.3	609.583	4	-0.6	1	29.74
TPPKSPSSAK-NAKALK-a4-b3	P301L	DNAJC7	inter-protein	234	254	20	1780.01	594.345	3	0.5	2	29.52
LDLSNVQSKCGSK-NAKALK-a9-b3	P301L	DNAJC7	inter-protein	290	254	36	2216.19	555.054	4	1.2	1	29.47
IAETDFEKR-KVAVVR-a8-b1	DNAJC7	P301L	inter-protein	155	225	70	1916.07	480.025	4	-2.3	1	28.42
EGKCHLSLGNAMAACR-KVAVVR-a3-b1	DNAJC7	P301L	inter-protein	104	225	121	2582.33	646.589	4	0.6	1	25.94
LDDTYIKAYLR-AKGADGKTK-a7-b7	DNAJC7	P301L	inter-protein	329	148	181	2382.29	596.58	4	3.4	2	25.28
IETHKLTFR-GTVNSKLR-a5-b6	P301L	DNAJC7	inter-protein	375	306	69	2155.21	539.81	4	-0.9	1	25.21
GAAPPGQKGQANATR-AFKEGNYK-a8-b3	P301L	DNAJC7	inter-protein	163	268	105	2516.28	630.077	4	0	1	24.18
KLDLSNVQSK-NAKALK-a1-b3	P301L	DNAJC7	inter-protein	281	254	27	1912.1	638.375	3	0.7	1	22.45
IPAKTPPAPK-GTVNSKLR-a4-b6	P301L	DNAJC7	inter-protein	174	306	132	2030.18	508.554	4	-2.5	1	20.73
AKGADGKTK-AFKEGNYK-a7-b3	P301L	DNAJC7	inter-protein	148	268	120	1968.03	493.015	4	-1.8	2	19.38
IGSTENLKHQPGGGK-NAKALK-a8-b3	P301L	DNAJC7	inter-protein	267	254	13	2303.26	576.822	4	-0.9	1	18.99
TPPKSPSSAK-GTVNSKLR-a4-b6	P301L	DNAJC7	inter-protein	234	306	72	2010.12	503.537	4	2.7	2	17.96
IETHKLTFR-NAKALK-a5-b3	P301L	DNAJC7	inter-protein	375	254	121	1925.11	482.285	4	-1.1	1	16.96

## Sheet: FigS3e
WT Tau_ inComplex_intra_DSS_01
Id	Protein1	Protein2	XLType	AbsPos1	AbsPos2	deltaAA	Mr	Mz	z	Error_rel[ppm]	nseen	ld-Score
AKTDHGAEIVYK-IETHKLTFR-a2-b5	WT_Tau	WT_Tau	intra-protein	385	375	10	2612.39	871.806	3	-1.2	2	45.24
IETHKLTFR-SEKLDFKDR-a5-b3	WT_Tau	WT_Tau	intra-protein	375	343	32	2418.28	484.664	5	-4.2	1	44.04
IGSTENLKHQPGGGK-VQIINKK-a8-b6	WT_Tau	WT_Tau	intra-protein	267	280	13	2501.39	834.806	3	-1.1	3	43.57
SKDGTGSDDKK-TKIATPR-a2-b2	WT_Tau	WT_Tau	intra-protein	132	150	18	2060.07	687.699	3	0	16	42.37
SKDGTGSDDKK-KVAVVR-a2-b1	WT_Tau	WT_Tau	intra-protein	132	225	93	1945.05	487.269	4	-0.9	2	42.13
AKGADGK-MVSKSK-a2-b4	WT_Tau	WT_Tau	intra-protein	143	130	13	1461.78	366.453	4	-2.4	3	41.77
TDHGAEIVYKSPVVSGDTSPR-LDFKDR-a10-b4	WT_Tau	WT_Tau	intra-protein	395	347	48	3144.57	787.151	4	-0.4	1	41.21
IGSLDNITHVPGGGNKK-IETHKLTFR-a16-b5	WT_Tau	WT_Tau	intra-protein	369	375	6	2987.62	747.912	4	-1.2	11	41.14
IGSTENLKHQPGGGK-KLDLSNVQSK-a8-b1	WT_Tau	WT_Tau	intra-protein	267	281	14	2790.49	931.171	3	0.2	3	41.07
AKGADGK-TKIATPR-a2-b2	WT_Tau	WT_Tau	intra-protein	143	150	7	1568.88	393.229	4	-2.8	2	41.06
GAAPPGQKGQANATR-SKDGTGSDDKK-a8-b2	WT_Tau	WT_Tau	intra-protein	163	132	31	2697.33	540.473	5	-2.3	2	40.61
SKDGTGSDDKK-TKIATPR-a10-b2	WT_Tau	WT_Tau	intra-protein	140	150	10	2060.07	687.699	3	-1	9	39.62
TPPAPKTPPSSGEPPK-KVAVVR-a6-b1	WT_Tau	WT_Tau	intra-protein	180	225	45	2395.34	599.844	4	-1.6	2	38.36
IPAKTPPAPK-KVAVVR-a4-b1	WT_Tau	WT_Tau	intra-protein	174	225	51	1827.13	457.791	4	-2	3	37.96
VQSKIGSLDNITHVPGGGNK-AKTDHGAEIVYK-a4-b2	WT_Tau	WT_Tau	intra-protein	353	385	32	3488.82	873.213	4	-1.3	1	37.24
SPSSAKSR-MVSKSK-a6-b4	WT_Tau	WT_Tau	intra-protein	240	130	110	1634.86	545.962	3	-1.6	1	37.06
LDLSNVQSKCGSK-VQIINKK-a9-b6	WT_Tau	WT_Tau	intra-protein	290	280	10	2414.32	604.587	4	-1.7	1	36.84
DGTGSDDKK-XVSKSK-a8-b4	WT_Tau	WT_Tau	intra-protein	140	130	10	1753.84	585.62	3	-2	13	36.8
KDQGGYTMHQDQEGDTDAGLK-KVAVVR-a1-b1	WT_Tau	WT_Tau	intra-protein	24	225	201	3101.51	1034.84	3	-0.2	1	36.68
TKIATPR-KVAVVR-a2-b1	WT_Tau	WT_Tau	intra-protein	150	225	75	1593.99	399.505	4	-2.1	2	36.47
VQSKIGSLDNITHVPGGGNK-LDFKDR-a4-b4	WT_Tau	WT_Tau	intra-protein	353	347	6	2950.55	591.118	5	-0.6	2	36.23
IPAKTPPAPK-MVSKSK-a4-b4	WT_Tau	WT_Tau	intra-protein	174	130	44	1835.06	459.772	4	-2.2	1	36.08
DGTGSDDKK-MVSKSK-a8-b4	WT_Tau	WT_Tau	intra-protein	140	130	10	1737.84	580.289	3	-1.5	10	35.94
GAAPPGQKGQANATR-TKIATPR-a8-b2	WT_Tau	WT_Tau	intra-protein	163	150	13	2346.27	587.576	4	-1.1	1	35.72
GADGKTK-XVSKSK-a5-b4	WT_Tau	WT_Tau	intra-protein	148	130	18	1507.79	377.955	4	-1.5	3	35.57
SKDGTGSDDK-GADGKTK-a2-b5	WT_Tau	WT_Tau	intra-protein	132	148	16	1821.86	608.294	3	-0.2	1	35.25
GAAPPGQKGQANATR-XVSKSK-a8-b4	WT_Tau	WT_Tau	intra-protein	163	130	33	2255.16	564.799	4	-2	5	35.17
GAAPPGQKGQANATR-SPSSAKSR-a8-b6	WT_Tau	WT_Tau	intra-protein	163	240	77	2379.22	595.813	4	-1.8	2	35.01
TPPKSPSSAK-KVAVVR-a4-b1	WT_Tau	WT_Tau	intra-protein	234	225	9	1807.05	452.771	4	-2.6	2	34.99
KLDLSNVQSK-SKIGSTENLK-a1-b2	WT_Tau	WT_Tau	intra-protein	281	259	22	2344.28	782.435	3	-1.4	1	34.97
AKGADGK-XVSKSK-a2-b4	WT_Tau	WT_Tau	intra-protein	143	130	13	1477.78	493.601	3	-1.4	2	34.57
SPSSAKSR-ENAKAK-a6-b4	WT_Tau	WT_Tau	intra-protein	240	383	143	1615.85	539.625	3	-0.9	2	34.27
TKIATPR-MVSKSK-a2-b4	WT_Tau	WT_Tau	intra-protein	150	130	20	1601.91	401.486	4	-2.5	1	33.91
AKTDHGAEIVYK-LDFKDR-a2-b4	WT_Tau	WT_Tau	intra-protein	385	347	38	2261.17	754.73	3	-1	1	33.83
TPSLPTPPTREPKK-IPAKTPPAPK-a13-b4	WT_Tau	WT_Tau	intra-protein	224	174	50	2704.55	541.917	5	-2.6	2	33.73
IPAKTPPAPK-TKIATPR-a4-b2	WT_Tau	WT_Tau	intra-protein	174	150	24	1942.16	486.547	4	-1.8	2	33.71
TDHGAEIVYKSPVVSGDTSPR-ENAKAK-a10-b4	WT_Tau	WT_Tau	intra-protein	395	383	12	3011.52	603.311	5	-1.3	1	33.57
TPPAPKTPPSSGEPPK-GAAPPGQKGQANATR-a6-b8	WT_Tau	WT_Tau	intra-protein	180	163	17	3147.63	787.914	4	-1.7	1	33.23
KDQGGYTMHQDQEGDTDAGLK-IPAKTPPAPK-a1-b4	WT_Tau	WT_Tau	intra-protein	24	174	150	3449.67	863.426	4	-1.7	1	33.19
LQTAPVPMPDLKNVK-SKIGSTENLK-a12-b2	WT_Tau	WT_Tau	intra-protein	254	259	5	2863.57	716.901	4	0.4	1	33.03
SPSSAKSR-SPSSAKSR-a6-b6	WT_Tau	WT_Tau	intra-protein	240	240	0	1774.91	592.646	3	-1.5	2	32.88
SKDGTGSDDKK-GADGKTK-a10-b5	WT_Tau	WT_Tau	intra-protein	140	148	8	1949.95	650.992	3	-1.6	1	32.8
SKDGTGSDDKK-TPPKSPSSAK-a2-b4	WT_Tau	WT_Tau	intra-protein	132	234	102	2273.14	569.292	4	-0.6	1	32.78
SPSSAKSR-XVSKSK-a6-b4	WT_Tau	WT_Tau	intra-protein	240	130	110	1650.86	551.294	3	-2	1	32.27
DGTGSDDKKAK-MVSKSK-a8-b4	WT_Tau	WT_Tau	intra-protein	140	130	10	1936.97	646.666	3	-1.5	1	32
GAAPPGQKGQANATR-DGTGSDDKKAK-a8-b9	WT_Tau	WT_Tau	intra-protein	163	141	22	2681.33	894.786	3	-1.4	1	31.88
IGSLDNITHVPGGGNKK-SEKLDFKDR-a16-b3	WT_Tau	WT_Tau	intra-protein	369	343	26	2980.56	746.148	4	-0.6	1	31.7
IPAKTPPAPK-GADGKTK-a4-b5	WT_Tau	WT_Tau	intra-protein	174	148	26	1832.04	611.688	3	-0.9	1	31.6
VQSKIGSLDNITHVPGGGNK-KIETHK-a4-b1	WT_Tau	WT_Tau	intra-protein	353	370	17	2912.57	729.15	4	-0.5	3	31.6
GAAPPGQKGQANATR-DGTGSDDKKAK-a8-b8	WT_Tau	WT_Tau	intra-protein	163	140	23	2681.33	671.341	4	-0.9	1	31.53
LQTAPVPMPDLKNVK-VQIINKK-a12-b6	WT_Tau	WT_Tau	intra-protein	254	280	26	2629.52	658.388	4	-1.2	1	31.48
DGTGSDDKKAK-GADGKTK-a9-b5	WT_Tau	WT_Tau	intra-protein	141	148	7	1933.96	645.66	3	-1	1	30.97
KDQGGYTMHQDQEGDTDAGLK-TKIATPR-a1-b2	WT_Tau	WT_Tau	intra-protein	24	150	126	3216.53	1073.18	3	-1.5	1	30.84
TPPAPKTPPSSGEPPK-MVSKSK-a6-b4	WT_Tau	WT_Tau	intra-protein	180	130	50	2403.27	601.825	4	-0.7	1	30.72
GADGKTK-MVSKSK-a5-b4	WT_Tau	WT_Tau	intra-protein	148	130	18	1491.79	498.272	3	-2.3	1	30.67
HQPGGGKVQIINK-SKIGSTENLK-a7-b2	WT_Tau	WT_Tau	intra-protein	274	259	15	2588.42	648.114	4	-1.7	2	30.55
IPAKTPPAPK-TPPKSPSSAK-a4-b4	WT_Tau	WT_Tau	intra-protein	174	234	60	2155.22	539.813	4	-2.6	1	30.49
DGTGSDDKKAK-MVSKSK-a9-b4	WT_Tau	WT_Tau	intra-protein	141	130	11	1936.97	646.666	3	-1.5	2	30.31
VTSKCGSLGNIHHKPGGGQVEVK-SEKLDFKDR-a4-b3	WT_Tau	WT_Tau	intra-protein	321	343	22	3662.88	916.728	4	-1.2	1	30.29
SEKLDFKDR-KVAVVR-a3-b1	WT_Tau	WT_Tau	intra-protein	343	225	118	1945.1	487.282	4	-2.3	1	29.93
AKTDHGAEIVYK-SEKLDFKDR-a2-b3	WT_Tau	WT_Tau	intra-protein	385	343	42	2605.34	869.454	3	-0.3	2	29.84
TPSLPTPPTREPKK-TPPKSPSSAK-a13-b4	WT_Tau	WT_Tau	intra-protein	224	234	10	2684.47	537.902	5	-1.8	6	29.7
DGTGSDDKK-TKIATPR-a8-b2	WT_Tau	WT_Tau	intra-protein	140	150	10	1844.95	615.99	3	-0.9	2	29.45
GAAPPGQKGQANATR-DGTGSDDKK-a8-b8	WT_Tau	WT_Tau	intra-protein	163	140	23	2482.2	621.558	4	-1.7	1	29.37
SPSSAKSR-KVAVVR-a6-b1	WT_Tau	WT_Tau	intra-protein	240	225	15	1626.94	407.742	4	-2.2	1	29.29
TPPAPKTPPSSGEPPK-TPPKSPSSAK-a6-b4	WT_Tau	WT_Tau	intra-protein	180	234	54	2723.44	681.867	4	-0.7	3	29.17
SKIGSTENLK-KVAVVR-a2-b1	WT_Tau	WT_Tau	intra-protein	259	225	34	1884.1	472.033	4	-2.1	1	28.88
DGTGSDDKK-GADGKTK-a8-b5	WT_Tau	WT_Tau	intra-protein	140	148	8	1734.82	579.282	3	-2.3	4	28.72
HQPGGGKVQIINK-KLDLSNVQSK-a7-b1	WT_Tau	WT_Tau	intra-protein	274	281	7	2643.47	882.164	3	-0.6	3	28.71
TDHGAEIVYKSPVVSGDTSPR-GAAPPGQKGQANATR-a10-b8	WT_Tau	WT_Tau	intra-protein	395	163	232	3774.89	1259.3	3	-1.3	1	28.67
IPAKTPPAPK-VQIINKK-a4-b6	WT_Tau	WT_Tau	intra-protein	174	280	106	1998.22	500.562	4	-2.7	1	28.07
LQTAPVPXPDLKNVK-SKIGSTENLK-a12-b2	WT_Tau	WT_Tau	intra-protein	254	259	5	2879.57	720.899	4	-0.5	2	27.67
DGTGSDDKKAK-GADGKTK-a8-b5	WT_Tau	WT_Tau	intra-protein	140	148	8	1933.96	484.497	4	-1.9	1	27.21
TPPKSPSSAK-XVSKSK-a4-b4	WT_Tau	WT_Tau	intra-protein	234	130	104	1830.97	611.332	3	-2.1	1	26.91
TDHGAEIVYKSPVVSGDTSPR-IGSLDNITHVPGGGNKK-a10-b16	WT_Tau	WT_Tau	intra-protein	395	369	26	4058.07	812.621	5	-1.1	1	26.88
DGTGSDDKKAK-XVSKSK-a9-b4	WT_Tau	WT_Tau	intra-protein	141	130	11	1952.97	489.25	4	-1.4	2	26.66
TDHGAEIVYKSPVVSGDTSPR-SEKLDFKDR-a10-b3	WT_Tau	WT_Tau	intra-protein	395	343	52	3488.74	1163.92	3	-0.2	1	26.18
KLDLSNVQSK-CGSKDNIK-a1-b4	WT_Tau	WT_Tau	intra-protein	281	294	13	2189.14	730.72	3	0	1	25.15
ENAKAK-KIETHK-a4-b1	WT_Tau	WT_Tau	intra-protein	383	370	13	1551.86	388.972	4	-2.2	1	25.08
TDHGAEIVYKSPVVSGDTSPR-KVAVVR-a10-b1	WT_Tau	WT_Tau	intra-protein	395	225	170	3022.61	1008.54	3	0.1	1	25.02
DGTGSDDKKAK-XVSKSK-a8-b4	WT_Tau	WT_Tau	intra-protein	140	130	10	1952.97	651.998	3	-1.1	2	24.83
VQSKIGSLDNITHVPGGGNK-KVAVVR-a4-b1	WT_Tau	WT_Tau	intra-protein	353	225	128	2828.59	708.154	4	-0.6	1	24.28
SPSSAKSR-GADGKTK-a6-b5	WT_Tau	WT_Tau	intra-protein	240	148	92	1631.85	408.969	4	-1.5	1	23.94
IPAKTPPAPK-SPSSAKSR-a4-b6	WT_Tau	WT_Tau	intra-protein	174	240	66	1975.11	494.784	4	-1.9	1	23.83
KDQGGYTXHQDQEGDTDAGLK-IPAKTPPAPK-a1-b4	WT_Tau	WT_Tau	intra-protein	24	174	150	3465.66	867.423	4	-3	1	23.24
VQSKIGSLDNITHVPGGGNK-ENAKAK-a4-b4	WT_Tau	WT_Tau	intra-protein	353	383	30	2817.5	564.508	5	0.1	1	22.94
IPAKTPPAPK-SKIGSTENLK-a4-b2	WT_Tau	WT_Tau	intra-protein	174	259	85	2232.27	745.098	3	-0.9	1	22.77
DGTGSDDKKAK-TKIATPR-a8-b2	WT_Tau	WT_Tau	intra-protein	140	150	10	2044.08	512.027	4	-1.4	1	22.58
TPSLPTPPTREPKK-SPSSAKSR-a13-b6	WT_Tau	WT_Tau	intra-protein	224	240	16	2504.36	627.097	4	-0.9	1	22.53
LQTAPVPMPDLKNVK-KVAVVR-a12-b1	WT_Tau	WT_Tau	intra-protein	254	225	29	2458.43	820.486	3	0.2	1	22.36
TPPKSPSSAK-ENAKAK-a4-b4	WT_Tau	WT_Tau	intra-protein	234	383	149	1795.97	599.663	3	-0.8	1	22.22
SKDGTGSDDKK-SPSSAKSR-a2-b6	WT_Tau	WT_Tau	intra-protein	132	240	108	2093.02	524.264	4	-0.1	1	21.29
WT Tau_ inComplex_intra_DSS_02
Id	Protein1	Protein2	XLType	AbsPos1	AbsPos2	deltaAA	Mr	Mz	z	Error_rel[ppm]	nseen	ld-Score
AKTDHGAEIVYK-IETHKLTFR-a2-b5	WT_Tau	WT_Tau	intra-protein	385	375	10	2612.4	871.808	3	1.3	5	46.14
AKGADGK-TKIATPR-a2-b2	WT_Tau	WT_Tau	intra-protein	143	150	7	1568.89	393.23	4	-1.1	21	43.26
HQPGGGKVQIINK-KLDLSNVQSK-a7-b1	WT_Tau	WT_Tau	intra-protein	274	281	7	2643.47	529.702	5	-0.6	8	43.01
TDHGAEIVYKSPVVSGDTSPR-KIETHK-a10-b1	WT_Tau	WT_Tau	intra-protein	395	370	25	3106.6	777.657	4	0.7	2	41.5
IETHKLTFR-SEKLDFKDR-a5-b3	WT_Tau	WT_Tau	intra-protein	375	343	32	2418.29	484.665	5	-1.7	1	41.25
TKIATPR-KVAVVR-a2-b1	WT_Tau	WT_Tau	intra-protein	150	225	75	1593.99	399.506	4	-1.1	2	41.18
VQIINKK-LDFKDR-a6-b4	WT_Tau	WT_Tau	intra-protein	280	347	67	1772.02	444.012	4	-1.5	1	41.05
GAAPPGQKGQANATR-GADGKTK-a8-b5	WT_Tau	WT_Tau	intra-protein	163	148	15	2236.16	560.047	4	0.1	3	40.73
IETHKLTFR-LDFKDR-a5-b4	WT_Tau	WT_Tau	intra-protein	375	347	28	2074.12	415.831	5	-1.8	3	40.06
IGSTENLKHQPGGGK-VQIINKK-a8-b6	WT_Tau	WT_Tau	intra-protein	267	280	13	2501.4	834.806	3	-0.3	3	40.04
TDHGAEIVYKSPVVSGDTSPR-ENAKAK-a10-b4	WT_Tau	WT_Tau	intra-protein	395	383	12	3011.52	603.311	5	-0.7	3	39.89
SPSSAKSR-KVAVVR-a6-b1	WT_Tau	WT_Tau	intra-protein	240	225	15	1626.94	407.743	4	-0.6	5	39.89
KLDLSNVQSK-KVAVVR-a1-b1	WT_Tau	WT_Tau	intra-protein	281	225	56	1939.14	485.794	4	-1.1	1	39.59
TDHGAEIVYKSPVVSGDTSPR-SPSSAKSR-a10-b6	WT_Tau	WT_Tau	intra-protein	395	240	155	3170.58	793.653	4	-0.6	1	39.31
TPPAPKTPPSSGEPPK-KVAVVR-a6-b1	WT_Tau	WT_Tau	intra-protein	180	225	45	2395.34	599.844	4	-0.9	2	39.14
SKDGTGSDDKK-AKGADGK-a2-b2	WT_Tau	WT_Tau	intra-protein	132	143	11	1919.94	480.994	4	-0.2	27	38.95
TDHGAEIVYKSPVVSGDTSPR-IGSLDNITHVPGGGNKK-a10-b16	WT_Tau	WT_Tau	intra-protein	395	369	26	4058.07	812.622	5	-0.4	1	38.89
TDHGAEIVYKSPVVSGDTSPR-VQSKIGSLDNITHVPGGGNK-a10-b4	WT_Tau	WT_Tau	intra-protein	395	353	42	4372.23	1094.07	4	0.6	1	38.58
HVPGGGSVQIVYKPVDLSK-KVAVVR-a13-b1	WT_Tau	WT_Tau	intra-protein	311	225	86	2787.6	697.908	4	0.5	2	38.45
GAAPPGQKGQANATR-TKIATPR-a8-b2	WT_Tau	WT_Tau	intra-protein	163	150	13	2346.28	587.577	4	0	8	38.35
GAAPPGQKGQANATR-SKDGTGSDDKK-a8-b2	WT_Tau	WT_Tau	intra-protein	163	132	31	2697.33	675.34	4	-0.8	2	38.18
SKDGTGSDDKK-TKIATPR-a10-b2	WT_Tau	WT_Tau	intra-protein	140	150	10	2060.07	516.026	4	-1.2	5	38.13
IPAKTPPAPK-KVAVVR-a4-b1	WT_Tau	WT_Tau	intra-protein	174	225	51	1827.13	457.791	4	-1.7	3	38.07
TDHGAEIVYKSPVVSGDTSPR-IETHKLTFR-a10-b5	WT_Tau	WT_Tau	intra-protein	395	375	20	3495.8	583.641	6	0.1	3	38.03
AKTDHGAEIVYK-KIETHKLTFR-a2-b6	WT_Tau	WT_Tau	intra-protein	385	375	10	2740.49	549.106	5	-0.3	1	37.77
TPSLPTPPTREPKK-IPAKTPPAPK-a13-b4	WT_Tau	WT_Tau	intra-protein	224	174	50	2704.55	541.918	5	-1.1	1	37.67
VQSKIGSLDNITHVPGGGNK-AKTDHGAEIVYK-a4-b2	WT_Tau	WT_Tau	intra-protein	353	385	32	3488.82	873.213	4	-1.7	1	37.61
LDLSNVQSKCGSK-VQIINKK-a9-b6	WT_Tau	WT_Tau	intra-protein	290	280	10	2414.32	805.781	3	0	3	37.49
IPAKTPPAPK-TKIATPR-a4-b2	WT_Tau	WT_Tau	intra-protein	174	150	24	1942.16	486.548	4	-0.1	7	37
SEKLDFK-KVAVVR-a3-b1	WT_Tau	WT_Tau	intra-protein	343	225	118	1673.97	419.5	4	-1	1	36.76
AKGADGK-KVAVVR-a2-b1	WT_Tau	WT_Tau	intra-protein	143	225	82	1453.86	364.472	4	-2.1	1	36.76
GADGKTK-KVAVVR-a5-b1	WT_Tau	WT_Tau	intra-protein	148	225	77	1483.87	371.975	4	-2.2	1	36.6
IGSLDNITHVPGGGNKK-AKTDHGAEIVYK-a16-b2	WT_Tau	WT_Tau	intra-protein	369	385	16	3174.67	1059.23	3	0.8	3	36.36
SEKLDFKDR-ENAKAK-a3-b4	WT_Tau	WT_Tau	intra-protein	343	383	40	1934.01	645.678	3	-0.7	2	36.05
TPPAPKTPPSSGEPPK-AKGADGK-a6-b2	WT_Tau	WT_Tau	intra-protein	180	143	37	2370.24	593.568	4	-0.4	4	36.01
KDQGGYTMHQDQEGDTDAGLK-TPPKSPSSAK-a1-b4	WT_Tau	WT_Tau	intra-protein	24	234	210	3429.6	1144.21	3	0.1	1	35.57
HQPGGGKVQIINK-SKIGSTENLK-a7-b2	WT_Tau	WT_Tau	intra-protein	274	259	15	2588.43	648.115	4	-0.2	6	35.56
KVAVVR-LDFKDR-a1-b4	WT_Tau	WT_Tau	intra-protein	225	347	122	1600.93	401.24	4	-1.1	2	35.55
TPPAPKTPPSSGEPPK-SKDGTGSDDKK-a6-b2	WT_Tau	WT_Tau	intra-protein	180	132	48	2861.43	716.365	4	0.4	3	35.5
TKIATPR-XVSKSK-a2-b4	WT_Tau	WT_Tau	intra-protein	150	130	20	1617.91	405.485	4	-1.4	5	35.5
KDQGGYTMHQDQEGDTDAGLK-TPPAPKTPPSSGEPPK-a1-b6	WT_Tau	WT_Tau	intra-protein	24	180	156	4017.89	1005.48	4	0	1	35.28
KDQGGYTMHQDQEGDTDAGLK-SPSSAKSR-a1-b6	WT_Tau	WT_Tau	intra-protein	24	240	216	3249.49	813.38	4	1.8	1	34.84
SKDGTGSDDKK-AKGADGK-a10-b2	WT_Tau	WT_Tau	intra-protein	140	143	3	1919.94	640.989	3	-0.4	2	34.82
KDQGGYTXHQDQEGDTDAGLK-KVAVVR-a1-b1	WT_Tau	WT_Tau	intra-protein	24	225	201	3117.5	780.384	4	-0.2	4	34.72
AKTDHGAEIVYK-KIETHK-a2-b1	WT_Tau	WT_Tau	intra-protein	385	370	15	2223.19	556.805	4	-0.3	4	34.31
IPAKTPPAPK-MVSKSK-a4-b4	WT_Tau	WT_Tau	intra-protein	174	130	44	1835.06	459.773	4	0.1	1	34.22
TPPKSPSSAK-KVAVVR-a4-b1	WT_Tau	WT_Tau	intra-protein	234	225	9	1807.06	452.772	4	0.1	6	34.1
VQSKIGSLDNITHVPGGGNK-SEKLDFK-a4-b3	WT_Tau	WT_Tau	intra-protein	353	343	10	3023.59	605.727	5	0.4	1	33.93
IGSLDNITHVPGGGNKK-IETHKLTFR-a16-b5	WT_Tau	WT_Tau	intra-protein	369	375	6	2987.61	498.944	6	-1.5	13	33.72
VQSKIGSLDNITHVPGGGNK-LDFKDR-a4-b4	WT_Tau	WT_Tau	intra-protein	353	347	6	2950.55	591.118	5	0.4	2	33.71
IETHKLTFR-SEKLDFK-a5-b3	WT_Tau	WT_Tau	intra-protein	375	343	32	2147.16	537.798	4	-1.5	1	33.68
IPAKTPPAPK-IPAKTPPAPK-a4-b4	WT_Tau	WT_Tau	intra-protein	174	174	0	2175.3	544.833	4	-1.4	1	33.68
SKDGTGSDDKK-IPAKTPPAPK-a10-b4	WT_Tau	WT_Tau	intra-protein	140	174	34	2293.22	574.312	4	-0.3	4	33.43
KDQGGYTMHQDQEGDTDAGLK-KVAVVR-a1-b1	WT_Tau	WT_Tau	intra-protein	24	225	201	3101.51	776.385	4	-0.4	4	33.35
IETHKLTFR-KVAVVR-a5-b1	WT_Tau	WT_Tau	intra-protein	375	225	150	1952.15	489.047	4	-1.2	1	33.22
IPAKTPPAPK-XVSKSK-a4-b4	WT_Tau	WT_Tau	intra-protein	174	130	44	1851.05	463.771	4	-0.6	2	33.1
CGSLGNIHHKPGGGQVEVKSEK-LDFKDR-a19-b4	WT_Tau	WT_Tau	intra-protein	340	347	7	3247.64	650.536	5	-0.7	1	33.08
SKDGTGSDDKK-GADGKTK-a2-b5	WT_Tau	WT_Tau	intra-protein	132	148	16	1949.95	488.496	4	-0.2	5	32.91
LQTAPVPMPDLKNVK-SKIGSTENLK-a12-b2	WT_Tau	WT_Tau	intra-protein	254	259	5	2863.57	716.901	4	0.4	9	32.89
IGSLDNITHVPGGGNKK-SEKLDFK-a16-b3	WT_Tau	WT_Tau	intra-protein	369	343	26	2709.43	542.894	5	-0.6	1	32.76
KDQGGYTXHQDQEGDTDAGLK-TPPKSPSSAK-a1-b4	WT_Tau	WT_Tau	intra-protein	24	234	210	3445.59	862.407	4	0.2	2	32.55
KLDLSNVQSK-CGSKDNIK-a1-b4	WT_Tau	WT_Tau	intra-protein	281	294	13	2189.14	548.292	4	0.3	2	32.1
TPPAPKTPPSSGEPPK-TKIATPR-a6-b2	WT_Tau	WT_Tau	intra-protein	180	150	30	2510.37	837.799	3	-0.9	4	32.06
KDQGGYTXHQDQEGDTDAGLK-IPAKTPPAPK-a1-b4	WT_Tau	WT_Tau	intra-protein	24	174	150	3465.68	867.428	4	2.7	1	32
GAAPPGQKGQANATR-AKTDHGAEIVYK-a8-b2	WT_Tau	WT_Tau	intra-protein	163	385	222	2891.49	579.305	5	-0.3	2	31.73
TPPKSPSSAK-LDFKDR-a4-b4	WT_Tau	WT_Tau	intra-protein	234	347	113	1929.02	483.263	4	0.2	2	31.69
IPAKTPPAPK-GADGKTK-a4-b5	WT_Tau	WT_Tau	intra-protein	174	148	26	1832.04	611.688	3	0.1	4	31.69
SEKLDFKDR-KIETHK-a3-b1	WT_Tau	WT_Tau	intra-protein	343	370	27	2029.08	677.369	3	-0.1	1	31.67
LQTAPVPMPDLKNVK-LDFKDR-a12-b4	WT_Tau	WT_Tau	intra-protein	254	347	93	2580.4	646.107	4	-0.3	1	31.65
TPPAPKTPPSSGEPPK-GAAPPGQKGQANATR-a6-b8	WT_Tau	WT_Tau	intra-protein	180	163	17	3147.63	787.916	4	0.3	6	31.6
IPAKTPPAPK-AKGADGK-a4-b2	WT_Tau	WT_Tau	intra-protein	174	143	31	1802.03	451.515	4	-0.8	2	31.38
HVPGGGSVQIVYKPVDLSK-VQIINKK-a13-b6	WT_Tau	WT_Tau	intra-protein	311	280	31	2958.69	740.681	4	1.1	1	31.33
VQSKIGSLDNITHVPGGGNK-VQIINKK-a4-b6	WT_Tau	WT_Tau	intra-protein	353	280	73	2999.68	750.927	4	0.3	1	31.22
AKTDHGAEIVYK-LDFKDR-a2-b4	WT_Tau	WT_Tau	intra-protein	385	347	38	2261.17	453.242	5	-0.3	2	31.19
SEKLDFKDR-SPSSAKSR-a3-b6	WT_Tau	WT_Tau	intra-protein	343	240	103	2093.07	698.698	3	-1.8	2	31.12
CGSLGNIHHKPGGGQVEVK-SEKLDFK-a10-b3	WT_Tau	WT_Tau	intra-protein	331	343	12	2976.51	596.311	5	0.3	1	30.97
DGTGSDDKK-MVSKSK-a8-b4	WT_Tau	WT_Tau	intra-protein	140	130	10	1737.85	580.29	3	0.1	1	30.89
IGSTENLKHQPGGGK-KVAVVR-a8-b1	WT_Tau	WT_Tau	intra-protein	267	225	42	2330.31	467.069	5	-0.4	1	30.81
IPAKTPPAPK-SKIGSTENLK-a4-b2	WT_Tau	WT_Tau	intra-protein	174	259	85	2232.27	559.075	4	-1.8	1	30.74
TPPKSPSSAK-TKIATPR-a4-b2	WT_Tau	WT_Tau	intra-protein	234	150	84	1922.08	481.528	4	-1.1	1	30.63
SKDGTGSDDKK-GADGKTK-a10-b5	WT_Tau	WT_Tau	intra-protein	140	148	8	1949.95	650.992	3	-0.7	1	30.38
IGSTENLKHQPGGGK-SPSSAKSR-a8-b6	WT_Tau	WT_Tau	intra-protein	267	240	27	2478.28	496.664	5	-0.8	3	30.37
SPSSAKSR-VQIINKK-a6-b6	WT_Tau	WT_Tau	intra-protein	240	280	40	1798.03	600.351	3	-0.7	2	30.34
VQSKIGSLDNITHVPGGGNK-KIETHK-a4-b1	WT_Tau	WT_Tau	intra-protein	353	370	17	2912.57	583.522	5	0.1	3	30.28
DGTGSDDKK-TKIATPR-a8-b2	WT_Tau	WT_Tau	intra-protein	140	150	10	1844.95	615.99	3	-0.8	12	30.19
IGSTENLKHQPGGGK-KLDLSNVQSK-a8-b1	WT_Tau	WT_Tau	intra-protein	267	281	14	2790.49	559.105	5	-0.9	3	30.18
SEKLDFKDR-KVAVVR-a7-b1	WT_Tau	WT_Tau	intra-protein	347	225	122	1945.1	487.282	4	-1	1	30.15
KDQGGYTMHQDQEGDTDAGLK-GADGKTK-a1-b5	WT_Tau	WT_Tau	intra-protein	24	148	124	3106.42	777.613	4	1.4	1	30.05
SEKLDFK-KIETHK-a3-b1	WT_Tau	WT_Tau	intra-protein	343	370	27	1757.96	440.497	4	0.8	1	30.02
KIETHK-LDFKDR-a1-b4	WT_Tau	WT_Tau	intra-protein	370	347	23	1684.91	422.237	4	0	2	29.97
DGTGSDDKKAK-GADGKTK-a9-b5	WT_Tau	WT_Tau	intra-protein	141	148	7	1933.96	645.661	3	-0.1	3	29.96
KDQGGYTXHQDQEGDTDAGLK-TPPAPKTPPSSGEPPK-a1-b6	WT_Tau	WT_Tau	intra-protein	24	180	156	4033.89	807.785	5	0.5	1	29.86
IPAKTPPAPK-TPPKSPSSAK-a4-b4	WT_Tau	WT_Tau	intra-protein	174	234	60	2155.22	539.814	4	-1.1	4	29.82
VQSKIGSLDNITHVPGGGNKK-LDFKDR-a4-b4	WT_Tau	WT_Tau	intra-protein	353	347	6	3078.64	514.115	6	-0.9	2	29.57
LQTAPVPMPDLKNVK-IETHKLTFR-a12-b5	WT_Tau	WT_Tau	intra-protein	254	375	121	2931.62	587.333	5	-0.4	1	29.55
TDHGAEIVYKSPVVSGDTSPR-GAAPPGQKGQANATR-a10-b8	WT_Tau	WT_Tau	intra-protein	395	163	232	3774.89	755.985	5	-1.4	1	29.24
TDHGAEIVYKSPVVSGDTSPR-TPPSSGEPPKSGDR-a10-b10	WT_Tau	WT_Tau	intra-protein	395	190	205	3762.83	941.716	4	-0.5	1	29.16
GAAPPGQKGQANATR-VQIINKK-a8-b6	WT_Tau	WT_Tau	intra-protein	163	280	117	2402.34	601.592	4	-0.7	3	29.14
TPPAPKTPPSSGEPPK-XVSKSK-a6-b4	WT_Tau	WT_Tau	intra-protein	180	130	50	2419.27	605.825	4	0	2	28.82
IPAKTPPAPK-KIETHK-a4-b1	WT_Tau	WT_Tau	intra-protein	174	370	196	1911.12	478.787	4	-0.9	1	28.73
IPAKTPPAPK-SPSSAKSR-a4-b6	WT_Tau	WT_Tau	intra-protein	174	240	66	1975.11	659.378	3	-0.5	1	28.64
SKIGSTENLK-KVAVVR-a2-b1	WT_Tau	WT_Tau	intra-protein	259	225	34	1884.1	472.034	4	-0.2	1	28.62
LQTAPVPMPDLKNVK-KVAVVR-a12-b1	WT_Tau	WT_Tau	intra-protein	254	225	29	2458.43	615.617	4	0.2	2	28.12
TPPAPKTPPSSGEPPK-TPPKSPSSAK-a6-b4	WT_Tau	WT_Tau	intra-protein	180	234	54	2723.43	908.819	3	-2	1	27.7
TPPAPKTPPSSGEPPK-SKIGSTENLK-a6-b2	WT_Tau	WT_Tau	intra-protein	180	259	79	2800.49	701.129	4	0.2	1	27.67
TPPSSGEPPKSGDR-TPPKSPSSAK-a10-b4	WT_Tau	WT_Tau	intra-protein	190	234	44	2547.28	850.101	3	-0.5	7	27.64
TDHGAEIVYKSPVVSGDTSPR-KIETHKLTFR-a10-b1	WT_Tau	WT_Tau	intra-protein	395	370	25	3623.89	604.99	6	-0.9	1	27.37
TPPKSPSSAK-MVSKSK-a4-b4	WT_Tau	WT_Tau	intra-protein	234	130	104	1814.98	454.753	4	-0.7	2	27.28
LQTAPVPMPDLKNVK-SPSSAKSR-a12-b6	WT_Tau	WT_Tau	intra-protein	254	240	14	2606.41	652.61	4	-0.5	1	27.18
LQTAPVPXPDLKNVK-SKIGSTENLK-a12-b2	WT_Tau	WT_Tau	intra-protein	254	259	5	2879.57	720.899	4	-0.5	7	26.99
SKDGTGSDDKK-AKGADGKTK-a10-b2	WT_Tau	WT_Tau	intra-protein	140	143	3	2149.09	538.28	4	0.3	6	26.97
SKIGSTENLK-TPPKSPSSAK-a2-b4	WT_Tau	WT_Tau	intra-protein	259	234	25	2212.2	738.406	3	0	1	26.93
AKTDHGAEIVYK-SPSSAKSR-a2-b6	WT_Tau	WT_Tau	intra-protein	385	240	145	2287.18	458.444	5	-0.8	1	26.89
SEKLDFKDR-VQIINKK-a3-b6	WT_Tau	WT_Tau	intra-protein	343	280	63	2116.19	530.055	4	-0.7	1	26.82
LQTAPVPMPDLKNVK-TPSLPTPPTREPKK-a12-b13	WT_Tau	WT_Tau	intra-protein	254	224	30	3335.85	668.178	5	-0.4	1	26.69
SKDGTGSDDKK-TKIATPR-a2-b2	WT_Tau	WT_Tau	intra-protein	132	150	18	2060.07	413.022	5	-1.8	1	26.45
TPPAPKTPPSSGEPPK-TPSLPTPPTREPKK-a6-b13	WT_Tau	WT_Tau	intra-protein	180	224	44	3272.76	655.561	5	-0.2	1	26.23
IPAKTPPAPK-VQIINKK-a4-b6	WT_Tau	WT_Tau	intra-protein	174	280	106	1998.22	500.563	4	-1.3	1	26.13
AKTDHGAEIVYK-KVAVVR-a2-b1	WT_Tau	WT_Tau	intra-protein	385	225	160	2139.2	535.808	4	-2	1	25.88
IGSTENLKHQPGGGK-TPPKSPSSAK-a8-b4	WT_Tau	WT_Tau	intra-protein	267	234	33	2658.4	665.607	4	-0.1	4	25.77
HQPGGGKVQIINK-SPSSAKSR-a7-b6	WT_Tau	WT_Tau	intra-protein	274	240	34	2331.26	583.824	4	-0.3	1	25.27
IGSLDNITHVPGGGNKK-SEKLDFKDR-a16-b3	WT_Tau	WT_Tau	intra-protein	369	343	26	2980.56	746.147	4	-1.7	1	25.27
GAAPPGQKGQANATR-SKDGTGSDDKK-a8-b10	WT_Tau	WT_Tau	intra-protein	163	140	23	2697.33	900.119	3	0.4	1	25.08
TPSLPTPPTREPKK-TPPKSPSSAK-a13-b4	WT_Tau	WT_Tau	intra-protein	224	234	10	2684.47	672.126	4	-0.3	4	25.07
KDQGGYTMHQDQEGDTDAGLK-IPAKTPPAPK-a1-b4	WT_Tau	WT_Tau	intra-protein	24	174	150	3449.68	690.943	5	-0.1	1	25.02
AKTDHGAEIVYK-TPPKSPSSAK-a2-b4	WT_Tau	WT_Tau	intra-protein	385	234	151	2467.29	617.831	4	-2	1	24.74
KIETHKLTFR-ENAKAK-a6-b4	WT_Tau	WT_Tau	intra-protein	375	383	8	2069.16	518.299	4	0.2	2	24.66
LQTAPVPMPDLKNVK-HQPGGGKVQIINK-a12-b7	WT_Tau	WT_Tau	intra-protein	254	274	20	3162.75	633.559	5	-1.4	2	24.28
DGTGSDDKK-KVAVVR-a8-b1	WT_Tau	WT_Tau	intra-protein	140	225	85	1729.92	433.488	4	-1.1	1	24.15
IPAKTPPAPK-ENAKAK-a4-b4	WT_Tau	WT_Tau	intra-protein	174	383	209	1816.04	455.019	4	-0.8	1	23.91
WT Tau_ inComplex_intra_DSS_03
Id	Protein1	Protein2	XLType	AbsPos1	AbsPos2	deltaAA	Mr	Mz	z	Error_rel[ppm]	nseen	ld-Score
TDHGAEIVYKSPVVSGDTSPR-KVAVVR-a10-b1	WT_Tau	WT_Tau	intra-protein	395	225	170	3022.61	605.53	5	-0.1	2	48.05
VQSKIGSLDNITHVPGGGNK-SEKLDFKDR-a4-b3	WT_Tau	WT_Tau	intra-protein	353	343	10	3294.72	550.128	6	-0.8	4	47.93
AKGADGK-TKIATPR-a2-b2	WT_Tau	WT_Tau	intra-protein	143	150	7	1568.89	393.229	4	-1.5	21	45.26
KLDLSNVQSK-KVAVVR-a1-b1	WT_Tau	WT_Tau	intra-protein	281	225	56	1939.14	485.794	4	-0.9	1	44.32
TDHGAEIVYKSPVVSGDTSPR-SPSSAKSR-a10-b6	WT_Tau	WT_Tau	intra-protein	395	240	155	3170.58	793.654	4	-0.4	1	43.67
HQPGGGKVQIINK-KLDLSNVQSK-a7-b1	WT_Tau	WT_Tau	intra-protein	274	281	7	2643.47	529.702	5	0.4	5	43.25
KDQGGYTMHQDQEGDTDAGLK-IGSTENLKHQPGGGK-a1-b8	WT_Tau	WT_Tau	intra-protein	24	267	243	3952.85	989.22	4	-0.2	1	43.2
SKDGTGSDDKK-AKGADGK-a2-b2	WT_Tau	WT_Tau	intra-protein	132	143	11	1919.94	480.993	4	-0.8	32	42.94
AKTDHGAEIVYK-IETHKLTFR-a2-b5	WT_Tau	WT_Tau	intra-protein	385	375	10	2612.4	871.807	3	0.3	6	42.34
KDQGGYTMHQDQEGDTDAGLK-TKIATPR-a1-b2	WT_Tau	WT_Tau	intra-protein	24	150	126	3216.54	805.143	4	1.1	1	41.7
KVAVVR-LDFKDR-a1-b4	WT_Tau	WT_Tau	intra-protein	225	347	122	1600.93	534.651	3	0	2	40.93
SEKLDFKDR-ENAKAK-a3-b4	WT_Tau	WT_Tau	intra-protein	343	383	40	1934.01	645.677	3	-1	2	40.62
VQIINKK-LDFKDR-a6-b4	WT_Tau	WT_Tau	intra-protein	280	347	67	1772.02	444.012	4	-1.5	1	40.06
LDLSNVQSKCGSK-VQIINKK-a9-b6	WT_Tau	WT_Tau	intra-protein	290	280	10	2414.32	604.588	4	-0.3	2	40.03
IETHKLTFR-SEKLDFKDR-a5-b3	WT_Tau	WT_Tau	intra-protein	375	343	32	2418.29	484.666	5	0	1	39.92
TPPKSPSSAK-KVAVVR-a4-b1	WT_Tau	WT_Tau	intra-protein	234	225	9	1807.06	452.772	4	-0.3	9	39.78
KDQGGYTMHQDQEGDTDAGLK-SPSSAKSR-a1-b6	WT_Tau	WT_Tau	intra-protein	24	240	216	3249.49	813.379	4	0.2	1	39.54
VQSKIGSLDNITHVPGGGNK-AKTDHGAEIVYK-a4-b2	WT_Tau	WT_Tau	intra-protein	353	385	32	3488.83	873.214	4	0	2	39.52
GAAPPGQKGQANATR-SKDGTGSDDKK-a8-b2	WT_Tau	WT_Tau	intra-protein	163	132	31	2697.33	675.34	4	-0.5	2	38.75
VTSKCGSLGNIHHKPGGGQVEVK-SPSSAKSR-a4-b6	WT_Tau	WT_Tau	intra-protein	321	240	81	3344.73	669.953	5	0.1	1	38.73
KDQGGYTMHQDQEGDTDAGLK-TPPKSPSSAK-a1-b4	WT_Tau	WT_Tau	intra-protein	24	234	210	3429.6	1144.21	3	1.1	1	38.66
AKTDHGAEIVYK-KIETHKLTFR-a2-b6	WT_Tau	WT_Tau	intra-protein	385	375	10	2740.49	549.106	5	0.1	3	38.5
KDQGGYTMHQDQEGDTDAGLK-KVAVVR-a1-b1	WT_Tau	WT_Tau	intra-protein	24	225	201	3101.51	776.386	4	0.9	2	38.46
SKDGTGSDDKK-GADGKTK-a2-b5	WT_Tau	WT_Tau	intra-protein	132	148	16	1949.95	390.998	5	-1	1	38.22
KDQGGYTXHQDQEGDTDAGLK-KVAVVR-a1-b1	WT_Tau	WT_Tau	intra-protein	24	225	201	3117.5	624.509	5	0.2	3	38.08
TKIATPR-KVAVVR-a2-b1	WT_Tau	WT_Tau	intra-protein	150	225	75	1593.99	399.506	4	-0.9	3	38.05
IGSTENLKHQPGGGK-VQIINKK-a8-b6	WT_Tau	WT_Tau	intra-protein	267	280	13	2501.4	834.807	3	0.1	3	37.93
SKDGTGSDDKK-IPAKTPPAPK-a2-b4	WT_Tau	WT_Tau	intra-protein	132	174	42	2293.22	574.312	4	0.9	4	37.88
IETHKLTFR-LDFKDR-a5-b4	WT_Tau	WT_Tau	intra-protein	375	347	28	2074.12	519.538	4	-0.7	2	37.87
AKTDHGAEIVYK-SEKLDFK-a2-b3	WT_Tau	WT_Tau	intra-protein	385	343	42	2334.21	584.56	4	-0.5	2	37.76
IGSLDNITHVPGGGNKK-LDFKDR-a16-b4	WT_Tau	WT_Tau	intra-protein	369	347	22	2636.39	528.286	5	0	2	37.57
VQSKIGSLDNITHVPGGGNK-SEKLDFK-a4-b3	WT_Tau	WT_Tau	intra-protein	353	343	10	3023.59	605.726	5	-0.1	1	37.23
SPSSAKSR-VQIINKK-a6-b6	WT_Tau	WT_Tau	intra-protein	240	280	40	1798.03	600.351	3	-0.1	2	37.02
IGSLDNITHVPGGGNKK-IETHKLTFR-a16-b5	WT_Tau	WT_Tau	intra-protein	369	375	6	2987.62	747.913	4	0.1	7	36.53
CGSLGNIHHKPGGGQVEVKSEK-LDFKDR-a19-b4	WT_Tau	WT_Tau	intra-protein	340	347	7	3247.64	650.536	5	-0.1	1	36.47
TDHGAEIVYKSPVVSGDTSPR-IGSLDNITHVPGGGNKK-a10-b16	WT_Tau	WT_Tau	intra-protein	395	369	26	4058.08	677.354	6	1.9	2	36.45
SKDGTGSDDKK-GADGKTK-a10-b5	WT_Tau	WT_Tau	intra-protein	140	148	8	1949.95	650.993	3	0.4	4	36.36
TPPAPKTPPSSGEPPK-AKGADGK-a6-b2	WT_Tau	WT_Tau	intra-protein	180	143	37	2370.24	593.569	4	0.4	2	36.36
AKTDHGAEIVYK-KIETHK-a2-b1	WT_Tau	WT_Tau	intra-protein	385	370	15	2223.19	556.805	4	-0.1	2	36.28
HQPGGGKVQIINK-SKIGSTENLK-a7-b2	WT_Tau	WT_Tau	intra-protein	274	259	15	2588.43	648.115	4	-0.4	1	36.26
GAAPPGQKGQANATR-TKIATPR-a8-b2	WT_Tau	WT_Tau	intra-protein	163	150	13	2346.28	587.577	4	-0.1	12	36.22
HVPGGGSVQIVYKPVDLSK-VQIINKK-a13-b6	WT_Tau	WT_Tau	intra-protein	311	280	31	2958.69	740.68	4	-0.7	2	35.93
VQSKIGSLDNITHVPGGGNK-LDFKDR-a4-b4	WT_Tau	WT_Tau	intra-protein	353	347	6	2950.55	591.117	5	-1.5	3	35.89
TPPKSPSSAK-TKIATPR-a4-b2	WT_Tau	WT_Tau	intra-protein	234	150	84	1922.08	481.529	4	0.1	1	35.83
AKGADGK-KVAVVR-a2-b1	WT_Tau	WT_Tau	intra-protein	143	225	82	1453.86	364.472	4	-2.8	1	35.7
IPAKTPPAPK-TKIATPR-a4-b2	WT_Tau	WT_Tau	intra-protein	174	150	24	1942.16	486.548	4	-0.9	7	35.64
DGTGSDDKK-TKIATPR-a8-b2	WT_Tau	WT_Tau	intra-protein	140	150	10	1844.95	615.99	3	-0.8	18	35.53
SKDGTGSDDKK-TKIATPR-a2-b2	WT_Tau	WT_Tau	intra-protein	132	150	18	2060.07	413.022	5	-0.9	1	35.35
TPPAPKTPPSSGEPPK-KVAVVR-a6-b1	WT_Tau	WT_Tau	intra-protein	180	225	45	2395.35	599.844	4	-0.5	3	35.24
AKTDHGAEIVYK-LDFKDR-a2-b4	WT_Tau	WT_Tau	intra-protein	385	347	38	2261.17	566.3	4	0.2	1	35.23
IPAKTPPAPK-AKGADGK-a4-b2	WT_Tau	WT_Tau	intra-protein	174	143	31	1802.03	451.515	4	-1.9	4	34.98
SKDGTGSDDKK-TKIATPR-a10-b2	WT_Tau	WT_Tau	intra-protein	140	150	10	2060.07	516.025	4	-2.2	3	34.87
TPSLPTPPTREPKK-IPAKTPPAPK-a13-b4	WT_Tau	WT_Tau	intra-protein	224	174	50	2704.55	541.918	5	0	1	34.75
KLDLSNVQSK-SPSSAKSR-a1-b6	WT_Tau	WT_Tau	intra-protein	281	240	41	2087.12	696.715	3	-0.9	1	34.45
AKGADGK-MVSKSK-a2-b4	WT_Tau	WT_Tau	intra-protein	143	130	13	1461.79	366.454	4	0.3	1	34.43
CGSLGNIHHKPGGGQVEVKSEK-VQSKIGSLDNITHVPGGGNK-a19-b4	WT_Tau	WT_Tau	intra-protein	340	353	13	4475.3	896.068	5	0.2	1	34.36
KDQGGYTMHQDQEGDTDAGLK-GADGKTK-a1-b5	WT_Tau	WT_Tau	intra-protein	24	148	124	3106.42	777.613	4	2	1	34.34
KDQGGYTXHQDQEGDTDAGLK-SPSSAKSR-a1-b6	WT_Tau	WT_Tau	intra-protein	24	240	216	3265.48	817.377	4	-0.5	2	34.24
IGSTENLKHQPGGGK-KVAVVR-a8-b1	WT_Tau	WT_Tau	intra-protein	267	225	42	2330.3	467.069	5	-1.3	2	34.16
IETHKLTFR-SEKLDFK-a5-b3	WT_Tau	WT_Tau	intra-protein	375	343	32	2147.17	537.799	4	1.8	1	34.02
GADGKTK-KVAVVR-a5-b1	WT_Tau	WT_Tau	intra-protein	148	225	77	1483.87	495.63	3	-2.9	1	34.02
SEKLDFKDR-KVAVVR-a3-b1	WT_Tau	WT_Tau	intra-protein	343	225	118	1945.1	487.282	4	-1.2	1	33.87
IPAKTPPAPK-KVAVVR-a4-b1	WT_Tau	WT_Tau	intra-protein	174	225	51	1827.13	457.791	4	-0.3	3	33.85
SEKLDFK-KVAVVR-a3-b1	WT_Tau	WT_Tau	intra-protein	343	225	118	1673.97	419.5	4	-1.2	1	33.75
IPAKTPPAPK-VQIINKK-a4-b6	WT_Tau	WT_Tau	intra-protein	174	280	106	1998.22	500.564	4	-0.2	1	33.68
IPAKTPPAPK-TPPKSPSSAK-a4-b4	WT_Tau	WT_Tau	intra-protein	174	234	60	2155.22	539.814	4	-0.9	3	33.46
TPPAPKTPPSSGEPPK-TKIATPR-a6-b2	WT_Tau	WT_Tau	intra-protein	180	150	30	2510.38	837.8	3	0.5	1	33.35
TDHGAEIVYKSPVVSGDTSPR-KIETHK-a10-b1	WT_Tau	WT_Tau	intra-protein	395	370	25	3106.59	622.326	5	-0.1	1	33.21
LQTAPVPMPDLKNVK-SKIGSTENLK-a12-b2	WT_Tau	WT_Tau	intra-protein	254	259	5	2863.58	716.902	4	1	3	33.2
KDQGGYTXHQDQEGDTDAGLK-IGSTENLKHQPGGGK-a1-b8	WT_Tau	WT_Tau	intra-protein	24	267	243	3968.84	993.219	4	-0.2	2	33.07
TKIATPR-XVSKSK-a2-b4	WT_Tau	WT_Tau	intra-protein	150	130	20	1617.91	405.485	4	-1.3	2	32.02
SPSSAKSR-KVAVVR-a6-b1	WT_Tau	WT_Tau	intra-protein	240	225	15	1626.94	407.742	4	-2.1	2	31.98
LQTAPVPMPDLKNVK-KVAVVR-a12-b1	WT_Tau	WT_Tau	intra-protein	254	225	29	2458.43	615.617	4	0.2	1	31.96
TPPAPKTPPSSGEPPK-GAAPPGQKGQANATR-a6-b8	WT_Tau	WT_Tau	intra-protein	180	163	17	3147.63	787.915	4	-0.2	14	31.9
KDQGGYTMHQDQEGDTDAGLK-AKGADGK-a1-b2	WT_Tau	WT_Tau	intra-protein	24	143	119	3076.4	1026.47	3	-0.5	1	31.89
VQSKIGSLDNITHVPGGGNKK-SEKLDFKDR-a4-b3	WT_Tau	WT_Tau	intra-protein	353	343	10	3422.81	571.477	6	-0.9	1	31.78
VQSKIGSLDNITHVPGGGNK-KVAVVR-a4-b1	WT_Tau	WT_Tau	intra-protein	353	225	128	2828.59	566.725	5	-0.3	3	31.68
IPAKTPPAPK-MVSKSK-a4-b4	WT_Tau	WT_Tau	intra-protein	174	130	44	1835.06	459.773	4	0.4	3	31.62
IETHKLTFR-KVAVVR-a5-b1	WT_Tau	WT_Tau	intra-protein	375	225	150	1952.15	391.439	5	-1.1	1	31.6
TDHGAEIVYKSPVVSGDTSPR-LDFKDR-a10-b4	WT_Tau	WT_Tau	intra-protein	395	347	48	3144.57	629.922	5	-0.8	2	31.56
IGSLDNITHVPGGGNKK-SEKLDFK-a16-b3	WT_Tau	WT_Tau	intra-protein	369	343	26	2709.43	542.895	5	0.3	1	31.23
AKTDHGAEIVYK-SPSSAKSR-a2-b6	WT_Tau	WT_Tau	intra-protein	385	240	145	2287.18	458.444	5	0.5	1	31.2
VQSKIGSLDNITHVPGGGNK-ENAKAK-a4-b4	WT_Tau	WT_Tau	intra-protein	353	383	30	2817.5	705.383	4	0.2	2	30.99
KIETHK-LDFKDR-a1-b4	WT_Tau	WT_Tau	intra-protein	370	347	23	1684.91	422.236	4	-1.2	1	30.97
SKIGSTENLK-KVAVVR-a2-b1	WT_Tau	WT_Tau	intra-protein	259	225	34	1884.11	629.043	3	0.6	1	30.64
KDQGGYTXHQDQEGDTDAGLK-GADGKTK-a1-b5	WT_Tau	WT_Tau	intra-protein	24	148	124	3122.41	781.611	4	1.3	1	30.57
KIETHKLTFR-ENAKAK-a6-b4	WT_Tau	WT_Tau	intra-protein	375	383	8	2069.16	414.84	5	-0.7	2	30.55
KDQGGYTMHQDQEGDTDAGLK-GAAPPGQKGQANATR-a1-b8	WT_Tau	WT_Tau	intra-protein	24	163	139	3853.8	964.457	4	1.5	6	30.49
VQSKIGSLDNITHVPGGGNK-KIETHK-a4-b1	WT_Tau	WT_Tau	intra-protein	353	370	17	2912.57	971.865	3	-0.4	4	30.36
KDQGGYTXHQDQEGDTDAGLK-IPAKTPPAPK-a1-b4	WT_Tau	WT_Tau	intra-protein	24	174	150	3465.67	867.426	4	0.1	2	30.28
DGTGSDDKKAK-TKIATPR-a8-b2	WT_Tau	WT_Tau	intra-protein	140	150	10	2044.08	512.027	4	-0.8	6	30.18
TPPAPKTPPSSGEPPK-TPSLPTPPTREPKK-a6-b13	WT_Tau	WT_Tau	intra-protein	180	224	44	3272.76	655.561	5	-0.3	2	30.1
KVAVVR-MVSKSK-a1-b4	WT_Tau	WT_Tau	intra-protein	225	130	95	1486.89	372.73	4	-1.7	1	30.01
VQSKIGSLDNITHVPGGGNK-TKIATPR-a4-b2	WT_Tau	WT_Tau	intra-protein	353	150	203	2943.61	736.911	4	-0.7	1	30.01
IPAKTPPAPK-GADGKTK-a4-b5	WT_Tau	WT_Tau	intra-protein	174	148	26	1832.04	611.688	3	-0.5	2	29.92
IPAKTPPAPK-SKIGSTENLK-a4-b2	WT_Tau	WT_Tau	intra-protein	174	259	85	2232.27	559.076	4	-0.7	1	29.41
HQPGGGKVQIINK-IETHKLTFR-a7-b5	WT_Tau	WT_Tau	intra-protein	274	375	101	2656.48	532.304	5	-0.8	1	29.36
LQTAPVPMPDLKNVK-LDFKDR-a12-b4	WT_Tau	WT_Tau	intra-protein	254	347	93	2580.4	646.107	4	-0.4	1	29.22
CGSKDNIK-VQIINKK-a4-b6	WT_Tau	WT_Tau	intra-protein	294	280	14	1900.04	476.019	4	-1.2	1	28.9
DGTGSDDKKAK-TKIATPR-a9-b2	WT_Tau	WT_Tau	intra-protein	141	150	9	2044.08	512.028	4	-0.2	2	28.88
IGSLDNITHVPGGGNKK-AKTDHGAEIVYK-a16-b2	WT_Tau	WT_Tau	intra-protein	369	385	16	3174.67	530.119	6	0.6	3	28.88
TPPAPKTPPSSGEPPK-XVSKSK-a6-b4	WT_Tau	WT_Tau	intra-protein	180	130	50	2419.27	605.825	4	0.3	1	28.73
IPAKTPPAPK-KIETHK-a4-b1	WT_Tau	WT_Tau	intra-protein	174	370	196	1911.12	478.787	4	-1.1	1	28.55
SEKLDFK-KIETHK-a3-b1	WT_Tau	WT_Tau	intra-protein	343	370	27	1757.95	440.496	4	-1.2	1	28.43
TPPAPKTPPSSGEPPK-GADGKTK-a6-b5	WT_Tau	WT_Tau	intra-protein	180	148	32	2400.26	601.072	4	0.5	2	28.42
KLDLSNVQSK-SKIGSTENLK-a1-b2	WT_Tau	WT_Tau	intra-protein	281	259	22	2344.28	587.079	4	-0.5	2	28.27
IGSLDNITHVPGGGNKK-VQIINKK-a16-b6	WT_Tau	WT_Tau	intra-protein	369	280	89	2685.52	538.111	5	-0.8	1	28.14
TPSLPTPPTREPKK-TPPKSPSSAK-a13-b4	WT_Tau	WT_Tau	intra-protein	224	234	10	2684.47	537.903	5	0.2	10	28.12
IGSTENLKHQPGGGK-KLDLSNVQSK-a8-b1	WT_Tau	WT_Tau	intra-protein	267	281	14	2790.49	698.629	4	-0.7	4	28.11
KDQGGYTMHQDQEGDTDAGLK-IPAKTPPAPK-a1-b4	WT_Tau	WT_Tau	intra-protein	24	174	150	3449.68	690.943	5	0.2	1	27.63
IGSTENLKHQPGGGK-SPSSAKSR-a8-b6	WT_Tau	WT_Tau	intra-protein	267	240	27	2478.28	496.664	5	-1.5	1	27.35
DGTGSDDKKAK-GADGKTK-a8-b5	WT_Tau	WT_Tau	intra-protein	140	148	8	1933.96	645.66	3	-0.9	2	27.33
SKDGTGSDDKK-IPAKTPPAPK-a10-b4	WT_Tau	WT_Tau	intra-protein	140	174	34	2293.22	459.651	5	-0.1	7	27.29
SEKLDFKDR-KIETHK-a3-b1	WT_Tau	WT_Tau	intra-protein	343	370	27	2029.08	677.369	3	-0.1	2	27.15
KDQGGYTMHQDQEGDTDAGLK-KIETHK-a1-b1	WT_Tau	WT_Tau	intra-protein	24	370	346	3185.49	638.105	5	-2.8	1	26.92
LQTAPVPMPDLKNVK-KLDLSNVQSK-a12-b1	WT_Tau	WT_Tau	intra-protein	254	281	27	2918.61	730.662	4	-0.1	1	26.91
IPAKTPPAPK-XVSKSK-a4-b4	WT_Tau	WT_Tau	intra-protein	174	130	44	1851.05	618.026	3	-0.1	2	26.61
IGSLDNITHVPGGGNKK-SEKLDFKDR-a16-b3	WT_Tau	WT_Tau	intra-protein	369	343	26	2980.56	597.12	5	0.3	1	26.58
HQPGGGKVQIINK-SPSSAKSR-a7-b6	WT_Tau	WT_Tau	intra-protein	274	240	34	2331.27	583.824	4	0	1	26.46
TPPAPKTPPSSGEPPK-TPPKSPSSAK-a6-b4	WT_Tau	WT_Tau	intra-protein	180	234	54	2723.44	908.822	3	1.9	1	25.94
TPPKSPSSAK-MVSKSK-a4-b4	WT_Tau	WT_Tau	intra-protein	234	130	104	1814.98	454.752	4	-1.7	1	25.87
DGTGSDDKK-MVSKSK-a8-b4	WT_Tau	WT_Tau	intra-protein	140	130	10	1737.84	580.289	3	-0.6	1	25.78
ENAKAK-KVAVVR-a4-b1	WT_Tau	WT_Tau	intra-protein	383	225	158	1467.88	490.3	3	0.2	1	25.64
IPAKTPPAPK-ENAKAK-a4-b4	WT_Tau	WT_Tau	intra-protein	174	383	209	1816.04	455.019	4	-0.8	1	25.64
SEKLDFKDR-VQIINKK-a3-b6	WT_Tau	WT_Tau	intra-protein	343	280	63	2116.19	530.055	4	-0.4	1	25.6
IGSTENLKHQPGGGK-TPPKSPSSAK-a8-b4	WT_Tau	WT_Tau	intra-protein	267	234	33	2658.4	532.687	5	-0.2	4	25.6
KDQGGYTXHQDQEGDTDAGLK-TPPSSGEPPKSGDR-a1-b10	WT_Tau	WT_Tau	intra-protein	24	190	166	3857.72	772.552	5	-1.5	2	25.24
SKIGSTENLK-SPSSAKSR-a2-b6	WT_Tau	WT_Tau	intra-protein	259	240	19	2032.08	509.028	4	-0.5	1	25.11
LQTAPVPXPDLKNVK-SKIGSTENLK-a12-b2	WT_Tau	WT_Tau	intra-protein	254	259	5	2879.57	720.9	4	-0.3	6	25.1
TPPAPKTPPSSGEPPK-SKIGSTENLK-a6-b2	WT_Tau	WT_Tau	intra-protein	180	259	79	2800.49	701.13	4	0.8	1	25.02
VQSKIGSLDNITHVPGGGNK-KIETHKLTFR-a4-b6	WT_Tau	WT_Tau	intra-protein	353	375	22	3429.87	686.982	5	-0.2	2	24.89
DNIKHVPGGGSVQIVYKPVDLSK-LDLSNVQSKCGSK-a4-b9	WT_Tau	WT_Tau	intra-protein	298	290	8	4022.12	671.361	6	0.4	1	24.74
DGTGSDDKK-KVAVVR-a8-b1	WT_Tau	WT_Tau	intra-protein	140	225	85	1729.92	433.488	4	-0.6	4	23.49
TDHGAEIVYKSPVVSGDTSPR-ENAKAK-a10-b4	WT_Tau	WT_Tau	intra-protein	395	383	12	3011.52	603.312	5	-0.2	2	23.37
AKTDHGAEIVYK-KVAVVR-a2-b1	WT_Tau	WT_Tau	intra-protein	385	225	160	2139.21	535.809	4	0.5	1	23
CGSLGNIHHKPGGGQVEVK-SEKLDFKDR-a10-b3	WT_Tau	WT_Tau	intra-protein	331	343	12	3247.64	650.535	5	-1.1	2	22.62
KDQGGYTXHQDQEGDTDAGLK-TPPKSPSSAK-a1-b4	WT_Tau	WT_Tau	intra-protein	24	234	210	3445.6	1149.54	3	1.2	1	22.61
VTSKCGSLGNIHHKPGGGQVEVK-HVPGGGSVQIVYKPVDLSK-a4-b13	WT_Tau	WT_Tau	intra-protein	321	311	10	4505.39	902.086	5	1.6	1	22.56
GAAPPGQKGQANATR-VQIINKK-a8-b6	WT_Tau	WT_Tau	intra-protein	163	280	117	2402.34	801.79	3	2.6	1	22.1
CGSLGNIHHKPGGGQVEVK-SEKLDFKDR-a10-b7	WT_Tau	WT_Tau	intra-protein	331	347	16	3247.64	650.535	5	-1.1	1	22.1
IGSTENLKHQPGGGK-IPAKTPPAPK-a8-b4	WT_Tau	WT_Tau	intra-protein	267	174	93	2678.48	670.627	4	0.1	3	21.59
DGTGSDDKKAK-GADGKTK-a9-b5	WT_Tau	WT_Tau	intra-protein	141	148	7	1933.96	645.66	3	-0.9	1	21.58
KDQGGYTXHQDQEGDTDAGLK-AKGADGK-a1-b2	WT_Tau	WT_Tau	intra-protein	24	143	119	3092.4	774.107	4	-0.4	1	21.52
WT Tau_ inComplex_intra_DSS_04
Id	Protein1	Protein2	XLType	AbsPos1	AbsPos2	deltaAA	Mr	Mz	z	Error_rel[ppm]	nseen	ld-Score
AKGADGK-TKIATPR-a2-b2	WT_Tau	WT_Tau	intra-protein	143	150	7	1568.89	393.23	4	-0.5	18	47.61
VQSKIGSLDNITHVPGGGNK-SEKLDFKDR-a4-b3	WT_Tau	WT_Tau	intra-protein	353	343	10	3294.72	550.128	6	-0.5	3	44.07
KDQGGYTMHQDQEGDTDAGLK-TKIATPR-a1-b2	WT_Tau	WT_Tau	intra-protein	24	150	126	3216.54	805.143	4	1.3	1	43.53
IPAKTPPAPK-IETHKLTFR-a4-b5	WT_Tau	WT_Tau	intra-protein	174	375	201	2300.32	461.072	5	-1	2	42.83
SKDGTGSDDKK-AKGADGK-a2-b2	WT_Tau	WT_Tau	intra-protein	132	143	11	1919.94	640.989	3	-0.2	36	42.59
TKIATPR-KVAVVR-a2-b1	WT_Tau	WT_Tau	intra-protein	150	225	75	1593.99	399.505	4	-1.5	3	41.74
HQPGGGKVQIINK-KLDLSNVQSK-a7-b1	WT_Tau	WT_Tau	intra-protein	274	281	7	2643.47	529.702	5	-0.8	10	41.65
IETHKLTFR-SEKLDFKDR-a5-b3	WT_Tau	WT_Tau	intra-protein	375	343	32	2418.29	484.666	5	-0.7	1	41.62
KDQGGYTXHQDQEGDTDAGLK-TKIATPR-a1-b2	WT_Tau	WT_Tau	intra-protein	24	150	126	3232.53	647.514	5	-0.1	1	41.45
AKTDHGAEIVYK-IETHKLTFR-a2-b5	WT_Tau	WT_Tau	intra-protein	385	375	10	2612.4	871.807	3	0	4	41.24
LDLSNVQSKCGSK-VQIINKK-a9-b6	WT_Tau	WT_Tau	intra-protein	290	280	10	2414.32	805.781	3	-0.6	2	40.66
IGSTENLKHQPGGGK-VQIINKK-a8-b6	WT_Tau	WT_Tau	intra-protein	267	280	13	2501.4	834.807	3	0.4	3	40.29
TPPAPKTPPSSGEPPK-TKIATPR-a6-b2	WT_Tau	WT_Tau	intra-protein	180	150	30	2510.37	628.601	4	0	5	39.95
KDQGGYTMHQDQEGDTDAGLK-TPPKSPSSAK-a1-b4	WT_Tau	WT_Tau	intra-protein	24	234	210	3429.6	1144.21	3	-0.4	1	39.77
KVAVVR-LDFKDR-a1-b4	WT_Tau	WT_Tau	intra-protein	225	347	122	1600.93	401.24	4	-1.6	2	39.33
VQSKIGSLDNITHVPGGGNK-LDFKDR-a4-b4	WT_Tau	WT_Tau	intra-protein	353	347	6	2950.55	591.118	5	0.2	3	38.92
TDHGAEIVYKSPVVSGDTSPR-TPPKSPSSAK-a10-b4	WT_Tau	WT_Tau	intra-protein	395	234	161	3350.7	671.148	5	-0.3	1	38.78
SPSSAKSR-VQIINKK-a6-b6	WT_Tau	WT_Tau	intra-protein	240	280	40	1798.03	600.351	3	-0.8	2	38.73
IPAKTPPAPK-KVAVVR-a4-b1	WT_Tau	WT_Tau	intra-protein	174	225	51	1827.13	457.792	4	0.5	5	38.63
KDQGGYTXHQDQEGDTDAGLK-KVAVVR-a1-b1	WT_Tau	WT_Tau	intra-protein	24	225	201	3117.5	624.508	5	-1.1	4	38.16
CGSLGNIHHKPGGGQVEVKSEK-LDFKDR-a19-b4	WT_Tau	WT_Tau	intra-protein	340	347	7	3247.64	650.536	5	0.7	1	37.86
TDHGAEIVYKSPVVSGDTSPR-SPSSAKSR-a10-b6	WT_Tau	WT_Tau	intra-protein	395	240	155	3170.58	793.654	4	-0.4	1	37.46
VQIINKK-LDFKDR-a6-b4	WT_Tau	WT_Tau	intra-protein	280	347	67	1772.02	444.013	4	0.1	1	37.17
IETHKLTFR-LDFKDR-a5-b4	WT_Tau	WT_Tau	intra-protein	375	347	28	2074.12	415.832	5	-0.3	2	36.77
SEKLDFKDR-KVAVVR-a3-b1	WT_Tau	WT_Tau	intra-protein	343	225	118	1945.1	487.282	4	-2	1	36.61
KLDLSNVQSK-KVAVVR-a1-b1	WT_Tau	WT_Tau	intra-protein	281	225	56	1939.15	485.794	4	-0.3	1	36.6
SPSSAKSR-KVAVVR-a6-b1	WT_Tau	WT_Tau	intra-protein	240	225	15	1626.94	407.743	4	-1.6	2	36.53
SEKLDFK-KVAVVR-a3-b1	WT_Tau	WT_Tau	intra-protein	343	225	118	1673.97	419.5	4	-0.9	2	36.41
KLDLSNVQSK-SPSSAKSR-a1-b6	WT_Tau	WT_Tau	intra-protein	281	240	41	2087.12	696.716	3	0.8	2	36.36
GAAPPGQKGQANATR-TKIATPR-a8-b2	WT_Tau	WT_Tau	intra-protein	163	150	13	2346.28	587.577	4	-0.6	10	36.16
IPAKTPPAPK-AKGADGK-a4-b2	WT_Tau	WT_Tau	intra-protein	174	143	31	1802.03	451.515	4	-1.7	10	36.14
SEKLDFKDR-ENAKAK-a3-b4	WT_Tau	WT_Tau	intra-protein	343	383	40	1934.01	645.679	3	1.1	3	36.12
TKIATPR-XVSKSK-a2-b4	WT_Tau	WT_Tau	intra-protein	150	130	20	1617.91	405.486	4	-0.5	3	35.96
IETHKLTFR-KVAVVR-a5-b1	WT_Tau	WT_Tau	intra-protein	375	225	150	1952.15	391.439	5	-1.4	1	35.9
AKGADGK-KVAVVR-a2-b1	WT_Tau	WT_Tau	intra-protein	143	225	82	1453.86	364.473	4	-1.9	1	35.85
DGTGSDDKKAK-TKIATPR-a8-b2	WT_Tau	WT_Tau	intra-protein	140	150	10	2044.08	512.028	4	-0.2	6	35.84
IPAKTPPAPK-MVSKSK-a4-b4	WT_Tau	WT_Tau	intra-protein	174	130	44	1835.06	459.772	4	-1.2	2	35.81
KIETHKLTFR-LDFKDR-a6-b4	WT_Tau	WT_Tau	intra-protein	375	347	28	2202.22	441.451	5	-0.5	2	35.45
VQSKIGSLDNITHVPGGGNK-AKTDHGAEIVYK-a4-b2	WT_Tau	WT_Tau	intra-protein	353	385	32	3488.83	873.215	4	0.8	1	35.31
VTSKCGSLGNIHHKPGGGQVEVK-SPSSAKSR-a4-b6	WT_Tau	WT_Tau	intra-protein	321	240	81	3344.72	669.952	5	-1	1	35.27
TDHGAEIVYKSPVVSGDTSPR-IETHKLTFR-a10-b5	WT_Tau	WT_Tau	intra-protein	395	375	20	3495.8	583.641	6	0.3	3	35.25
KDQGGYTMHQDQEGDTDAGLK-SKIGSTENLK-a1-b2	WT_Tau	WT_Tau	intra-protein	24	259	235	3506.65	877.67	4	0.5	1	35.03
IGSLDNITHVPGGGNKK-IETHKLTFR-a16-b5	WT_Tau	WT_Tau	intra-protein	369	375	6	2987.62	747.913	4	0.8	5	34.91
TPPKSPSSAK-KVAVVR-a4-b1	WT_Tau	WT_Tau	intra-protein	234	225	9	1807.05	452.771	4	-1.6	11	34.85
SEKLDFKDR-VQIINKK-a3-b6	WT_Tau	WT_Tau	intra-protein	343	280	63	2116.19	530.054	4	-1.3	1	34.77
GAAPPGQKGQANATR-SKDGTGSDDKK-a8-b2	WT_Tau	WT_Tau	intra-protein	163	132	31	2697.34	675.342	4	2.1	1	34.69
VQSKIGSLDNITHVPGGGNK-SEKLDFK-a4-b3	WT_Tau	WT_Tau	intra-protein	353	343	10	3023.59	605.726	5	-0.9	2	34.53
HVPGGGSVQIVYKPVDLSK-KVAVVR-a13-b1	WT_Tau	WT_Tau	intra-protein	311	225	86	2787.6	697.908	4	-0.4	2	34.11
DGTGSDDKK-TKIATPR-a8-b2	WT_Tau	WT_Tau	intra-protein	140	150	10	1844.95	615.99	3	-0.6	12	34
GADGKTK-KVAVVR-a5-b1	WT_Tau	WT_Tau	intra-protein	148	225	77	1483.87	371.975	4	-1.3	2	33.97
KDQGGYTXHQDQEGDTDAGLK-SPSSAKSR-a1-b6	WT_Tau	WT_Tau	intra-protein	24	240	216	3265.47	817.376	4	-2.1	3	33.88
IPAKTPPAPK-IPAKTPPAPK-a4-b4	WT_Tau	WT_Tau	intra-protein	174	174	0	2175.3	544.834	4	0.5	1	33.86
GAAPPGQKGQANATR-GADGKTK-a8-b5	WT_Tau	WT_Tau	intra-protein	163	148	15	2236.16	560.047	4	-0.4	3	33.78
KDQGGYTMHQDQEGDTDAGLK-IPAKTPPAPK-a1-b4	WT_Tau	WT_Tau	intra-protein	24	174	150	3449.67	690.943	5	-0.9	1	33.35
KDQGGYTMHQDQEGDTDAGLK-KVAVVR-a1-b1	WT_Tau	WT_Tau	intra-protein	24	225	201	3101.51	621.31	5	0.3	2	33.32
GAAPPGQKGQANATR-AKGADGK-a8-b2	WT_Tau	WT_Tau	intra-protein	163	143	20	2206.15	736.39	3	0.3	2	33.3
IPAKTPPAPK-TKIATPR-a4-b2	WT_Tau	WT_Tau	intra-protein	174	150	24	1942.16	486.549	4	0.8	7	33.23
TDHGAEIVYKSPVVSGDTSPR-KIETHK-a10-b1	WT_Tau	WT_Tau	intra-protein	395	370	25	3106.59	622.327	5	0	2	33.15
TPPAPKTPPSSGEPPK-GAAPPGQKGQANATR-a6-b8	WT_Tau	WT_Tau	intra-protein	180	163	17	3147.63	787.916	4	0.7	12	33.13
AKTDHGAEIVYK-KIETHKLTFR-a2-b6	WT_Tau	WT_Tau	intra-protein	385	375	10	2740.49	549.106	5	0.2	2	33.06
IETHKLTFR-SEKLDFK-a5-b3	WT_Tau	WT_Tau	intra-protein	375	343	32	2147.16	430.44	5	0.2	2	32.88
SKDGTGSDDKK-AKGADGK-a10-b2	WT_Tau	WT_Tau	intra-protein	140	143	3	1919.94	480.993	4	-1.4	11	32.87
VQSKIGSLDNITHVPGGGNK-KIETHK-a4-b1	WT_Tau	WT_Tau	intra-protein	353	370	17	2912.57	729.151	4	0.7	3	32.74
TDHGAEIVYKSPVVSGDTSPR-SEKLDFKDR-a10-b7	WT_Tau	WT_Tau	intra-protein	395	347	48	3488.74	698.756	5	-0.3	1	32.73
VQSKIGSLDNITHVPGGGNK-SPSSAKSR-a4-b6	WT_Tau	WT_Tau	intra-protein	353	240	113	2976.56	745.149	4	0.1	2	32.64
AKTDHGAEIVYK-KIETHK-a2-b1	WT_Tau	WT_Tau	intra-protein	385	370	15	2223.19	445.645	5	-1.2	1	32.54
VQSKIGSLDNITHVPGGGNKK-LDFKDR-a4-b4	WT_Tau	WT_Tau	intra-protein	353	347	6	3078.65	514.116	6	0.1	1	32.48
KDQGGYTMHQDQEGDTDAGLK-GADGKTK-a1-b5	WT_Tau	WT_Tau	intra-protein	24	148	124	3106.42	777.613	4	1.4	1	32.45
SKIGSTENLK-KVAVVR-a2-b1	WT_Tau	WT_Tau	intra-protein	259	225	34	1884.1	472.033	4	-1.4	1	32.38
DGTGSDDKKAK-TKIATPR-a9-b2	WT_Tau	WT_Tau	intra-protein	141	150	9	2044.08	682.368	3	0.2	2	32.32
TPPKSPSSAK-TKIATPR-a4-b2	WT_Tau	WT_Tau	intra-protein	234	150	84	1922.08	481.528	4	-1.8	2	32.29
SKDGTGSDDKK-TKIATPR-a10-b2	WT_Tau	WT_Tau	intra-protein	140	150	10	2060.08	687.701	3	1.8	2	32.23
GAAPPGQKGQANATR-DGTGSDDKK-a8-b8	WT_Tau	WT_Tau	intra-protein	163	140	23	2482.21	828.41	3	0.7	16	32.15
TPPAPKTPPSSGEPPK-AKGADGK-a6-b2	WT_Tau	WT_Tau	intra-protein	180	143	37	2370.24	593.568	4	-1.1	2	32.13
VQSKIGSLDNITHVPGGGNK-VQIINKK-a4-b6	WT_Tau	WT_Tau	intra-protein	353	280	73	2999.67	600.942	5	-2	1	32.02
TPSLPTPPTREPKK-IPAKTPPAPK-a13-b4	WT_Tau	WT_Tau	intra-protein	224	174	50	2704.55	541.918	5	-0.3	1	31.97
AKTDHGAEIVYK-SPSSAKSR-a2-b6	WT_Tau	WT_Tau	intra-protein	385	240	145	2287.18	458.444	5	-0.3	1	31.9
TPSLPTPPTREPKK-TPPKSPSSAK-a13-b4	WT_Tau	WT_Tau	intra-protein	224	234	10	2684.47	537.903	5	0.2	6	31.79
TPPAPKTPPSSGEPPK-SKIGSTENLK-a6-b2	WT_Tau	WT_Tau	intra-protein	180	259	79	2800.49	701.13	4	0.6	1	31.56
SKDGTGSDDKK-GADGKTK-a2-b5	WT_Tau	WT_Tau	intra-protein	132	148	16	1949.95	488.496	4	-0.4	8	31.54
IPAKTPPAPK-KIETHK-a4-b1	WT_Tau	WT_Tau	intra-protein	174	370	196	1911.12	478.788	4	-0.2	1	31.5
CGSLGNIHHKPGGGQVEVK-SEKLDFK-a10-b3	WT_Tau	WT_Tau	intra-protein	331	343	12	2976.51	596.311	5	0.5	1	31.24
SKDGTGSDDKK-TKIATPR-a2-b2	WT_Tau	WT_Tau	intra-protein	132	150	18	2060.07	413.022	5	-1	2	31.12
TPSLPTPPTREPKK-SPSSAKSR-a13-b6	WT_Tau	WT_Tau	intra-protein	224	240	16	2504.36	627.098	4	-0.1	3	31.1
SPSSAKSR-TKIATPR-a6-b2	WT_Tau	WT_Tau	intra-protein	240	150	90	1741.97	436.499	4	-1.7	3	31
DGTGSDDKK-MVSKSK-a8-b4	WT_Tau	WT_Tau	intra-protein	140	130	10	1737.84	580.289	3	-1.1	1	30.57
GAAPPGQKGQANATR-AKTDHGAEIVYK-a8-b2	WT_Tau	WT_Tau	intra-protein	163	385	222	2891.49	579.305	5	-0.7	2	30.38
VTSKCGSLGNIHHKPGGGQVEVK-HVPGGGSVQIVYKPVDLSK-a4-b13	WT_Tau	WT_Tau	intra-protein	321	311	10	4505.39	751.906	6	0.5	1	30.35
IGSTENLKHQPGGGK-SPSSAKSR-a8-b6	WT_Tau	WT_Tau	intra-protein	267	240	27	2478.28	496.664	5	-0.5	3	30.23
KLDLSNVQSK-SKIGSTENLK-a1-b2	WT_Tau	WT_Tau	intra-protein	281	259	22	2344.28	587.079	4	-0.2	2	30.17
SKDGTGSDDKK-IPAKTPPAPK-a10-b4	WT_Tau	WT_Tau	intra-protein	140	174	34	2293.22	574.312	4	-0.4	4	29.98
HVPGGGSVQIVYKPVDLSK-CGSKDNIK-a13-b4	WT_Tau	WT_Tau	intra-protein	311	294	17	3037.6	760.407	4	1.7	2	29.81
IPAKTPPAPK-GADGKTK-a4-b5	WT_Tau	WT_Tau	intra-protein	174	148	26	1832.04	459.017	4	-1.7	5	29.79
IGSLDNITHVPGGGNKK-AKTDHGAEIVYK-a16-b2	WT_Tau	WT_Tau	intra-protein	369	385	16	3174.66	530.119	6	-0.9	2	29.77
HQPGGGKVQIINK-SPSSAKSR-a7-b6	WT_Tau	WT_Tau	intra-protein	274	240	34	2331.26	583.824	4	-0.3	2	29.54
GAAPPGQKGQANATR-LDFKDR-a8-b4	WT_Tau	WT_Tau	intra-protein	163	347	184	2353.21	589.311	4	-0.1	1	29.46
KIETHK-LDFKDR-a1-b4	WT_Tau	WT_Tau	intra-protein	370	347	23	1684.91	422.236	4	-0.9	1	29.44
TPPAPKTPPSSGEPPK-TPSLPTPPTREPKK-a6-b13	WT_Tau	WT_Tau	intra-protein	180	224	44	3272.76	655.561	5	-0.2	3	29.21
HQPGGGKVQIINK-SKIGSTENLK-a7-b2	WT_Tau	WT_Tau	intra-protein	274	259	15	2588.43	648.115	4	0.8	2	29.14
SKDGTGSDDK-TKIATPR-a2-b2	WT_Tau	WT_Tau	intra-protein	132	150	18	1931.98	484.002	4	-0.7	1	29.08
IGSTENLKHQPGGGK-KLDLSNVQSK-a8-b1	WT_Tau	WT_Tau	intra-protein	267	281	14	2790.49	698.631	4	2	3	29.01
KDQGGYTXHQDQEGDTDAGLK-TPPKSPSSAK-a1-b4	WT_Tau	WT_Tau	intra-protein	24	234	210	3445.59	1149.54	3	-1.5	2	28.89
KDQGGYTXHQDQEGDTDAGLK-IPAKTPPAPK-a1-b4	WT_Tau	WT_Tau	intra-protein	24	174	150	3465.67	867.425	4	-1	1	28.61
TDHGAEIVYKSPVVSGDTSPR-GAAPPGQKGQANATR-a10-b8	WT_Tau	WT_Tau	intra-protein	395	163	232	3774.9	944.732	4	1.2	1	28.31
LQTAPVPMPDLKNVK-KVAVVR-a12-b1	WT_Tau	WT_Tau	intra-protein	254	225	29	2458.43	615.615	4	-2.1	1	28.29
VQSKIGSLDNITHVPGGGNK-KVAVVR-a4-b1	WT_Tau	WT_Tau	intra-protein	353	225	128	2828.59	566.725	5	0.1	2	28.06
SKIGSTENLK-TPPKSPSSAK-a2-b4	WT_Tau	WT_Tau	intra-protein	259	234	25	2212.2	738.406	3	0.1	2	27.93
AKTDHGAEIVYK-LDFKDR-a2-b4	WT_Tau	WT_Tau	intra-protein	385	347	38	2261.16	566.299	4	-1.8	2	27.88
SKDGTGSDDKK-GADGKTK-a10-b5	WT_Tau	WT_Tau	intra-protein	140	148	8	1949.95	650.992	3	-1.1	1	27.86
GAAPPGQKGQANATR-SKDGTGSDDKK-a8-b10	WT_Tau	WT_Tau	intra-protein	163	140	23	2697.33	900.119	3	0.4	1	27.72
GAAPPGQKGQANATR-SEKLDFKDR-a8-b3	WT_Tau	WT_Tau	intra-protein	163	343	180	2697.39	540.485	5	0.9	1	27.46
KDQGGYTMHQDQEGDTDAGLK-GAAPPGQKGQANATR-a1-b8	WT_Tau	WT_Tau	intra-protein	24	163	139	3853.78	771.765	5	-2.3	1	27.28
AKTDHGAEIVYK-KVAVVR-a2-b1	WT_Tau	WT_Tau	intra-protein	385	225	160	2139.21	535.81	4	1.3	1	27.22
TPPAPKTPPSSGEPPK-SKDGTGSDDKK-a6-b2	WT_Tau	WT_Tau	intra-protein	180	132	48	2861.43	716.365	4	0	2	27.19
KDQGGYTXHQDQEGDTDAGLK-GADGKTK-a1-b5	WT_Tau	WT_Tau	intra-protein	24	148	124	3122.41	781.609	4	-1.5	1	27.11
LQTAPVPMPDLKNVK-TPSLPTPPTREPKK-a12-b13	WT_Tau	WT_Tau	intra-protein	254	224	30	3335.85	668.178	5	-1.1	1	27.1
IGSTENLKHQPGGGK-TPPKSPSSAK-a8-b4	WT_Tau	WT_Tau	intra-protein	267	234	33	2658.4	665.607	4	-0.7	2	27.09
IGSTENLKHQPGGGK-IPAKTPPAPK-a8-b4	WT_Tau	WT_Tau	intra-protein	267	174	93	2678.48	670.628	4	1.5	1	27.06
KLDLSNVQSK-CGSKDNIK-a1-b4	WT_Tau	WT_Tau	intra-protein	281	294	13	2189.13	548.291	4	-1	1	26.92
IGSLDNITHVPGGGNKK-KVAVVR-a16-b1	WT_Tau	WT_Tau	intra-protein	369	225	144	2514.43	503.893	5	-0.9	2	26.88
SKIGSTENLK-LDFKDR-a2-b4	WT_Tau	WT_Tau	intra-protein	259	347	88	2006.06	502.524	4	-1.9	1	26.74
SKDGTGSDDKK-AKGADGKTK-a10-b7	WT_Tau	WT_Tau	intra-protein	140	148	8	2149.08	538.279	4	-1.3	4	26.74
TPPAPKTPPSSGEPPK-XVSKSK-a6-b4	WT_Tau	WT_Tau	intra-protein	180	130	50	2419.26	605.824	4	-0.6	1	26.69
IPAKTPPAPK-DGTGSDDKK-a4-b8	WT_Tau	WT_Tau	intra-protein	174	140	34	2078.09	693.704	3	-1	1	26.48
IPAKTPPAPK-XVSKSK-a4-b4	WT_Tau	WT_Tau	intra-protein	174	130	44	1851.06	618.026	3	0.7	2	26.47
TPPKSPSSAK-CGSKDNIK-a4-b4	WT_Tau	WT_Tau	intra-protein	234	294	60	2057.04	686.687	3	-5	1	26.29
IPAKTPPAPK-SKIGSTENLK-a4-b2	WT_Tau	WT_Tau	intra-protein	174	259	85	2232.28	559.077	4	1.1	1	26.2
TPPKSPSSAK-LDFKDR-a4-b4	WT_Tau	WT_Tau	intra-protein	234	347	113	1929.02	483.263	4	0	1	25.92
TDHGAEIVYKSPVVSGDTSPR-SEKLDFKDR-a10-b3	WT_Tau	WT_Tau	intra-protein	395	343	52	3488.74	1163.92	3	-0.5	1	25.66
TPPKSPSSAK-MVSKSK-a4-b4	WT_Tau	WT_Tau	intra-protein	234	130	104	1814.98	454.752	4	-1.5	3	25.41
IGSLDNITHVPGGGNKK-ENAKAK-a16-b4	WT_Tau	WT_Tau	intra-protein	369	383	14	2503.34	501.675	5	-0.7	1	25.19
VQIINKK-KIETHK-a6-b1	WT_Tau	WT_Tau	intra-protein	280	370	90	1734.04	434.517	4	-1.9	1	24.67
SEKLDFKDR-KIETHK-a3-b1	WT_Tau	WT_Tau	intra-protein	343	370	27	2029.08	406.824	5	-0.6	1	24.59
VQSKIGSLDNITHVPGGGNK-ENAKAK-a4-b4	WT_Tau	WT_Tau	intra-protein	353	383	30	2817.49	564.507	5	-1.5	3	24.38
CGSLGNIHHKPGGGQVEVK-SEKLDFKDR-a10-b3	WT_Tau	WT_Tau	intra-protein	331	343	12	3247.64	650.536	5	0.7	1	24.35
SKDGTGSDDKK-AKGADGKTK-a10-b2	WT_Tau	WT_Tau	intra-protein	140	143	3	2149.09	538.279	4	-0.6	6	24.19
DGTGSDDKK-XVSKSK-a8-b4	WT_Tau	WT_Tau	intra-protein	140	130	10	1753.84	585.622	3	0.7	4	24.14
KDQGGYTXHQDQEGDTDAGLK-DGTGSDDKK-a1-b8	WT_Tau	WT_Tau	intra-protein	24	140	116	3368.46	843.124	4	1.2	1	24.05
IPAKTPPAPK-VQIINKK-a4-b6	WT_Tau	WT_Tau	intra-protein	174	280	106	1998.23	500.565	4	1.3	1	23.56
DGTGSDDKK-KVAVVR-a8-b1	WT_Tau	WT_Tau	intra-protein	140	225	85	1729.92	433.488	4	-0.2	3	23.48
VQSKIGSLDNITHVPGGGNKK-IETHKLTFR-a4-b5	WT_Tau	WT_Tau	intra-protein	353	375	22	3429.87	572.653	6	0	1	23.45
LQTAPVPXPDLKNVK-KVAVVR-a12-b1	WT_Tau	WT_Tau	intra-protein	254	225	29	2474.43	619.615	4	0	1	23.45
GAAPPGQKGQANATR-VQIINKK-a8-b6	WT_Tau	WT_Tau	intra-protein	163	280	117	2402.34	601.593	4	-0.1	2	23.23
ESPLQTPTEDGSEEPGSETSDAKSTPTAEDVTAPLVDEGAPGK-TKIATPR-a23-b2	WT_Tau	WT_Tau	intra-protein	67	150	83	5249.53	1313.39	4	3.3	1	23.15
TPPAPKTPPSSGEPPK-KVAVVR-a6-b1	WT_Tau	WT_Tau	intra-protein	180	225	45	2395.34	799.456	3	-0.9	1	22.96
DNIKHVPGGGSVQIVYKPVDLSK-VQIINKK-a4-b6	WT_Tau	WT_Tau	intra-protein	298	280	18	3428.94	686.795	5	-0.8	2	22.57
LQTAPVPXPDLKNVK-SKIGSTENLK-a12-b2	WT_Tau	WT_Tau	intra-protein	254	259	5	2879.56	960.862	3	-2	5	22.36
HQPGGGKVQIINK-TPPKSPSSAK-a7-b4	WT_Tau	WT_Tau	intra-protein	274	234	40	2511.38	628.853	4	-0.3	1	22.1
VQSKIGSLDNITHVPGGGNK-KIETHKLTFR-a4-b6	WT_Tau	WT_Tau	intra-protein	353	375	22	3429.87	686.982	5	-0.3	1	22.03
TPPAPKTPPSSGEPPK-DGTGSDDKK-a6-b8	WT_Tau	WT_Tau	intra-protein	180	140	40	2646.31	662.585	4	2.5	2	21.77
DNIKHVPGGGSVQIVYKPVDLSK-LDLSNVQSKCGSK-a4-b9	WT_Tau	WT_Tau	intra-protein	298	290	8	4022.1	671.359	6	-2.6	2	21.68
KIETHKLTFR-SPSSAKSR-a6-b6	WT_Tau	WT_Tau	intra-protein	375	240	135	2228.22	558.064	4	-1.1	1	21.31
GAAPPGQKGQANATR-SKIGSTENLK-a8-b2	WT_Tau	WT_Tau	intra-protein	163	259	96	2636.39	879.804	3	0.2	3	21.2
WT Tau_ inComplex_intra_DSS_05
Id	Protein1	Protein2	XLType	AbsPos1	AbsPos2	deltaAA	Mr	Mz	z	Error_rel[ppm]	nseen	ld-Score
KLDLSNVQSK-KVAVVR-a1-b1	WT_Tau	WT_Tau	intra-protein	281	225	56	1939.15	485.795	4	0.9	1	47.91
KDQGGYTMHQDQEGDTDAGLK-IGSTENLKHQPGGGK-a1-b8	WT_Tau	WT_Tau	intra-protein	24	267	243	3952.85	989.219	4	-1	1	47.76
TKIATPR-KVAVVR-a2-b1	WT_Tau	WT_Tau	intra-protein	150	225	75	1593.99	399.506	4	-0.4	2	46.58
AKTDHGAEIVYK-IETHKLTFR-a2-b5	WT_Tau	WT_Tau	intra-protein	385	375	10	2612.4	871.806	3	-0.2	8	44.16
AKGADGK-TKIATPR-a2-b2	WT_Tau	WT_Tau	intra-protein	143	150	7	1568.89	393.23	4	-1.2	21	43.18
VQIINKK-LDFKDR-a6-b4	WT_Tau	WT_Tau	intra-protein	280	347	67	1772.02	444.012	4	-1.2	2	42.59
IETHKLTFR-LDFKDR-a5-b4	WT_Tau	WT_Tau	intra-protein	375	347	28	2074.12	415.831	5	-1.4	2	41.9
KDQGGYTXHQDQEGDTDAGLK-SPSSAKSR-a1-b6	WT_Tau	WT_Tau	intra-protein	24	240	216	3265.48	654.104	5	0.5	3	41.82
SKDGTGSDDKK-AKGADGK-a2-b2	WT_Tau	WT_Tau	intra-protein	132	143	11	1919.94	480.994	4	-0.2	28	41.74
IETHKLTFR-SEKLDFKDR-a5-b3	WT_Tau	WT_Tau	intra-protein	375	343	32	2418.29	484.666	5	-0.3	3	41.7
IGSLDNITHVPGGGNKK-IETHKLTFR-a16-b5	WT_Tau	WT_Tau	intra-protein	369	375	6	2987.62	747.914	4	1.3	20	40.6
HQPGGGKVQIINK-KLDLSNVQSK-a7-b1	WT_Tau	WT_Tau	intra-protein	274	281	7	2643.47	529.702	5	-0.3	2	40.4
CGSLGNIHHKPGGGQVEVKSEK-LDFKDR-a19-b4	WT_Tau	WT_Tau	intra-protein	340	347	7	3247.64	650.536	5	0.4	1	40.32
TDHGAEIVYKSPVVSGDTSPR-IETHKLTFR-a10-b5	WT_Tau	WT_Tau	intra-protein	395	375	20	3495.8	583.641	6	0.2	2	39.73
IETHKLTFR-KVAVVR-a5-b1	WT_Tau	WT_Tau	intra-protein	375	225	150	1952.15	391.439	5	-1.3	1	39.6
KDQGGYTMHQDQEGDTDAGLK-AKGADGK-a1-b2	WT_Tau	WT_Tau	intra-protein	24	143	119	3076.41	1026.48	3	1.2	1	39.55
GAAPPGQKGQANATR-GADGKTK-a8-b5	WT_Tau	WT_Tau	intra-protein	163	148	15	2236.16	560.047	4	-0.6	2	39.19
VQSKIGSLDNITHVPGGGNK-SEKLDFKDR-a4-b3	WT_Tau	WT_Tau	intra-protein	353	343	10	3294.72	824.689	4	0.8	3	39.02
AKTDHGAEIVYK-KIETHKLTFR-a2-b6	WT_Tau	WT_Tau	intra-protein	385	375	10	2740.49	549.106	5	0.2	1	38.97
KLDLSNVQSK-SPSSAKSR-a1-b6	WT_Tau	WT_Tau	intra-protein	281	240	41	2087.12	696.715	3	0.1	2	38.7
TPSLPTPPTREPKK-IPAKTPPAPK-a13-b4	WT_Tau	WT_Tau	intra-protein	224	174	50	2704.55	541.918	5	0.2	1	38.39
IGSTENLKHQPGGGK-KLDLSNVQSK-a8-b1	WT_Tau	WT_Tau	intra-protein	267	281	14	2790.49	931.171	3	1.1	1	38.22
IPAKTPPAPK-SPSSAKSR-a4-b6	WT_Tau	WT_Tau	intra-protein	174	240	66	1975.11	494.785	4	0.2	1	38.04
KDQGGYTMHQDQEGDTDAGLK-KVAVVR-a1-b1	WT_Tau	WT_Tau	intra-protein	24	225	201	3101.51	621.31	5	1	6	37.98
KVAVVR-LDFKDR-a1-b4	WT_Tau	WT_Tau	intra-protein	225	347	122	1600.93	401.24	4	-2	2	37.77
KDQGGYTXHQDQEGDTDAGLK-KVAVVR-a1-b1	WT_Tau	WT_Tau	intra-protein	24	225	201	3117.5	624.509	5	0.2	4	37.69
TDHGAEIVYKSPVVSGDTSPR-KIETHK-a10-b1	WT_Tau	WT_Tau	intra-protein	395	370	25	3106.6	777.657	4	1.1	2	37.67
IPAKTPPAPK-AKGADGK-a4-b2	WT_Tau	WT_Tau	intra-protein	174	143	31	1802.03	451.516	4	0.7	10	37.6
DGTGSDDKK-TKIATPR-a8-b2	WT_Tau	WT_Tau	intra-protein	140	150	10	1844.95	615.99	3	-0.4	13	37.14
TPPAPKTPPSSGEPPK-AKGADGK-a6-b2	WT_Tau	WT_Tau	intra-protein	180	143	37	2370.24	593.568	4	-1.4	2	37.05
SKDGTGSDDKK-AKGADGK-a10-b2	WT_Tau	WT_Tau	intra-protein	140	143	3	1919.94	480.993	4	-0.5	1	36.92
KDQGGYTMHQDQEGDTDAGLK-TKIATPR-a1-b2	WT_Tau	WT_Tau	intra-protein	24	150	126	3216.54	644.316	5	1.2	1	36.9
IPAKTPPAPK-KVAVVR-a4-b1	WT_Tau	WT_Tau	intra-protein	174	225	51	1827.14	457.792	4	0.9	3	36.68
AKGADGK-KVAVVR-a2-b1	WT_Tau	WT_Tau	intra-protein	143	225	82	1453.86	364.473	4	-0.1	2	36.65
TPPKSPSSAK-KVAVVR-a4-b1	WT_Tau	WT_Tau	intra-protein	234	225	9	1807.06	452.772	4	0.2	9	36.39
LDLSNVQSKCGSK-VQIINKK-a9-b6	WT_Tau	WT_Tau	intra-protein	290	280	10	2414.32	604.588	4	0.6	3	36.32
HVPGGGSVQIVYKPVDLSK-KVAVVR-a13-b1	WT_Tau	WT_Tau	intra-protein	311	225	86	2787.6	697.908	4	-0.2	2	36.04
SKDGTGSDDKK-TKIATPR-a10-b2	WT_Tau	WT_Tau	intra-protein	140	150	10	2060.07	687.699	3	-0.6	4	36
KLDLSNVQSK-SKIGSTENLK-a1-b2	WT_Tau	WT_Tau	intra-protein	281	259	22	2344.29	587.079	4	0.3	1	35.49
IPAKTPPAPK-MVSKSK-a4-b4	WT_Tau	WT_Tau	intra-protein	174	130	44	1835.06	459.773	4	0.1	2	35.37
IGSTENLKHQPGGGK-VQIINKK-a8-b6	WT_Tau	WT_Tau	intra-protein	267	280	13	2501.4	834.808	3	1.2	3	35.35
VQSKIGSLDNITHVPGGGNK-LDFKDR-a4-b4	WT_Tau	WT_Tau	intra-protein	353	347	6	2950.55	738.646	4	0.3	6	35.1
GAAPPGQKGQANATR-SKDGTGSDDKK-a8-b2	WT_Tau	WT_Tau	intra-protein	163	132	31	2697.33	675.341	4	-0.3	3	35.05
VQSKIGSLDNITHVPGGGNK-SEKLDFK-a4-b3	WT_Tau	WT_Tau	intra-protein	353	343	10	3023.59	605.726	5	0.2	2	34.83
IGSLDNITHVPGGGNKK-SEKLDFK-a16-b3	WT_Tau	WT_Tau	intra-protein	369	343	26	2709.43	542.894	5	-0.9	1	34.73
SEKLDFKDR-KIETHK-a3-b1	WT_Tau	WT_Tau	intra-protein	343	370	27	2029.09	677.37	3	0.3	3	34.62
SKDGTGSDDKK-TKIATPR-a2-b2	WT_Tau	WT_Tau	intra-protein	132	150	18	2060.07	516.025	4	-2.3	5	34.56
GAAPPGQKGQANATR-AKGADGK-a8-b2	WT_Tau	WT_Tau	intra-protein	163	143	20	2206.15	736.39	3	0.9	1	34.51
VQSKIGSLDNITHVPGGGNK-KIETHK-a4-b1	WT_Tau	WT_Tau	intra-protein	353	370	17	2912.57	971.865	3	0	4	34.43
DGTGSDDKK-MVSKSK-a8-b4	WT_Tau	WT_Tau	intra-protein	140	130	10	1737.85	580.289	3	-0.4	1	34.38
SPSSAKSR-VQIINKK-a6-b6	WT_Tau	WT_Tau	intra-protein	240	280	40	1798.03	600.351	3	-0.2	1	34.27
SKIGSTENLK-KVAVVR-a2-b1	WT_Tau	WT_Tau	intra-protein	259	225	34	1884.1	472.033	4	-1	2	34.21
AKTDHGAEIVYK-KIETHK-a2-b1	WT_Tau	WT_Tau	intra-protein	385	370	15	2223.19	556.805	4	-0.1	3	34.1
KDQGGYTMHQDQEGDTDAGLK-TPPKSPSSAK-a1-b4	WT_Tau	WT_Tau	intra-protein	24	234	210	3429.6	1144.21	3	-0.6	1	34.05
TDHGAEIVYKSPVVSGDTSPR-IGSLDNITHVPGGGNKK-a10-b16	WT_Tau	WT_Tau	intra-protein	395	369	26	4058.07	812.622	5	0.2	1	34.04
KLDLSNVQSK-CGSKDNIK-a1-b4	WT_Tau	WT_Tau	intra-protein	281	294	13	2189.14	548.292	4	0	1	33.98
VQSKIGSLDNITHVPGGGNK-SPSSAKSR-a4-b6	WT_Tau	WT_Tau	intra-protein	353	240	113	2976.56	745.148	4	-0.4	2	33.73
IGSTENLKHQPGGGK-SPSSAKSR-a8-b6	WT_Tau	WT_Tau	intra-protein	267	240	27	2478.28	827.102	3	0.5	4	33.66
SPSSAKSR-KVAVVR-a6-b1	WT_Tau	WT_Tau	intra-protein	240	225	15	1626.94	407.743	4	-0.9	1	33.61
GAAPPGQKGQANATR-TKIATPR-a8-b2	WT_Tau	WT_Tau	intra-protein	163	150	13	2346.28	587.577	4	0.7	16	33.4
SEKLDFK-KIETHK-a3-b1	WT_Tau	WT_Tau	intra-protein	343	370	27	1757.96	440.497	4	-0.4	1	33.33
KDQGGYTMHQDQEGDTDAGLK-SPSSAKSR-a1-b6	WT_Tau	WT_Tau	intra-protein	24	240	216	3249.49	813.379	4	0.5	2	33.23
AKTDHGAEIVYK-SEKLDFK-a2-b3	WT_Tau	WT_Tau	intra-protein	385	343	42	2334.21	584.56	4	-0.9	1	33.23
IPAKTPPAPK-TKIATPR-a4-b2	WT_Tau	WT_Tau	intra-protein	174	150	24	1942.16	486.547	4	-1.7	6	33.03
SEKLDFKDR-KVAVVR-a3-b1	WT_Tau	WT_Tau	intra-protein	343	225	118	1945.1	487.282	4	-0.7	2	32.87
AKTDHGAEIVYK-SPSSAKSR-a2-b6	WT_Tau	WT_Tau	intra-protein	385	240	145	2287.18	458.444	5	-0.6	1	32.86
DGTGSDDKKAK-TKIATPR-a8-b2	WT_Tau	WT_Tau	intra-protein	140	150	10	2044.08	512.028	4	0	4	32.33
IETHKLTFR-SEKLDFK-a5-b3	WT_Tau	WT_Tau	intra-protein	375	343	32	2147.16	537.799	4	1.2	1	32.25
GADGKTK-KVAVVR-a5-b1	WT_Tau	WT_Tau	intra-protein	148	225	77	1483.87	495.63	3	-3.3	2	32.23
TPPAPKTPPSSGEPPK-KVAVVR-a6-b1	WT_Tau	WT_Tau	intra-protein	180	225	45	2395.35	599.845	4	0.2	1	32.22
IGSLDNITHVPGGGNKK-AKTDHGAEIVYK-a16-b2	WT_Tau	WT_Tau	intra-protein	369	385	16	3174.66	530.119	6	-0.6	1	31.93
TPPKSPSSAK-LDFKDR-a4-b4	WT_Tau	WT_Tau	intra-protein	234	347	113	1929.02	483.262	4	-1.7	1	31.88
IPAKTPPAPK-XVSKSK-a4-b4	WT_Tau	WT_Tau	intra-protein	174	130	44	1851.05	463.771	4	-0.3	5	31.18
VQSKIGSLDNITHVPGGGNKK-LDFKDR-a4-b4	WT_Tau	WT_Tau	intra-protein	353	347	6	3078.64	514.115	6	-0.4	1	31.16
VQIINKK-KIETHK-a6-b1	WT_Tau	WT_Tau	intra-protein	280	370	90	1734.04	434.518	4	0.4	1	31.03
AKTDHGAEIVYK-TPPKSPSSAK-a2-b4	WT_Tau	WT_Tau	intra-protein	385	234	151	2467.3	617.832	4	0.9	1	30.89
TPPAPKTPPSSGEPPK-XVSKSK-a6-b4	WT_Tau	WT_Tau	intra-protein	180	130	50	2419.27	605.825	4	1.3	2	30.83
IGSLDNITHVPGGGNKK-LDFKDR-a16-b4	WT_Tau	WT_Tau	intra-protein	369	347	22	2636.39	528.286	5	-0.6	1	30.59
IPAKTPPAPK-GADGKTK-a4-b5	WT_Tau	WT_Tau	intra-protein	174	148	26	1832.04	611.688	3	0.1	7	30.57
VTSKCGSLGNIHHKPGGGQVEVK-SEKLDFKDR-a4-b3	WT_Tau	WT_Tau	intra-protein	321	343	22	3662.89	916.731	4	2.3	1	30.51
SKDGTGSDDKK-GADGKTK-a2-b5	WT_Tau	WT_Tau	intra-protein	132	148	16	1949.95	390.998	5	-1.1	5	30.5
DGTGSDDKKAK-IPAKTPPAPK-a8-b4	WT_Tau	WT_Tau	intra-protein	140	174	34	2277.22	570.313	4	-0.6	1	30.42
KDQGGYTXHQDQEGDTDAGLK-TPPKSPSSAK-a1-b4	WT_Tau	WT_Tau	intra-protein	24	234	210	3445.6	862.407	4	1.2	1	30.16
SEKLDFKDR-ENAKAK-a3-b4	WT_Tau	WT_Tau	intra-protein	343	383	40	1934.01	645.678	3	-0.2	4	30.11
VQSKIGSLDNITHVPGGGNK-KVAVVR-a4-b1	WT_Tau	WT_Tau	intra-protein	353	225	128	2828.59	566.725	5	-0.1	2	30.05
IPAKTPPAPK-IPAKTPPAPK-a4-b4	WT_Tau	WT_Tau	intra-protein	174	174	0	2175.3	544.834	4	0.8	1	30.04
TPPAPKTPPSSGEPPK-TPSLPTPPTREPKK-a6-b13	WT_Tau	WT_Tau	intra-protein	180	224	44	3272.77	655.562	5	0.9	1	30.04
SKDGTGSDDK-KAKGADGK-a2-b1	WT_Tau	WT_Tau	intra-protein	132	141	9	1919.94	480.994	4	0.5	2	29.87
DGTGSDDKKAK-GADGKTK-a9-b5	WT_Tau	WT_Tau	intra-protein	141	148	7	1933.96	645.661	3	-0.1	2	29.81
TPPKSPSSAK-MVSKSK-a4-b4	WT_Tau	WT_Tau	intra-protein	234	130	104	1814.98	606.002	3	1	2	29.69
LQTAPVPXPDLKNVK-SKIGSTENLK-a12-b2	WT_Tau	WT_Tau	intra-protein	254	259	5	2879.57	720.9	4	0.5	6	29.53
SKIGSTENLK-TPPKSPSSAK-a2-b4	WT_Tau	WT_Tau	intra-protein	259	234	25	2212.19	738.406	3	-0.4	1	29.52
TPSLPTPPTREPKK-TPPKSPSSAK-a13-b4	WT_Tau	WT_Tau	intra-protein	224	234	10	2684.47	537.902	5	-1	8	29.43
TPPKSPSSAK-TKIATPR-a4-b2	WT_Tau	WT_Tau	intra-protein	234	150	84	1922.08	481.529	4	0.5	1	29.39
GAAPPGQKGQANATR-TPPSSGEPPKSGDR-a8-b10	WT_Tau	WT_Tau	intra-protein	163	190	27	2971.48	743.877	4	1.2	9	29.39
IGSLDNITHVPGGGNKK-KVAVVR-a16-b1	WT_Tau	WT_Tau	intra-protein	369	225	144	2514.43	503.893	5	-0.2	1	29.3
TPPAPKTPPSSGEPPK-GAAPPGQKGQANATR-a6-b8	WT_Tau	WT_Tau	intra-protein	180	163	17	3147.63	787.916	4	0.8	4	28.99
CGSLGNIHHKPGGGQVEVKSEK-LDFKDR-a10-b4	WT_Tau	WT_Tau	intra-protein	331	347	16	3247.64	650.536	5	0.4	1	28.77
SKDGTGSDDKK-GADGKTK-a10-b5	WT_Tau	WT_Tau	intra-protein	140	148	8	1949.96	650.993	3	0.8	4	28.46
IGSTENLKHQPGGGK-KVAVVR-a8-b1	WT_Tau	WT_Tau	intra-protein	267	225	42	2330.31	777.777	3	0	1	27.9
LQTAPVPMPDLKNVK-LDFKDR-a12-b4	WT_Tau	WT_Tau	intra-protein	254	347	93	2580.4	646.108	4	1	1	27.66
IGSTENLKHQPGGGK-TPPKSPSSAK-a8-b4	WT_Tau	WT_Tau	intra-protein	267	234	33	2658.4	887.141	3	0.9	1	27.53
SKIGSTENLK-VQIINKK-a2-b6	WT_Tau	WT_Tau	intra-protein	259	280	21	2055.19	514.806	4	0.2	1	27.47
GAAPPGQKGQANATR-LDFKDR-a8-b4	WT_Tau	WT_Tau	intra-protein	163	347	184	2353.21	589.311	4	-0.2	1	27.11
KDQGGYTXHQDQEGDTDAGLK-IPAKTPPAPK-a1-b4	WT_Tau	WT_Tau	intra-protein	24	174	150	3465.67	694.142	5	-0.1	1	27.1
IPAKTPPAPK-TPPKSPSSAK-a4-b4	WT_Tau	WT_Tau	intra-protein	174	234	60	2155.23	539.814	4	0.1	4	26.93
LQTAPVPMPDLKNVK-SKIGSTENLK-a12-b2	WT_Tau	WT_Tau	intra-protein	254	259	5	2863.57	716.901	4	-0.1	9	26.89
IPAKTPPAPK-ENAKAK-a4-b4	WT_Tau	WT_Tau	intra-protein	174	383	209	1816.04	455.019	4	-1.5	1	26.85
AKTDHGAEIVYK-KVAVVR-a2-b1	WT_Tau	WT_Tau	intra-protein	385	225	160	2139.21	535.809	4	0.5	1	26.8
KIETHK-LDFKDR-a1-b4	WT_Tau	WT_Tau	intra-protein	370	347	23	1684.91	422.236	4	-0.7	1	26.75
GAAPPGQKGQANATR-AKTDHGAEIVYK-a8-b2	WT_Tau	WT_Tau	intra-protein	163	385	222	2891.49	579.306	5	1.2	1	26.56
TPPAPKTPPSSGEPPK-AKTDHGAEIVYK-a6-b2	WT_Tau	WT_Tau	intra-protein	180	385	205	3055.59	764.905	4	0.4	1	26.44
VQSKIGSLDNITHVPGGGNK-LQTAPVPMPDLKNVK-a4-b12	WT_Tau	WT_Tau	intra-protein	353	254	99	3808.06	762.621	5	2.3	1	26.36
VQSKIGSLDNITHVPGGGNK-TKIATPR-a4-b2	WT_Tau	WT_Tau	intra-protein	353	150	203	2943.62	589.731	5	1	1	26.01
IPAKTPPAPK-SKIGSTENLK-a4-b2	WT_Tau	WT_Tau	intra-protein	174	259	85	2232.27	559.076	4	-0.2	2	25.39
IGSTENLKHQPGGGK-IPAKTPPAPK-a8-b4	WT_Tau	WT_Tau	intra-protein	267	174	93	2678.48	670.628	4	1.5	1	25.33
LQTAPVPMPDLKNVK-TKIATPR-a12-b2	WT_Tau	WT_Tau	intra-protein	254	150	104	2573.46	644.373	4	-0.2	1	25.14
TPSLPTPPTREPKK-SEKLDFKDR-a13-b3	WT_Tau	WT_Tau	intra-protein	224	343	119	2822.51	565.511	5	-1.1	1	25.09
IGSTENLKHQPGGGK-LDFKDR-a8-b4	WT_Tau	WT_Tau	intra-protein	267	347	80	2452.27	614.076	4	0.2	1	24.85
SKDGTGSDDKK-AKGADGKTK-a10-b7	WT_Tau	WT_Tau	intra-protein	140	148	8	2149.09	538.28	4	0.4	3	24.83
ENAKAK-KVAVVR-a4-b1	WT_Tau	WT_Tau	intra-protein	383	225	158	1467.88	490.3	3	-0.2	1	24.75
SKDGTGSDDKK-IPAKTPPAPK-a2-b4	WT_Tau	WT_Tau	intra-protein	132	174	42	2293.22	459.651	5	-0.4	1	24.71
VQSKIGSLDNITHVPGGGNK-TPPAPKTPPSSGEPPK-a4-b6	WT_Tau	WT_Tau	intra-protein	353	180	173	3744.97	750.001	5	-0.3	1	24.49
TPPAPKTPPSSGEPPK-DGTGSDDKKAK-a6-b9	WT_Tau	WT_Tau	intra-protein	180	141	39	2845.43	712.367	4	0.2	1	24.37
IGSLDNITHVPGGGNKK-VQIINKK-a16-b6	WT_Tau	WT_Tau	intra-protein	369	280	89	2685.52	538.111	5	-0.4	1	24.36
TPSLPTPPTREPKK-SKIGSTENLK-a13-b2	WT_Tau	WT_Tau	intra-protein	224	259	35	2761.52	553.312	5	-0.1	1	23.41
IPAKTPPAPK-SEKLDFKDR-a4-b3	WT_Tau	WT_Tau	intra-protein	174	343	169	2293.27	574.325	4	-0.4	1	23.24
IGSLDNITHVPGGGNKK-LQTAPVPMPDLKNVK-a16-b12	WT_Tau	WT_Tau	intra-protein	369	254	115	3493.89	699.787	5	-0.9	1	23.1
AKTDHGAEIVYK-LDFKDR-a2-b4	WT_Tau	WT_Tau	intra-protein	385	347	38	2261.17	566.301	4	1.1	2	22.95
KIETHKLTFR-ENAKAK-a6-b4	WT_Tau	WT_Tau	intra-protein	375	383	8	2069.16	518.298	4	-0.4	3	22.68
VQSKIGSLDNITHVPGGGNK-ENAKAK-a4-b4	WT_Tau	WT_Tau	intra-protein	353	383	30	2817.5	564.507	5	-1	1	22.58
SPSSAKSR-TKIATPR-a6-b2	WT_Tau	WT_Tau	intra-protein	240	150	90	1741.97	436.5	4	-0.9	1	22.32
VQSKIGSLDNITHVPGGGNK-AKTDHGAEIVYK-a4-b2	WT_Tau	WT_Tau	intra-protein	353	385	32	3488.83	698.774	5	1	3	22.15
VQSKIGSLDNITHVPGGGNK-IETHKLTFR-a4-b5	WT_Tau	WT_Tau	intra-protein	353	375	22	3301.78	826.453	4	1.2	1	22.15
GAAPPGQKGQANATR-SPSSAKSR-a8-b6	WT_Tau	WT_Tau	intra-protein	163	240	77	2379.22	595.814	4	-0.6	1	22.04
P301L Tau_ inComplex_intra_DSS_01
Id	Protein1	Protein2	XLType	AbsPos1	AbsPos2	deltaAA	Mr	Mz	z	Error_rel[ppm]	nseen	ld-Score
TDHGAEIVYKSPVVSGDTSPR-IETHKLTFR-a10-b5	P301L	P301L	intra-protein	395	375	20	3495.8	874.957	4	-0.8	2	46.59
AKTDHGAEIVYK-IETHKLTFR-a2-b5	P301L	P301L	intra-protein	385	375	10	2612.39	654.106	4	-0.9	2	45.62
IGSTENLKHQPGGGK-VQIINKK-a8-b6	P301L	P301L	intra-protein	267	280	13	2501.4	834.807	3	-0.1	3	41.88
SKDGTGSDDKK-TKIATPR-a2-b2	P301L	P301L	intra-protein	132	150	18	2060.07	687.699	3	-0.2	7	41.48
AKGADGK-TKIATPR-a2-b2	P301L	P301L	intra-protein	143	150	7	1568.88	393.229	4	-2.6	2	41.4
KDQGGYTMHQDQEGDTDAGLK-KVAVVR-a1-b1	P301L	P301L	intra-protein	24	225	201	3101.51	776.384	4	-1	3	39.7
GAAPPGQKGQANATR-GADGKTK-a8-b5	P301L	P301L	intra-protein	163	148	15	2236.15	560.044	4	-4.5	1	39.42
IETHKLTFR-SEKLDFKDR-a5-b3	P301L	P301L	intra-protein	375	343	32	2418.28	484.665	5	-2.3	1	39.38
TDHGAEIVYKSPVVSGDTSPR-IPAKTPPAPK-a10-b4	P301L	P301L	intra-protein	395	174	221	3370.77	843.701	4	-0.9	1	39.31
HQPGGGKVQIINK-KLDLSNVQSK-a7-b1	P301L	P301L	intra-protein	274	281	7	2643.47	661.875	4	-0.6	3	39.12
IETHKLTFR-KVAVVR-a5-b1	P301L	P301L	intra-protein	375	225	150	1952.15	489.046	4	-2.4	1	38.46
IETHKLTFR-LDFKDR-a5-b4	P301L	P301L	intra-protein	375	347	28	2074.12	519.537	4	-2.2	2	38.26
SPSSAKSR-MVSKSK-a6-b4	P301L	P301L	intra-protein	240	130	110	1634.86	545.962	3	-2.2	1	38.02
GAAPPGQKGQANATR-SKDGTGSDDK-a8-b2	P301L	P301L	intra-protein	163	132	31	2569.23	643.315	4	-2.6	1	37.02
IETHKLTFR-ENAKAK-a5-b4	P301L	P301L	intra-protein	375	383	8	1941.07	648.03	3	-0.4	2	36.98
IPAKTPPAPK-KVAVVR-a4-b1	P301L	P301L	intra-protein	174	225	51	1827.13	457.791	4	-1.4	3	36.83
TDHGAEIVYKSPVVSGDTSPR-LDFKDR-a10-b4	P301L	P301L	intra-protein	395	347	48	3144.57	787.151	4	0.3	1	36.26
TDHGAEIVYKSPVVSGDTSPR-TPPKSPSSAK-a10-b4	P301L	P301L	intra-protein	395	234	161	3350.7	1117.91	3	1.1	1	36.19
GADGKTK-MVSKSK-a5-b4	P301L	P301L	intra-protein	148	130	18	1491.79	498.273	3	-1.7	1	35.86
AKGADGK-MVSKSK-a2-b4	P301L	P301L	intra-protein	143	130	13	1461.78	488.269	3	-1.5	2	35.55
SKDGTGSDDK-GADGKTK-a2-b5	P301L	P301L	intra-protein	132	148	16	1821.85	608.292	3	-3.1	1	35.33
DGTGSDDKK-AKGADGK-a8-b2	P301L	P301L	intra-protein	140	143	3	1704.82	569.28	3	-0.4	3	35.24
GAAPPGQKGQANATR-TKIATPR-a8-b2	P301L	P301L	intra-protein	163	150	13	2346.27	783.099	3	-1.3	2	34.89
SPSSAKSR-XVSKSK-a6-b4	P301L	P301L	intra-protein	240	130	110	1650.86	551.294	3	-1.4	1	34.85
AKTDHGAEIVYK-SEKLDFK-a2-b3	P301L	P301L	intra-protein	385	343	42	2334.21	779.077	3	-1.9	1	34.57
DGTGSDDKK-XVSKSK-a8-b4	P301L	P301L	intra-protein	140	130	10	1753.84	585.62	3	-1.8	18	34.33
GAAPPGQKGQANATR-XVSKSK-a8-b4	P301L	P301L	intra-protein	163	130	33	2255.17	564.799	4	-1.1	1	34.26
VQSKIGSLDNITHVPGGGNK-SEKLDFK-a4-b3	P301L	P301L	intra-protein	353	343	10	3023.59	1008.87	3	-0.7	5	34.17
SKIGSTENLK-KVAVVR-a2-b1	P301L	P301L	intra-protein	259	225	34	1884.1	629.042	3	-1.4	2	33.97
GAAPPGQKGQANATR-SKDGTGSDDKK-a8-b2	P301L	P301L	intra-protein	163	132	31	2697.33	540.473	5	-2.2	1	33.92
TPPAPKTPPSSGEPPK-GAAPPGQKGQANATR-a6-b8	P301L	P301L	intra-protein	180	163	17	3147.63	787.914	4	-1.6	7	33.74
IGSLDNITHVPGGGNKK-IETHKLTFR-a16-b5	P301L	P301L	intra-protein	369	375	6	2987.62	747.912	4	-0.9	8	33.35
TDHGAEIVYKSPVVSGDTSPR-IGSLDNITHVPGGGNKK-a10-b16	P301L	P301L	intra-protein	395	369	26	4058.07	812.622	5	-0.6	2	33.27
DGTGSDDKK-GADGKTK-a8-b5	P301L	P301L	intra-protein	140	148	8	1734.82	579.283	3	-1.8	5	33.17
SPSSAKSR-SPSSAKSR-a6-b6	P301L	P301L	intra-protein	240	240	0	1774.92	592.647	3	-0.4	1	32.88
IPAKTPPAPK-TKIATPR-a4-b2	P301L	P301L	intra-protein	174	150	24	1942.16	486.547	4	-2.6	3	32.81
SKDGTGSDDKK-AKGADGK-a2-b2	P301L	P301L	intra-protein	132	143	11	1919.94	640.988	3	-0.9	2	32.78
DGTGSDDKKAK-TKIATPR-a8-b2	P301L	P301L	intra-protein	140	150	10	2044.07	682.366	3	-2.9	3	32.77
VQSKIGSLDNITHVPGGGNK-LDFKDR-a4-b4	P301L	P301L	intra-protein	353	347	6	2950.55	591.117	5	-1.6	1	32.74
TPPSSGEPPKSGDR-KVAVVR-a10-b1	P301L	P301L	intra-protein	190	225	35	2219.19	555.804	4	-2.5	1	32.55
DGTGSDDKKAK-GADGKTK-a9-b5	P301L	P301L	intra-protein	141	148	7	1933.96	645.66	3	-1.4	2	32.36
AKGADGK-XVSKSK-a2-b4	P301L	P301L	intra-protein	143	130	13	1477.78	493.601	3	-2	1	32.22
IPAKTPPAPK-GADGKTK-a4-b5	P301L	P301L	intra-protein	174	148	26	1832.04	611.687	3	-2.2	1	32.13
SKDGTGSDDKK-TPPKSPSSAK-a2-b4	P301L	P301L	intra-protein	132	234	102	2273.14	569.292	4	-1.5	2	31.92
DGTGSDDKKAK-TKIATPR-a9-b2	P301L	P301L	intra-protein	141	150	9	2044.07	512.026	4	-3.1	2	31.51
DGTGSDDKK-MVSKSK-a8-b4	P301L	P301L	intra-protein	140	130	10	1737.84	580.289	3	-0.8	13	30.44
TPSLPTPPTREPKK-IPAKTPPAPK-a13-b4	P301L	P301L	intra-protein	224	174	50	2704.55	541.917	5	-2.8	1	30.32
GAAPPGQKGQANATR-AKGADGK-a8-b2	P301L	P301L	intra-protein	163	143	20	2206.14	552.544	4	-0.5	1	30.17
TPPAPKTPPSSGEPPK-TPPKSPSSAK-a6-b4	P301L	P301L	intra-protein	180	234	54	2723.43	908.819	3	-2	1	29.95
SPSSAKSR-KVAVVR-a6-b1	P301L	P301L	intra-protein	240	225	15	1626.94	407.742	4	-3	2	29.65
VQSKIGSLDNITHVPGGGNK-HVLGGGSVQIVYKPVDLSK-a4-b13	P301L	P301L	intra-protein	353	311	42	4153.25	1039.32	4	-0.7	1	29.49
IPAKTPPAPK-MVSKSK-a4-b4	P301L	P301L	intra-protein	174	130	44	1835.06	459.772	4	-1.3	1	29.46
SPSSAKSR-AKGADGK-a6-b2	P301L	P301L	intra-protein	240	143	97	1601.83	534.952	3	-3.2	1	29.4
DGTGSDDKKAK-XVSKSK-a8-b4	P301L	P301L	intra-protein	140	130	10	1952.97	651.997	3	-1.9	4	29.11
TPPKSPSSAK-KVAVVR-a4-b1	P301L	P301L	intra-protein	234	225	9	1807.05	452.771	4	-2.6	2	29.1
SKDGTGSDDKK-KVAVVR-a2-b1	P301L	P301L	intra-protein	132	225	93	1945.04	649.356	3	-1.9	1	29.08
VQSKIGSLDNITHVPGGGNK-SEKLDFKDR-a4-b3	P301L	P301L	intra-protein	353	343	10	3294.71	1099.24	3	-3.6	1	29.02
DGTGSDDKKAK-MVSKSK-a8-b4	P301L	P301L	intra-protein	140	130	10	1936.97	485.251	4	-2.1	2	28.49
DGTGSDDKKAK-MVSKSK-a9-b4	P301L	P301L	intra-protein	141	130	11	1936.97	646.666	3	-2.1	3	28.16
TPSLPTPPTREPKK-SPSSAKSR-a13-b6	P301L	P301L	intra-protein	224	240	16	2504.36	627.097	4	-2	2	27.91
LQTAPVPXPDLKNVK-SKIGSTENLK-a12-b2	P301L	P301L	intra-protein	254	259	5	2879.56	720.899	4	-1.7	1	27.89
DGTGSDDKKAK-GADGKTK-a8-b5	P301L	P301L	intra-protein	140	148	8	1933.96	484.497	4	-1.9	1	27.89
AKTDHGAEIVYK-LDFKDR-a2-b4	P301L	P301L	intra-protein	385	347	38	2261.16	566.299	4	-2.8	1	27.75
SPSSAKSR-GADGKTK-a6-b5	P301L	P301L	intra-protein	240	148	92	1631.85	544.956	3	-1.3	2	27.52
SKDGTGSDDKK-GADGKTK-a10-b5	P301L	P301L	intra-protein	140	148	8	1949.95	650.991	3	-1.8	1	27.45
SPSSAKSR-ENAKAK-a6-b4	P301L	P301L	intra-protein	240	383	143	1615.85	539.625	3	-1.1	2	27.15
LQTAPVPMPDLKNVK-SKIGSTENLK-a12-b2	P301L	P301L	intra-protein	254	259	5	2863.57	716.901	4	-0.7	2	26.79
GAAPPGQKGQANATR-DGTGSDDKKAK-a8-b9	P301L	P301L	intra-protein	163	141	22	2681.33	894.786	3	-1.1	2	25.86
GADGKTK-XVSKSK-a5-b4	P301L	P301L	intra-protein	148	130	18	1507.79	503.604	3	-1.8	1	25.83
TDHGAEIVYKSPVVSGDTSPR-VQSKIGSLDNITHVPGGGNK-a10-b4	P301L	P301L	intra-protein	395	353	42	4372.23	1094.07	4	0.6	1	25.71
DGTGSDDKKAK-XVSKSK-a9-b4	P301L	P301L	intra-protein	141	130	11	1952.97	651.998	3	-1.6	2	25.51
TPPKSPSSAK-GADGKTK-a4-b5	P301L	P301L	intra-protein	234	148	86	1811.96	604.994	3	-2.3	1	25.44
TPSLPTPPTREPKK-TPPKSPSSAK-a13-b4	P301L	P301L	intra-protein	224	234	10	2684.47	672.125	4	-2	3	25.24
IGSLDNITHVPGGGNKK-KVAVVR-a16-b1	P301L	P301L	intra-protein	369	225	144	2514.42	503.892	5	-3	1	24.96
HQPGGGKVQIINK-SKIGSTENLK-a7-b2	P301L	P301L	intra-protein	274	259	15	2588.43	863.817	3	-0.8	1	24.74
TPPAPKTPPSSGEPPK-KVAVVR-a6-b1	P301L	P301L	intra-protein	180	225	45	2395.34	799.456	3	-1	1	24.56
TDHGAEIVYKSPVVSGDTSPR-ENAKAK-a10-b4	P301L	P301L	intra-protein	395	383	12	3011.51	603.311	5	-1.6	2	24.27
KDQGGYTMHQDQEGDTDAGLK-GAAPPGQKGQANATR-a1-b8	P301L	P301L	intra-protein	24	163	139	3853.79	964.454	4	-1.6	1	24.2
VQSKIGSLDNITHVPGGGNK-KVAVVR-a4-b1	P301L	P301L	intra-protein	353	225	128	2828.59	708.154	4	-0.7	1	23.2
IPAKTPPAPK-TPPKSPSSAK-a4-b4	P301L	P301L	intra-protein	174	234	60	2155.22	539.813	4	-1.8	1	23.12
GAAPPGQKGQANATR-TPSLPTPPTREPKK-a8-b13	P301L	P301L	intra-protein	163	224	61	3108.67	778.174	4	-0.5	1	22.87
GAAPPGQKGQANATR-SEKLDFKDR-a8-b3	P301L	P301L	intra-protein	163	343	180	2697.38	900.134	3	-1.5	2	22.78
KDQGGYTMHQDQEGDTDAGLK-IPAKTPPAPK-a1-b4	P301L	P301L	intra-protein	24	174	150	3449.68	690.943	5	-0.2	2	22.62
P301L Tau_ inComplex_intra_DSS_02
Id	Protein1	Protein2	XLType	AbsPos1	AbsPos2	deltaAA	Mr	Mz	z	Error_rel[ppm]	nseen	ld-Score
HQPGGGKVQIINK-KLDLSNVQSK-a7-b1	P301L	P301L	intra-protein	274	281	7	2643.47	529.702	5	-0.8	6	43.9
TKIATPR-KVAVVR-a2-b1	P301L	P301L	intra-protein	150	225	75	1593.99	399.506	4	-1.2	3	43.45
IETHKLTFR-SEKLDFKDR-a5-b3	P301L	P301L	intra-protein	375	343	32	2418.29	484.666	5	-0.7	1	41.96
TDHGAEIVYKSPVVSGDTSPR-IETHKLTFR-a10-b5	P301L	P301L	intra-protein	395	375	20	3495.8	583.642	6	0.9	4	41.89
AKGADGK-TKIATPR-a2-b2	P301L	P301L	intra-protein	143	150	7	1568.89	393.23	4	-1	17	40.85
VQIINKK-LDFKDR-a6-b4	P301L	P301L	intra-protein	280	347	67	1772.02	444.012	4	-2.4	1	40.4
SEKLDFKDR-ENAKAK-a3-b4	P301L	P301L	intra-protein	343	383	40	1934.01	645.677	3	-1.3	2	39.71
KDQGGYTMHQDQEGDTDAGLK-SPSSAKSR-a1-b6	P301L	P301L	intra-protein	24	240	216	3249.49	813.38	4	0.7	2	39.4
LDLSNVQSKCGSK-VQIINKK-a9-b6	P301L	P301L	intra-protein	290	280	10	2414.32	805.782	3	1.3	2	39.36
DGTGSDDKK-TKIATPR-a8-b2	P301L	P301L	intra-protein	140	150	10	1844.95	615.99	3	-1.2	29	38.94
TPSLPTPPTREPKK-IPAKTPPAPK-a13-b4	P301L	P301L	intra-protein	224	174	50	2704.55	541.918	5	-0.9	2	38.76
TPPAPKTPPSSGEPPK-AKGADGK-a6-b2	P301L	P301L	intra-protein	180	143	37	2370.24	593.568	4	-1	1	38.73
VQSKIGSLDNITHVPGGGNK-SEKLDFKDR-a4-b3	P301L	P301L	intra-protein	353	343	10	3294.72	824.688	4	-0.1	2	38.38
KVAVVR-LDFKDR-a1-b4	P301L	P301L	intra-protein	225	347	122	1600.93	534.65	3	-1.5	2	38.24
SPSSAKSR-KVAVVR-a6-b1	P301L	P301L	intra-protein	240	225	15	1626.94	407.743	4	-1.3	3	38.22
TDHGAEIVYKSPVVSGDTSPR-IGSLDNITHVPGGGNKK-a10-b16	P301L	P301L	intra-protein	395	369	26	4058.07	812.622	5	0.5	3	38
TPPAPKTPPSSGEPPK-KVAVVR-a6-b1	P301L	P301L	intra-protein	180	225	45	2395.34	599.843	4	-2.1	1	37.9
SEKLDFKDR-SPSSAKSR-a3-b6	P301L	P301L	intra-protein	343	240	103	2093.07	698.698	3	-1.9	1	37.72
KLDLSNVQSK-KVAVVR-a1-b1	P301L	P301L	intra-protein	281	225	56	1939.14	485.794	4	-1.4	1	37.46
SKDGTGSDDKK-AKGADGK-a2-b2	P301L	P301L	intra-protein	132	143	11	1919.94	480.994	4	0.9	18	37.46
AKTDHGAEIVYK-IETHKLTFR-a2-b5	P301L	P301L	intra-protein	385	375	10	2612.39	523.486	5	-1.4	4	37.4
GAAPPGQKGQANATR-SKDGTGSDDKK-a8-b2	P301L	P301L	intra-protein	163	132	31	2697.33	675.34	4	-0.9	2	37.11
IPAKTPPAPK-TKIATPR-a4-b2	P301L	P301L	intra-protein	174	150	24	1942.16	486.548	4	-0.9	9	37.1
SKDGTGSDDKK-IPAKTPPAPK-a2-b4	P301L	P301L	intra-protein	132	174	42	2293.22	459.651	5	-0.7	5	37.07
SKIGSTENLK-KVAVVR-a2-b1	P301L	P301L	intra-protein	259	225	34	1884.1	629.042	3	-0.4	3	36.93
IGSTENLKHQPGGGK-VQIINKK-a8-b6	P301L	P301L	intra-protein	267	280	13	2501.4	834.807	3	0	4	36.88
TDHGAEIVYKSPVVSGDTSPR-LDFKDR-a10-b4	P301L	P301L	intra-protein	395	347	48	3144.57	629.922	5	-0.7	1	36.77
TDHGAEIVYKSPVVSGDTSPR-KIETHK-a10-b1	P301L	P301L	intra-protein	395	370	25	3106.59	622.326	5	-0.5	1	36.49
KDQGGYTXHQDQEGDTDAGLK-SPSSAKSR-a1-b6	P301L	P301L	intra-protein	24	240	216	3265.48	817.377	4	-0.4	1	36.18
KDQGGYTXHQDQEGDTDAGLK-KVAVVR-a1-b1	P301L	P301L	intra-protein	24	225	201	3117.5	780.384	4	0.2	4	35.84
TPPAPKTPPSSGEPPK-GADGKTK-a6-b5	P301L	P301L	intra-protein	180	148	32	2400.25	601.071	4	-1	4	35.81
IGSTENLKHQPGGGK-SPSSAKSR-a8-b6	P301L	P301L	intra-protein	267	240	27	2478.28	827.103	3	0.8	3	35.8
IGSTENLKHQPGGGK-KLDLSNVQSK-a8-b1	P301L	P301L	intra-protein	267	281	14	2790.48	931.168	3	-2.2	1	35.77
SKDGTGSDDKK-TKIATPR-a10-b2	P301L	P301L	intra-protein	140	150	10	2060.07	516.026	4	-1.5	5	35.38
SEKLDFKDR-KVAVVR-a3-b1	P301L	P301L	intra-protein	343	225	118	1945.1	487.282	4	-1	1	35.3
AKTDHGAEIVYK-KIETHK-a2-b1	P301L	P301L	intra-protein	385	370	15	2223.19	556.805	4	0.3	2	35.24
TPPKSPSSAK-KVAVVR-a4-b1	P301L	P301L	intra-protein	234	225	9	1807.06	452.772	4	-0.4	14	35.24
IETHKLTFR-LDFKDR-a5-b4	P301L	P301L	intra-protein	375	347	28	2074.12	519.537	4	-1.5	2	35.06
GAAPPGQKGQANATR-GADGKTK-a8-b5	P301L	P301L	intra-protein	163	148	15	2236.15	560.046	4	-1.1	2	35.05
DGTGSDDKKAK-TKIATPR-a9-b2	P301L	P301L	intra-protein	141	150	9	2044.08	682.367	3	-0.6	4	34.11
VQSKIGSLDNITHVPGGGNK-LDFKDR-a4-b4	P301L	P301L	intra-protein	353	347	6	2950.55	591.118	5	-0.3	2	34.07
TDHGAEIVYKSPVVSGDTSPR-ENAKAK-a10-b4	P301L	P301L	intra-protein	395	383	12	3011.51	603.311	5	-1.5	3	33.93
SKDGTGSDDKK-TKIATPR-a2-b2	P301L	P301L	intra-protein	132	150	18	2060.07	413.022	5	-1.4	3	33.88
CGSLGNIHHKPGGGQVEVKSEK-LDFKDR-a19-b4	P301L	P301L	intra-protein	340	347	7	3247.64	650.536	5	0.1	1	33.87
SKDGTGSDDKK-GADGKTK-a2-b5	P301L	P301L	intra-protein	132	148	16	1949.95	390.998	5	-1.5	3	33.77
SPSSAKSR-VQIINKK-a6-b6	P301L	P301L	intra-protein	240	280	40	1798.03	600.352	3	0.7	2	33.62
KDQGGYTXHQDQEGDTDAGLK-TPPKSPSSAK-a1-b4	P301L	P301L	intra-protein	24	234	210	3445.6	862.408	4	1.3	1	33.39
TPSLPTPPTREPKK-TPPKSPSSAK-a13-b4	P301L	P301L	intra-protein	224	234	10	2684.47	537.902	5	-1.2	11	33.34
IGSLDNITHVPGGGNKK-SEKLDFK-a16-b3	P301L	P301L	intra-protein	369	343	26	2709.43	542.894	5	-1.4	2	33.34
IGSLDNITHVPGGGNKK-IETHKLTFR-a16-b5	P301L	P301L	intra-protein	369	375	6	2987.62	598.532	5	-0.2	6	33.32
GAAPPGQKGQANATR-TKIATPR-a8-b2	P301L	P301L	intra-protein	163	150	13	2346.27	587.576	4	-1.2	3	33.21
SEKLDFKDR-VQIINKK-a3-b6	P301L	P301L	intra-protein	343	280	63	2116.19	530.055	4	-0.8	2	33.19
SKDGTGSDDK-KAKGADGK-a2-b3	P301L	P301L	intra-protein	132	143	11	1919.94	480.994	4	-0.1	2	33.17
KLDLSNVQSK-SKIGSTENLK-a1-b2	P301L	P301L	intra-protein	281	259	22	2344.28	587.079	4	-0.7	1	33.11
KDQGGYTMHQDQEGDTDAGLK-KVAVVR-a1-b1	P301L	P301L	intra-protein	24	225	201	3101.51	776.385	4	-0.5	2	33.08
IETHKLTFR-KVAVVR-a5-b1	P301L	P301L	intra-protein	375	225	150	1952.15	391.438	5	-2.6	1	33.08
IGSTENLKHQPGGGK-TPPKSPSSAK-a8-b4	P301L	P301L	intra-protein	267	234	33	2658.4	887.141	3	1	1	33.06
GAAPPGQKGQANATR-AKGADGK-a8-b2	P301L	P301L	intra-protein	163	143	20	2206.14	736.389	3	-0.7	7	33.05
VQSKIGSLDNITHVPGGGNK-IETHKLTFR-a4-b5	P301L	P301L	intra-protein	353	375	22	3301.77	826.45	4	-2.6	1	32.9
TPPAPKTPPSSGEPPK-SKDGTGSDDKK-a6-b2	P301L	P301L	intra-protein	180	132	48	2861.43	716.365	4	-0.2	1	32.78
LQTAPVPMPDLKNVK-SKIGSTENLK-a12-b2	P301L	P301L	intra-protein	254	259	5	2863.57	716.901	4	0.4	5	32.76
IGSLDNITHVPGGGNKK-KVAVVR-a16-b1	P301L	P301L	intra-protein	369	225	144	2514.43	629.614	4	-1.2	2	32.57
KLDLSNVQSK-SPSSAKSR-a1-b6	P301L	P301L	intra-protein	281	240	41	2087.12	522.788	4	-0.8	1	32.5
GADGKTK-KVAVVR-a5-b1	P301L	P301L	intra-protein	148	225	77	1483.87	495.631	3	-1.7	2	32.48
VTSKCGSLGNIHHKPGGGQVEVK-SEKLDFKDR-a4-b3	P301L	P301L	intra-protein	321	343	22	3662.88	916.728	4	-1.1	1	32.44
IPAKTPPAPK-AKGADGK-a4-b2	P301L	P301L	intra-protein	174	143	31	1802.03	601.685	3	0.2	2	32.22
TKIATPR-ENAKAK-a2-b4	P301L	P301L	intra-protein	150	383	233	1582.9	528.641	3	-3.2	1	31.86
IPAKTPPAPK-SPSSAKSR-a4-b6	P301L	P301L	intra-protein	174	240	66	1975.11	494.785	4	-1.4	1	31.64
SEKLDFKDR-KIETHK-a3-b1	P301L	P301L	intra-protein	343	370	27	2029.09	508.279	4	0.2	1	31.37
SKDGTGSDDKK-GADGKTK-a10-b5	P301L	P301L	intra-protein	140	148	8	1949.95	650.992	3	-0.5	8	31.09
IGSLDNITHVPGGGNKK-SEKLDFKDR-a16-b3	P301L	P301L	intra-protein	369	343	26	2980.56	497.768	6	-0.9	3	30.93
AKTDHGAEIVYK-LDFKDR-a2-b4	P301L	P301L	intra-protein	385	347	38	2261.17	566.3	4	-0.2	1	30.64
DGTGSDDKKAK-TKIATPR-a8-b2	P301L	P301L	intra-protein	140	150	10	2044.08	512.027	4	-1.1	1	30.6
IETHKLTFR-SEKLDFK-a5-b3	P301L	P301L	intra-protein	375	343	32	2147.16	537.798	4	-0.4	1	30.56
IGSLDNITHVPGGGNKK-AKTDHGAEIVYK-a16-b2	P301L	P301L	intra-protein	369	385	16	3174.66	530.119	6	-0.9	4	30.54
VQSKIGSLDNITHVPGGGNK-KIETHK-a4-b1	P301L	P301L	intra-protein	353	370	17	2912.57	729.15	4	-0.8	3	30.52
HVLGGGSVQIVYKPVDLSK-KLDLSNVQSK-a13-b1	P301L	P301L	intra-protein	311	281	30	3263.82	816.963	4	1.8	1	30.5
VQSKIGSLDNITHVPGGGNK-SEKLDFK-a4-b3	P301L	P301L	intra-protein	353	343	10	3023.59	756.906	4	0	4	30.45
TPPAPKTPPSSGEPPK-TPSLPTPPTREPKK-a6-b13	P301L	P301L	intra-protein	180	224	44	3272.77	655.561	5	0	2	30.4
VQSKIGSLDNITHVPGGGNK-KVAVVR-a4-b1	P301L	P301L	intra-protein	353	225	128	2828.59	708.155	4	1.1	2	30.31
LQTAPVPMPDLKNVK-KVAVVR-a12-b1	P301L	P301L	intra-protein	254	225	29	2458.44	615.617	4	1	1	30.3
KDQGGYTMHQDQEGDTDAGLK-GADGKTK-a1-b5	P301L	P301L	intra-protein	24	148	124	3106.42	777.612	4	0.3	1	30.03
VQSKIGSLDNITHVPGGGNKK-LDFKDR-a4-b4	P301L	P301L	intra-protein	353	347	6	3078.64	514.115	6	-1.8	2	29.94
IPAKTPPAPK-SEKLDFKDR-a4-b3	P301L	P301L	intra-protein	174	343	169	2293.27	574.324	4	-0.8	1	29.53
KDQGGYTMHQDQEGDTDAGLK-IPAKTPPAPK-a1-b4	P301L	P301L	intra-protein	24	174	150	3449.67	690.943	5	-1	1	29.53
HQPGGGKVQIINK-SPSSAKSR-a7-b6	P301L	P301L	intra-protein	274	240	34	2331.26	583.823	4	-1.4	1	29.3
IPAKTPPAPK-GADGKTK-a4-b5	P301L	P301L	intra-protein	174	148	26	1832.04	611.688	3	-0.7	2	29.23
SKDGTGSDDKK-AKGADGKTK-a10-b7	P301L	P301L	intra-protein	140	148	8	2149.09	538.279	4	0.1	5	28.87
ESPLQTPTEDGSEEPGSETSDAKSTPTAEDVTAPLVDEGAPGK-IPAKTPPAPK-a23-b4	P301L	P301L	intra-protein	67	174	107	5482.66	1371.67	4	1.2	1	28.75
SKIGSTENLK-TPPKSPSSAK-a2-b4	P301L	P301L	intra-protein	259	234	25	2212.2	738.407	3	0.7	1	28.6
CGSLGNIHHKPGGGQVEVK-SEKLDFKDR-a10-b3	P301L	P301L	intra-protein	331	343	12	3247.64	650.536	5	0.1	4	28.59
TPPAPKTPPSSGEPPK-GAAPPGQKGQANATR-a6-b8	P301L	P301L	intra-protein	180	163	17	3147.62	1050.22	3	-2.1	3	28.44
TKIATPR-XVSKSK-a2-b4	P301L	P301L	intra-protein	150	130	20	1617.91	405.485	4	-1.9	3	28.28
GAAPPGQKGQANATR-LDFKDR-a8-b4	P301L	P301L	intra-protein	163	347	184	2353.21	589.31	4	-1.5	1	27.94
DGTGSDDKK-MVSKSK-a8-b4	P301L	P301L	intra-protein	140	130	10	1737.84	580.289	3	-1.1	1	27.78
TDHGAEIVYKSPVVSGDTSPR-VQSKIGSLDNITHVPGGGNK-a10-b4	P301L	P301L	intra-protein	395	353	42	4372.23	1094.07	4	0.6	1	27.59
KDQGGYTMHQDQEGDTDAGLK-TPPSSGEPPKSGDR-a1-b10	P301L	P301L	intra-protein	24	190	166	3841.74	769.355	5	0.5	2	27.56
VQSKIGSLDNITHVPGGGNK-LQTAPVPMPDLKNVK-a4-b12	P301L	P301L	intra-protein	353	254	99	3808.05	762.618	5	-1.8	1	27.53
IPAKTPPAPK-TPPKSPSSAK-a4-b4	P301L	P301L	intra-protein	174	234	60	2155.23	719.417	3	1	1	27.26
KIETHK-LDFKDR-a1-b4	P301L	P301L	intra-protein	370	347	23	1684.91	422.236	4	-1.1	1	27.15
AKTDHGAEIVYK-KIETHKLTFR-a2-b6	P301L	P301L	intra-protein	385	375	10	2740.49	549.105	5	-1.2	1	27.1
LQTAPVPXPDLKNVK-SKIGSTENLK-a12-b2	P301L	P301L	intra-protein	254	259	5	2879.56	720.898	4	-1.9	2	27.09
GAAPPGQKGQANATR-SKDGTGSDDKK-a8-b10	P301L	P301L	intra-protein	163	140	23	2697.33	900.118	3	-0.2	1	26.94
DGTGSDDKK-KVAVVR-a8-b1	P301L	P301L	intra-protein	140	225	85	1729.92	433.487	4	-2.4	4	26.61
DGTGSDDKKAK-IPAKTPPAPK-a8-b4	P301L	P301L	intra-protein	140	174	34	2277.22	570.312	4	-1.3	1	26.54
IPAKTPPAPK-MVSKSK-a4-b4	P301L	P301L	intra-protein	174	130	44	1835.06	612.693	3	-1.1	1	26.35
KVAVVR-XVSKSK-a1-b4	P301L	P301L	intra-protein	225	130	95	1502.88	501.968	3	-2.8	1	26.29
TPPAPKTPPSSGEPPK-XVSKSK-a6-b4	P301L	P301L	intra-protein	180	130	50	2419.27	605.825	4	0	1	26.28
KLDLSNVQSK-CGSKDNIK-a1-b4	P301L	P301L	intra-protein	281	294	13	2189.13	548.291	4	-1	2	26.21
AKTDHGAEIVYK-KVAVVR-a2-b1	P301L	P301L	intra-protein	385	225	160	2139.2	535.808	4	-1.7	1	26.16
IGSLDNITHVPGGGNKK-VQIINKK-a16-b6	P301L	P301L	intra-protein	369	280	89	2685.51	538.11	5	-1.8	1	26.15
TDHGAEIVYKSPVVSGDTSPR-GAAPPGQKGQANATR-a10-b8	P301L	P301L	intra-protein	395	163	232	3774.89	944.732	4	0.7	1	25.99
TPPKSPSSAK-MVSKSK-a4-b4	P301L	P301L	intra-protein	234	130	104	1814.98	454.753	4	-0.8	3	25.94
KVAVVR-KVAVVR-a1-b1	P301L	P301L	intra-protein	225	225	0	1478.96	370.748	4	-2.8	1	25.85
IGSTENLKHQPGGGK-IPAKTPPAPK-a8-b4	P301L	P301L	intra-protein	267	174	93	2678.47	670.627	4	-0.2	1	25.71
KDQGGYTXHQDQEGDTDAGLK-IPAKTPPAPK-a1-b4	P301L	P301L	intra-protein	24	174	150	3465.68	867.427	4	1.4	2	25.5
HVLGGGSVQIVYKPVDLSK-IETHKLTFR-a13-b5	P301L	P301L	intra-protein	311	375	64	3276.82	656.372	5	-0.4	1	25.24
TPPAPKTPPSSGEPPK-SPSSAKSR-a6-b6	P301L	P301L	intra-protein	180	240	60	2543.32	636.838	4	-0.4	1	25.17
LQTAPVPXPDLKNVK-KVAVVR-a12-b1	P301L	P301L	intra-protein	254	225	29	2474.43	619.614	4	-1.4	1	25.15
IPAKTPPAPK-VQIINKK-a4-b6	P301L	P301L	intra-protein	174	280	106	1998.22	500.563	4	-2	1	24.84
VQSKIGSLDNITHVPGGGNKK-IETHKLTFR-a4-b5	P301L	P301L	intra-protein	353	375	22	3429.87	572.653	6	-0.5	1	24.42
IPAKTPPAPK-XVSKSK-a4-b4	P301L	P301L	intra-protein	174	130	44	1851.05	618.025	3	-0.6	1	24.18
LQTAPVPMPDLKNVK-TKIATPR-a12-b2	P301L	P301L	intra-protein	254	150	104	2573.46	644.373	4	-0.6	1	23.83
KIETHKLTFR-ENAKAK-a6-b4	P301L	P301L	intra-protein	375	383	8	2069.16	518.299	4	0	1	23.81
IGSLDNITHVPGGGNKK-ENAKAK-a16-b4	P301L	P301L	intra-protein	369	383	14	2503.34	501.676	5	-0.4	4	22.76
LQTAPVPMPDLKNVK-TPSLPTPPTREPKK-a12-b13	P301L	P301L	intra-protein	254	224	30	3335.85	668.178	5	-0.4	1	22.74
TPPAPKTPPSSGEPPK-AKTDHGAEIVYK-a6-b2	P301L	P301L	intra-protein	180	385	205	3055.59	764.905	4	0.2	1	22.64
IPAKTPPAPK-SKIGSTENLK-a4-b2	P301L	P301L	intra-protein	174	259	85	2232.27	559.076	4	-0.2	1	22.58
P301L Tau_ inComplex_intra_DSS_03
Id	Protein1	Protein2	XLType	AbsPos1	AbsPos2	deltaAA	Mr	Mz	z	Error_rel[ppm]	nseen	ld-Score
AKGADGK-TKIATPR-a2-b2	P301L	P301L	intra-protein	143	150	7	1568.89	393.23	4	-0.8	18	45.84
IGSTENLKHQPGGGK-VQIINKK-a8-b6	P301L	P301L	intra-protein	267	280	13	2501.4	834.807	3	-0.2	4	44.41
TKIATPR-KVAVVR-a2-b1	P301L	P301L	intra-protein	150	225	75	1593.99	399.505	4	-1.5	3	43.12
TDHGAEIVYKSPVVSGDTSPR-ENAKAK-a10-b4	P301L	P301L	intra-protein	395	383	12	3011.52	753.888	4	-0.3	9	43.05
AKGADGK-MVSKSK-a2-b4	P301L	P301L	intra-protein	143	130	13	1461.78	366.454	4	-1.9	1	42.86
AKTDHGAEIVYK-IETHKLTFR-a2-b5	P301L	P301L	intra-protein	385	375	10	2612.39	654.106	4	-0.9	4	42.85
KDQGGYTMHQDQEGDTDAGLK-SPSSAKSR-a1-b6	P301L	P301L	intra-protein	24	240	216	3249.49	813.38	4	1.2	3	42.43
IETHKLTFR-KVAVVR-a5-b1	P301L	P301L	intra-protein	375	225	150	1952.15	391.438	5	-2.7	1	41.72
VQSKIGSLDNITHVPGGGNK-AKTDHGAEIVYK-a4-b2	P301L	P301L	intra-protein	353	385	32	3488.83	873.215	4	0.4	2	41.66
SEKLDFKDR-SPSSAKSR-a3-b6	P301L	P301L	intra-protein	343	240	103	2093.07	698.699	3	-0.2	1	41.22
SKDGTGSDDKK-AKGADGK-a2-b2	P301L	P301L	intra-protein	132	143	11	1919.94	480.993	4	-0.6	33	41.17
KVAVVR-LDFKDR-a1-b4	P301L	P301L	intra-protein	225	347	122	1600.93	401.24	4	-1.7	2	40.77
KLDLSNVQSK-KVAVVR-a1-b1	P301L	P301L	intra-protein	281	225	56	1939.14	485.794	4	-1.6	2	40.7
TDHGAEIVYKSPVVSGDTSPR-KIETHK-a10-b1	P301L	P301L	intra-protein	395	370	25	3106.59	777.656	4	0	1	40.67
KDQGGYTMHQDQEGDTDAGLK-TKIATPR-a1-b2	P301L	P301L	intra-protein	24	150	126	3216.53	644.314	5	-0.8	1	40.15
IGSTENLKHQPGGGK-KLDLSNVQSK-a8-b1	P301L	P301L	intra-protein	267	281	14	2790.49	931.171	3	0.3	2	39.58
IETHKLTFR-LDFKDR-a5-b4	P301L	P301L	intra-protein	375	347	28	2074.12	415.831	5	-2.5	2	39.29
IETHKLTFR-SEKLDFKDR-a5-b3	P301L	P301L	intra-protein	375	343	32	2418.29	484.665	5	-2.1	1	39.28
IPAKTPPAPK-AKGADGK-a4-b2	P301L	P301L	intra-protein	174	143	31	1802.03	451.514	4	-1.9	5	38.97
TDHGAEIVYKSPVVSGDTSPR-LDFKDR-a10-b4	P301L	P301L	intra-protein	395	347	48	3144.57	629.922	5	-0.6	2	38.8
IPAKTPPAPK-TKIATPR-a4-b2	P301L	P301L	intra-protein	174	150	24	1942.16	486.547	4	-1.8	9	38.66
TPPAPKTPPSSGEPPK-AKGADGK-a6-b2	P301L	P301L	intra-protein	180	143	37	2370.24	593.569	4	0.4	1	38.49
TKIATPR-XVSKSK-a2-b4	P301L	P301L	intra-protein	150	130	20	1617.91	405.486	4	-0.6	4	38.36
KDQGGYTMHQDQEGDTDAGLK-KVAVVR-a1-b1	P301L	P301L	intra-protein	24	225	201	3101.51	621.309	5	-1	6	38.11
AKTDHGAEIVYK-KIETHKLTFR-a2-b6	P301L	P301L	intra-protein	385	375	10	2740.49	549.106	5	-0.4	1	38.07
SEKLDFKDR-ENAKAK-a3-b4	P301L	P301L	intra-protein	343	383	40	1934.01	645.678	3	-0.3	3	37.52
AKTDHGAEIVYK-KIETHK-a2-b1	P301L	P301L	intra-protein	385	370	15	2223.19	556.805	4	-0.5	3	37.52
GAAPPGQKGQANATR-SKDGTGSDDKK-a8-b2	P301L	P301L	intra-protein	163	132	31	2697.33	675.341	4	-0.4	1	37.19
TPSLPTPPTREPKK-IPAKTPPAPK-a13-b4	P301L	P301L	intra-protein	224	174	50	2704.55	541.918	5	-0.9	2	37.13
LDLSNVQSKCGSK-VQIINKK-a9-b6	P301L	P301L	intra-protein	290	280	10	2414.32	604.588	4	0.1	1	36.96
IGSLDNITHVPGGGNKK-SEKLDFKDR-a16-b3	P301L	P301L	intra-protein	369	343	26	2980.56	497.767	6	-1.3	3	36.66
KDQGGYTXHQDQEGDTDAGLK-KVAVVR-a1-b1	P301L	P301L	intra-protein	24	225	201	3117.5	624.508	5	-0.7	2	36.38
GAAPPGQKGQANATR-TKIATPR-a8-b2	P301L	P301L	intra-protein	163	150	13	2346.28	587.577	4	-0.4	6	36.35
TDHGAEIVYKSPVVSGDTSPR-VQSKIGSLDNITHVPGGGNK-a10-b4	P301L	P301L	intra-protein	395	353	42	4372.23	875.453	5	-1	1	36.25
SPSSAKSR-VQIINKK-a6-b6	P301L	P301L	intra-protein	240	280	40	1798.03	600.351	3	-0.9	2	36.17
KLDLSNVQSK-SKIGSTENLK-a1-b2	P301L	P301L	intra-protein	281	259	22	2344.28	587.079	4	-0.9	1	36.05
IPAKTPPAPK-KVAVVR-a4-b1	P301L	P301L	intra-protein	174	225	51	1827.13	457.791	4	-1.1	3	35.95
AKGADGK-KVAVVR-a2-b1	P301L	P301L	intra-protein	143	225	82	1453.86	364.473	4	-0.9	1	35.88
TPPKSPSSAK-KVAVVR-a4-b1	P301L	P301L	intra-protein	234	225	9	1807.06	452.772	4	-0.4	10	35.83
KDQGGYTXHQDQEGDTDAGLK-SPSSAKSR-a1-b6	P301L	P301L	intra-protein	24	240	216	3265.48	817.379	4	1.1	3	35.68
SKDGTGSDDKK-GADGKTK-a2-b5	P301L	P301L	intra-protein	132	148	16	1949.95	650.993	3	0.1	4	35.68
VQSKIGSLDNITHVPGGGNK-LDFKDR-a4-b4	P301L	P301L	intra-protein	353	347	6	2950.55	591.118	5	-0.1	4	35.37
IGSTENLKHQPGGGK-SPSSAKSR-a8-b6	P301L	P301L	intra-protein	267	240	27	2478.28	620.579	4	0.4	3	35.04
GAAPPGQKGQANATR-GADGKTK-a8-b5	P301L	P301L	intra-protein	163	148	15	2236.16	560.047	4	-0.1	3	34.88
TDHGAEIVYKSPVVSGDTSPR-IGSLDNITHVPGGGNKK-a10-b16	P301L	P301L	intra-protein	395	369	26	4058.07	812.623	5	1.1	1	34.59
SKDGTGSDDKK-TKIATPR-a10-b2	P301L	P301L	intra-protein	140	150	10	2060.08	687.7	3	0.4	5	34.56
VQSKIGSLDNITHVPGGGNK-SEKLDFK-a4-b3	P301L	P301L	intra-protein	353	343	10	3023.59	756.907	4	0.7	2	34.34
SEKLDFK-KVAVVR-a3-b1	P301L	P301L	intra-protein	343	225	118	1673.97	419.5	4	-2.4	1	33.79
SKDGTGSDDKK-IPAKTPPAPK-a10-b4	P301L	P301L	intra-protein	140	174	34	2293.22	574.312	4	-0.2	3	33.72
TPPKSPSSAK-TKIATPR-a4-b2	P301L	P301L	intra-protein	234	150	84	1922.08	481.527	4	-2.7	2	33.55
TPPAPKTPPSSGEPPK-KVAVVR-a6-b1	P301L	P301L	intra-protein	180	225	45	2395.34	599.844	4	-0.9	4	33.45
DGTGSDDKK-TKIATPR-a8-b2	P301L	P301L	intra-protein	140	150	10	1844.95	615.99	3	-0.6	6	33.28
SPSSAKSR-KVAVVR-a6-b1	P301L	P301L	intra-protein	240	225	15	1626.94	407.742	4	-2.6	1	33.1
KDQGGYTXHQDQEGDTDAGLK-TPPKSPSSAK-a1-b4	P301L	P301L	intra-protein	24	234	210	3445.59	862.406	4	-0.1	2	33.08
GADGKTK-KVAVVR-a5-b1	P301L	P301L	intra-protein	148	225	77	1483.87	371.975	4	-2	2	33.07
AKTDHGAEIVYK-SEKLDFK-a2-b3	P301L	P301L	intra-protein	385	343	42	2334.21	584.56	4	-0.5	1	32.76
IPAKTPPAPK-MVSKSK-a4-b4	P301L	P301L	intra-protein	174	130	44	1835.06	459.772	4	-1.3	1	32.71
IPAKTPPAPK-GADGKTK-a4-b5	P301L	P301L	intra-protein	174	148	26	1832.04	611.687	3	-1.2	2	32.36
DGTGSDDKK-MVSKSK-a8-b4	P301L	P301L	intra-protein	140	130	10	1737.85	580.29	3	0.2	1	32.31
TPSLPTPPTREPKK-TPPKSPSSAK-a13-b4	P301L	P301L	intra-protein	224	234	10	2684.47	537.903	5	-0.5	9	32.31
CGSLGNIHHKPGGGQVEVKSEK-LDFKDR-a19-b4	P301L	P301L	intra-protein	340	347	7	3247.64	650.536	5	-0.2	1	32.26
SKDGTGSDDKK-GADGKTK-a10-b5	P301L	P301L	intra-protein	140	148	8	1949.95	488.495	4	-1.9	4	32.09
IGSLDNITHVPGGGNKK-IETHKLTFR-a16-b5	P301L	P301L	intra-protein	369	375	6	2987.62	747.912	4	-0.5	7	32.04
VQSKIGSLDNITHVPGGGNK-KVAVVR-a4-b1	P301L	P301L	intra-protein	353	225	128	2828.59	566.725	5	-0.1	2	31.99
KLDLSNVQSK-SPSSAKSR-a1-b6	P301L	P301L	intra-protein	281	240	41	2087.12	696.715	3	0	1	31.97
TPPAPKTPPSSGEPPK-AKTDHGAEIVYK-a6-b2	P301L	P301L	intra-protein	180	385	205	3055.59	764.905	4	0.8	1	31.84
VQSKIGSLDNITHVPGGGNK-KIETHK-a4-b1	P301L	P301L	intra-protein	353	370	17	2912.57	729.151	4	0.6	4	31.73
LQTAPVPMPDLKNVK-LDFKDR-a12-b4	P301L	P301L	intra-protein	254	347	93	2580.4	646.108	4	0.3	2	31.71
TPPAPKTPPSSGEPPK-GADGKTK-a6-b5	P301L	P301L	intra-protein	180	148	32	2400.25	601.07	4	-2	1	31.65
TPPAPKTPPSSGEPPK-TPSLPTPPTREPKK-a6-b13	P301L	P301L	intra-protein	180	224	44	3272.77	819.199	4	0.1	2	31.39
IGSLDNITHVPGGGNKK-AKTDHGAEIVYK-a16-b2	P301L	P301L	intra-protein	369	385	16	3174.67	530.119	6	-0.5	2	31.06
HVLGGGSVQIVYKPVDLSK-KLDLSNVQSK-a13-b1	P301L	P301L	intra-protein	311	281	30	3263.81	816.961	4	0.2	1	30.82
TPPAPKTPPSSGEPPK-GAAPPGQKGQANATR-a6-b8	P301L	P301L	intra-protein	180	163	17	3147.63	787.916	4	0.5	14	30.77
SKDGTGSDDKK-IPAKTPPAPK-a2-b4	P301L	P301L	intra-protein	132	174	42	2293.22	459.651	5	-0.8	2	30.75
SKDGTGSDDKK-TKIATPR-a2-b2	P301L	P301L	intra-protein	132	150	18	2060.07	516.026	4	-1	7	30.7
DGTGSDDKKAK-TKIATPR-a8-b2	P301L	P301L	intra-protein	140	150	10	2044.08	512.028	4	-0.1	8	30.69
IPAKTPPAPK-SPSSAKSR-a4-b6	P301L	P301L	intra-protein	174	240	66	1975.11	494.784	4	-1.9	1	30.5
KDQGGYTMHQDQEGDTDAGLK-GAAPPGQKGQANATR-a1-b8	P301L	P301L	intra-protein	24	163	139	3853.79	771.765	5	-1.4	2	30.35
VQSKIGSLDNITHVPGGGNK-IETHKLTFR-a4-b5	P301L	P301L	intra-protein	353	375	22	3301.78	551.304	6	-0.5	1	30.33
IPAKTPPAPK-KIETHK-a4-b1	P301L	P301L	intra-protein	174	370	196	1911.12	478.787	4	-0.8	1	30.33
KDQGGYTXHQDQEGDTDAGLK-IPAKTPPAPK-a1-b4	P301L	P301L	intra-protein	24	174	150	3465.67	694.142	5	-1	2	30.24
SKIGSTENLK-KVAVVR-a2-b1	P301L	P301L	intra-protein	259	225	34	1884.1	472.033	4	-1.3	2	30.16
KVAVVR-MVSKSK-a1-b4	P301L	P301L	intra-protein	225	130	95	1486.89	496.637	3	-1.2	1	30.06
VQSKIGSLDNITHVPGGGNK-SEKLDFKDR-a4-b3	P301L	P301L	intra-protein	353	343	10	3294.72	824.688	4	0.5	2	30.05
SPSSAKSR-TKIATPR-a6-b2	P301L	P301L	intra-protein	240	150	90	1741.96	436.499	4	-2.6	1	29.88
IPAKTPPAPK-XVSKSK-a4-b4	P301L	P301L	intra-protein	174	130	44	1851.05	463.771	4	-0.4	1	29.87
KDQGGYTXHQDQEGDTDAGLK-GAAPPGQKGQANATR-a1-b8	P301L	P301L	intra-protein	24	163	139	3869.79	774.965	5	0.1	6	29.87
HQPGGGKVQIINK-SKIGSTENLK-a7-b2	P301L	P301L	intra-protein	274	259	15	2588.43	648.115	4	-0.5	1	29.86
VQSKIGSLDNITHVPGGGNK-KIETHKLTFR-a4-b6	P301L	P301L	intra-protein	353	375	22	3429.87	858.476	4	-0.4	2	29.49
KDQGGYTMHQDQEGDTDAGLK-GADGKTK-a1-b5	P301L	P301L	intra-protein	24	148	124	3106.42	777.612	4	0.4	2	29.46
IETHKLTFR-SEKLDFK-a5-b3	P301L	P301L	intra-protein	375	343	32	2147.16	537.798	4	-0.7	1	29.45
LQTAPVPMPDLKNVK-KVAVVR-a12-b1	P301L	P301L	intra-protein	254	225	29	2458.43	615.616	4	-0.5	2	29.45
IPAKTPPAPK-TPPKSPSSAK-a4-b4	P301L	P301L	intra-protein	174	234	60	2155.22	539.814	4	-0.9	4	28.92
KIETHK-LDFKDR-a1-b4	P301L	P301L	intra-protein	370	347	23	1684.91	422.236	4	-1.5	1	28.63
AKTDHGAEIVYK-LDFKDR-a2-b4	P301L	P301L	intra-protein	385	347	38	2261.17	566.299	4	-1.1	2	28.63
TDHGAEIVYKSPVVSGDTSPR-IPAKTPPAPK-a10-b4	P301L	P301L	intra-protein	395	174	221	3370.78	675.163	5	-0.6	1	28.23
SKDGTGSDDK-KAKGADGK-a2-b1	P301L	P301L	intra-protein	132	141	9	1919.94	480.993	4	-0.7	2	28.14
TDHGAEIVYKSPVVSGDTSPR-GAAPPGQKGQANATR-a10-b8	P301L	P301L	intra-protein	395	163	232	3774.89	944.73	4	-0.5	1	28.06
IPAKTPPAPK-SEKLDFKDR-a4-b3	P301L	P301L	intra-protein	174	343	169	2293.27	574.325	4	0.8	1	28
DGTGSDDKKAK-IPAKTPPAPK-a8-b4	P301L	P301L	intra-protein	140	174	34	2277.22	570.313	4	-1	1	27.81
SKIGSTENLK-TPPKSPSSAK-a2-b4	P301L	P301L	intra-protein	259	234	25	2212.19	738.405	3	-1.3	1	27.79
GAAPPGQKGQANATR-AKTDHGAEIVYK-a8-b2	P301L	P301L	intra-protein	163	385	222	2891.49	579.306	5	0.3	1	27.56
KVAVVR-XVSKSK-a1-b4	P301L	P301L	intra-protein	225	130	95	1502.88	501.969	3	-0.5	2	27.5
VTSKCGSLGNIHHKPGGGQVEVK-HVLGGGSVQIVYKPVDLSK-a14-b13	P301L	P301L	intra-protein	331	311	20	4521.41	754.577	6	-0.7	1	27.1
IPAKTPPAPK-ENAKAK-a4-b4	P301L	P301L	intra-protein	174	383	209	1816.04	606.356	3	-1.4	1	26.62
TPPKSPSSAK-MVSKSK-a4-b4	P301L	P301L	intra-protein	234	130	104	1814.98	454.753	4	-0.8	2	26.59
KDQGGYTMHQDQEGDTDAGLK-IPAKTPPAPK-a1-b4	P301L	P301L	intra-protein	24	174	150	3449.67	690.942	5	-1.2	1	26.33
TPPAPKTPPSSGEPPK-XVSKSK-a6-b4	P301L	P301L	intra-protein	180	130	50	2419.26	605.824	4	-0.8	1	26.15
LQTAPVPMPDLKNVK-TPSLPTPPTREPKK-a12-b13	P301L	P301L	intra-protein	254	224	30	3335.85	668.178	5	-0.4	1	25.75
SKIGSTENLK-VQIINKK-a2-b6	P301L	P301L	intra-protein	259	280	21	2055.19	514.806	4	-1	1	25.5
KIETHKLTFR-SPSSAKSR-a6-b6	P301L	P301L	intra-protein	375	240	135	2228.22	558.064	4	-1.7	1	25.47
DGTGSDDKK-AKGADGK-a8-b2	P301L	P301L	intra-protein	140	143	3	1704.82	569.28	3	-0.4	1	25.43
SEKLDFKDR-KIETHK-a3-b1	P301L	P301L	intra-protein	343	370	27	2029.08	406.824	5	-1.4	2	25.24
LQTAPVPXPDLKNVK-SKIGSTENLK-a12-b2	P301L	P301L	intra-protein	254	259	5	2879.57	720.9	4	0.7	6	25.22
AKTDHGAEIVYK-KVAVVR-a2-b1	P301L	P301L	intra-protein	385	225	160	2139.2	535.808	4	-1.7	1	25.19
HQPGGGKVQIINK-TPPKSPSSAK-a7-b4	P301L	P301L	intra-protein	274	234	40	2511.38	628.853	4	-0.1	1	25.13
IPAKTPPAPK-VQIINKK-a4-b6	P301L	P301L	intra-protein	174	280	106	1998.22	500.563	4	-0.9	1	25.01
IGSLDNITHVPGGGNKK-ENAKAK-a16-b4	P301L	P301L	intra-protein	369	383	14	2503.33	501.674	5	-2.5	1	25
SKIGSTENLK-SPSSAKSR-a2-b6	P301L	P301L	intra-protein	259	240	19	2032.08	509.028	4	0	1	24.83
TPPAPKTPPSSGEPPK-TPPKSPSSAK-a6-b4	P301L	P301L	intra-protein	180	234	54	2723.44	908.821	3	0.1	1	24.82
KIETHKLTFR-ENAKAK-a6-b4	P301L	P301L	intra-protein	375	383	8	2069.16	414.84	5	-1.5	1	24.7
LQTAPVPMPDLKNVK-HQPGGGKVQIINK-a12-b7	P301L	P301L	intra-protein	254	274	20	3162.76	633.559	5	-1.1	1	24.66
IGSTENLKHQPGGGK-TPPKSPSSAK-a8-b4	P301L	P301L	intra-protein	267	234	33	2658.4	887.14	3	-0.1	2	24.56
IGSLDNITHVPGGGNKK-KVAVVR-a16-b1	P301L	P301L	intra-protein	369	225	144	2514.43	503.893	5	-1.2	1	24.2
LQTAPVPMPDLKNVK-SKIGSTENLK-a12-b2	P301L	P301L	intra-protein	254	259	5	2863.57	716.901	4	-0.5	3	24.01
IPAKTPPAPK-SKIGSTENLK-a4-b2	P301L	P301L	intra-protein	174	259	85	2232.27	559.075	4	-1.8	1	23.87
VQSKIGSLDNITHVPGGGNKK-IETHKLTFR-a4-b5	P301L	P301L	intra-protein	353	375	22	3429.87	572.653	6	-0.6	2	23.85
SKDGTGSDDKK-AKGADGKTK-a10-b2	P301L	P301L	intra-protein	140	143	3	2149.09	538.28	4	0.3	4	23.79
P301L Tau_ inComplex_intra_DSS_04
Id	Protein1	Protein2	XLType	AbsPos1	AbsPos2	deltaAA	Mr	Mz	z	Error_rel[ppm]	nseen	ld-Score
AKGADGK-TKIATPR-a2-b2	P301L	P301L	intra-protein	143	150	7	1568.89	393.229	4	-1.2	12	45.1
KDQGGYTMHQDQEGDTDAGLK-TKIATPR-a1-b2	P301L	P301L	intra-protein	24	150	126	3216.54	805.142	4	0	1	43.69
AKTDHGAEIVYK-IETHKLTFR-a2-b5	P301L	P301L	intra-protein	385	375	10	2612.39	871.806	3	-0.5	4	43.35
VQIINKK-LDFKDR-a6-b4	P301L	P301L	intra-protein	280	347	67	1772.02	444.012	4	-1.1	1	43.1
VQSKIGSLDNITHVPGGGNK-SEKLDFKDR-a4-b3	P301L	P301L	intra-protein	353	343	10	3294.72	824.689	4	0.8	3	42.77
[truncated: 271 more rows]

## Sheet: FigS3f
P301L Tau_inComplex_ loop_DSS_01
[truncated: 655 more rows]

[truncated: 1 more sheets: Fig5c+d and FigS5b]
