# Supplementary material for: DnaJC7 binds natively folded structural elements in tau to inhibit amyloid formation
Source: Nat Commun. 2021 Sep 9;12:5338. doi: 10.1038/s41467-021-25635-y (PMC8429438; doi:10.1038/s41467-021-25635-y)
Supplement: Supplementary file 4 — Source Data [file 41467_2021_25635_MOESM4_ESM.zip › Source Data 3.xlsx]

## Sheet: Legend
Source_Data_3
Raw data for western blots, FRET tau biosensor analysis, MST binding measurements, NMR chemical shift analysis, tauRD Rosetta simulations, ThT fluorescence aggregation experiments, and Rosetta docking simulations.

## Sheet: Fig1a
Fig1a
weeks	DnajC7	tau seeding
1	0.103483	20.1193
2	0.0532952	27.5123
3	0.0279038	40.0857
4	0.0293897	142.12
5	0.0178396	4250.57
6	0.0191311	12704.5

## Sheet: Fig1c
Fig1c
	Seed Concentration [M]	SC1 (control)			DnaJC7 KO
300 nM	3e-07	2.07	2.18	2	8.41	8.25	7.7
100 nM	1e-07	3.56	3.77	3.36	12.7	12.6	12.5
33.3 nM	3.33e-08	2.93	2.92	2.86	10	10.9	11.1
11.1 nM	1.11e-08	1.54	1.47	1.54	4.93	5.29	5.38
3.70 nM	3.7e-09	0.66	0.57	0.63	2.17	1.89	1.61
1.23 nM	1.23e-09	0.16	0.24	0.17	0.69	0.5	0.88
412 pM	4.12e-10	0.096	0.094	0.11	0.5	0.26	0.3
137 pM	1.37e-10	0.096	0.11	0.048	0.21	0.3	0.089
45.7 pM	4.57e-11	0.06	0.024	0.012	0.09	0.045	0.045
15.2 pM	1.52e-11	0.024	0	0	0.11	0.16	0.045
5.08 pM	5.08e-12	0.024	0	0.012	0.15	0.031	0.076
1.69 pM	1.69e-12	0.062	0.052	0.049	0.17	0.23	0.14
565 fM	5.65e-13	0.024	0.012	0	0.046	0.03	0.062
Ctrl	0	0.061	0.012	0.036	0.015	0.077	0.077

## Sheet: Supp Fig1a
Supp Fig1a
	Isoform 1N4R_P301S	Dnaja1	Dnajc6	Dnaja2	Dnajb4	Dnajc7	Dnajb1	Dnajc5	Dnajb6	Dnaja4
6	11244000000	3.29814e+07	3.91883e+07	16214311	6.99963e+06	2.15107e+06	599141	1.75018e+06		3.72807e+06
5	13147000000	2.07276e+07	2.2693e+07	1.5015e+07	4.96125e+06	2.34539e+06	1.15117e+06	112359	937445	1.90064e+06
4	6084926488	1.0863e+07	8.78168e+06	5.16989e+06	2.20123e+06	1.78834e+06	452412	47109.1	153884	1.13993e+06
3	5713932536	1.36057e+07	1.25076e+07	9.03304e+06	2.85141e+06	1.59441e+06	681362	27769.2	457473	1.06559e+06
2	2788789130	1.03697e+07	7.67969e+06	6.0684e+06	1.41332e+06	1.48629e+06	401414	37917.2	438458	985166
1	910635691	3.49823e+06	1.8202e+06	1.36258e+06		9.42355e+06	143233		92873.7

## Sheet: Supp Fig1b
Supp Fig1b
weeks	DnajA1	DnajC6	DnajA2	DnajB4	DnajC7	DnajB1	DnajC5	DnajB6	DnajA4	tau seeding
1	0.384152	0.199883	0.14963		0.103483	0.0157289		0.0101988		20.1193
2	0.371835	0.275377	0.2176	0.0506786	0.0532952	0.0143938	0.00135963	0.0157222	0.0353259	27.5123
3	0.238114	0.218897	0.158088	0.0499027	0.0279038	0.0119246	0.00048599	0.00800627	0.018649	40.0857
4	0.178523	0.144319	0.0849623	0.0361751	0.0293897	0.00743496	0.00077419	0.00252894	0.0187337	142.12
5	0.157659	0.172608	0.114207	0.0377364	0.0178396	0.00875606	0.00085463	0.00713042	0.0144567	4250.57
6	0.293329	0.348532	0.144207	0.0622532	0.0191311	0.00532863	0.0155657		0.0331567	12704.5

## Sheet: Supp Fig1c
					Supp Fig1c
									Rabbit anti-MAPT recombinant antibody (Agilent, A002401-2)										Rabbit anti-DnaJC7 antibody (Proteintech, 11090-1-AP)

## Sheet: Supp Fig1d
Supp Fig1d
		Rabbit anti-MAPT recombinant antibody (Agilent, A002401-2)								Rabbit anti-DnaJC7 antibody (Proteintech, 11090-1-AP)

## Sheet: Fig2b
Fig2b
conc	WT tauRD:DnaJC7				P301L tauRD:DnaJC7
1.7395	0.685189	0.902737	-1.58793		0.953716	5.19203	-6.14575
3.479	0.577135	-0.048179	-1.21719		-2.46426	1.12495	-5.72564
6.958	1.58064	1.08552	-1.32124		-0.323154	0.960188	-1.59487
13.916	3.2667	0.763698	-1.23322		-3.65532	-1.62716	-3.47497
27.832	1.52572	1.19348	1.11489		-0.449868	-1.76904	-4.56333
55.6641	2.61859	2.81937	1.27598		-0.042656	-1.94886	-2.2784
111.328	5.28522	5.51315	5.09333		0.0356309	-1.63005	-2.21698
222.656	10.1753	9.84138	8.82608		2.01672	1.90849	7.11184
445.312	16.8818	13.2479	16.1561		5.30234	9.2476	20.9369
890.625	36.2341	24.8741	35.0915		12.2237	13.2685	5.83827
1781.25		54.8937	37.1907		20.5605	28.3207	36.5363
3562.5	58.0449	46.9782	50.2196		31.15	34.3055	41.6032
7125	56.014	68.8786	76.7399		52.8035	62.6703	60.3305
14250	94.4142	65.793	77.015		59.4808	96.3586	76.0854
28500	99.99	108.85	91.1596		77.9245	110.188	85.0857
57000					98.7065	106.375	94.9181

## Sheet: Fig2f
Fig2f
Residue #	1:1 CSPs
245	0.0105906
246	0.00509902
250	0
252	0.0088
253	0.0004
254	0.0117456
255	0.00549181
256	0.00423792
257	0.00667533
258	0.0174917
259	0.0008
260	0.005
261	0.00447214
262	0.00223607
263	0.0268209
265	0.00710211
266	0.00156205
267	0.0154932
271	0.0371381
273	0.00503587
274	0.0385544
275	0.0154777
276	0.0216
277	0.019151
278	0.0247386
279	0.0298972
280	0.02
281	0.0202485
282	0.026585
283	0.0226883
284	0.0186011
285	0.0008
286	0.00594643
287	0.00514198
288	0.00554617
289	0.0060959
290	0.0379415
291	0.0337337
292
293	0.0289993
294	0.00766551
295	0.00223607
296	0.0119013
297	0.00826075
298	0.00524976
300	0.0252982
302	0.0232215
304	0.00200998
305	0.0138622
306	0.0194124
307	0.015331
308	0.00943398
309	0.0158114
310	0.0115169
311	0.0202
313	0.00672012
314	0.0346733
315	0.0166433
316	0.0103325
317	0.0026
318	0.0144139
319	0.01853
320	0.0124403
321	0.0016
323
324	0.013
326	0.0137927
327	0.0222971
328	0.0134536
330	0.00549181
333	0.0107629
335	0.00107703
336	0.00557136
337	0.00172047
338	0.0178539
340	0.0076
341	0.0067082
342	0.0010198
343	0.0106301
344	0.00116619
345	0.00873155
346	0.0004
348	0.00107703
349	0.00884081
350	0.00241661
351	0.015331
352	0.00431741
354	0.00156205
355	0.0146779
356	0.00845931
357	0.00156205
358	0.00172047
359	0.0266301
360	0.00786384
362	0.00172047
363	0.0006
365	0.017912
367	0.0170658
368	0.00410366
369	0.0074
370	0.00128062
359	0.0006
360	0.00925419
361	0.0004
363	0.0182483
365	0.0014
367	0.0004
368	0.0008
369	0
370	0.006
371	0.0157277

## Sheet: Fig2g
Fig2g
	tauRD CSRosetta ensemble
models	radi	tot
S_00000001_0001_0001_0001	22.226	-100.954
S_00000002_0001_0001_0001	21.104	-114.791
S_00000003_0001_0001_0001	38.121	-89.846
S_00000004_0001_0001_0001	29.171	-32.545
S_00000005_0001_0001_0001	29.825	-81.86
S_00000006_0001_0001_0001	31.573	-99.344
S_00000007_0001_0001_0001	21.613	-95.942
S_00000008_0001_0001_0001	22.388	-111.991
S_00000009_0001_0001_0001	31.528	-98.175
S_00000010_0001_0001_0001	27.86	-74.386
S_00000011_0001_0001_0001	24.536	-110.661
S_00000012_0001_0001_0001	19.376	-120.079
S_00000013_0001_0001_0001	23.719	-107.988
S_00000014_0001_0001_0001	27.661	-88.73
S_00000015_0001_0001_0001	21.956	-105.645
S_00000016_0001_0001_0001	31.95	-83.479
S_00000017_0001_0001_0001	21.483	-109.482
S_00000018_0001_0001_0001	22.155	-104.02
S_00000019_0001_0001_0001	24.979	-114.692
S_00000020_0001_0001_0001	29.524	-93.102
S_00000021_0001_0001_0001	21.148	-106.448
S_00000022_0001_0001_0001	17.633	-116.864
S_00000023_0001_0001_0001	22.604	-93.106
S_00000024_0001_0001_0001	26.582	-87.339
S_00000025_0001_0001_0001	25.096	-102.441
S_00000026_0001_0001_0001	23.93	-100.481
S_00000027_0001_0001_0001	24.724	-106.409
S_00000028_0001_0001_0001	35.889	-82.394
S_00000029_0001_0001_0001	32.598	-95.98
S_00000030_0001_0001_0001	28.599	-91.689
S_00000031_0001_0001_0001	24.592	-91.025
S_00000032_0001_0001_0001	24.587	-121.899
S_00000033_0001_0001_0001	26.163	-107.982
S_00000034_0001_0001_0001	23.379	-106.825
S_00000035_0001_0001_0001	24.611	-126.218
S_00000036_0001_0001_0001	28.324	-93.423
S_00000037_0001_0001_0001	22.274	-113.684
S_00000038_0001_0001_0001	21.501	-109.612
S_00000039_0001_0001_0001	30.486	-113.016
S_00000040_0001_0001_0001	22.139	-100.037
S_00000041_0001_0001_0001	38.996	-94.856
S_00000042_0001_0001_0001	26.472	-114.895
S_00000043_0001_0001_0001	26.578	-91.584
S_00000044_0001_0001_0001	27.486	-90.274
S_00000045_0001_0001_0001	26.386	-103.871
S_00000046_0001_0001_0001	22.211	-106.558
S_00000047_0001_0001_0001	26.118	-116.233
S_00000048_0001_0001_0001	22.217	-95.603
S_00000049_0001_0001_0001	23.753	-103.113
S_00000050_0001_0001_0001	21.131	-83.363
S_00000051_0001_0001_0001	24.346	-122.812
S_00000052_0001_0001_0001	26.062	-112.579
S_00000053_0001_0001_0001	29.214	-76.842
S_00000054_0001_0001_0001	28.13	-118.231
S_00000055_0001_0001_0001	23.204	-117.032
S_00000056_0001_0001_0001	22.921	-114.671
S_00000057_0001_0001_0001	31.97	-108.575
S_00000058_0001_0001_0001	21.657	-118.928
S_00000059_0001_0001_0001	27.419	-84.755
S_00000060_0001_0001_0001	17.299	-112.275
S_00000061_0001_0001_0001	23.98	-116.277
S_00000062_0001_0001_0001	27.195	-117.317
S_00000063_0001_0001_0001	34.059	-117.593
S_00000064_0001_0001_0001	29.842	-115.997
S_00000065_0001_0001_0001	25.37	-103.057
S_00000066_0001_0001_0001	27.428	-100.897
S_00000067_0001_0001_0001	40.627	-102.314
S_00000068_0001_0001_0001	25.328	-128.667
S_00000069_0001_0001_0001	25.174	-73.089
S_00000070_0001_0001_0001	25.865	-113.771
S_00000071_0001_0001_0001	45.69	-80.382
S_00000072_0001_0001_0001	19.891	-108.145
S_00000073_0001_0001_0001	26.018	-91.081
S_00000074_0001_0001_0001	20.673	-106.257
S_00000075_0001_0001_0001	26.29	-89.184
S_00000076_0001_0001_0001	24.182	-99.395
S_00000077_0001_0001_0001	23.62	-71.766
S_00000078_0001_0001_0001	28.438	-138.22
S_00000079_0001_0001_0001	38.235	-99.363
S_00000080_0001_0001_0001	27.245	-119.906
S_00000081_0001_0001_0001	21.285	-122.784
S_00000082_0001_0001_0001	22.784	-107.225
S_00000083_0001_0001_0001	21.175	-110.29
S_00000084_0001_0001_0001	23.688	-72.318
S_00000085_0001_0001_0001	33.368	-87.996
S_00000086_0001_0001_0001	20.628	-100.224
S_00000087_0001_0001_0001	25.78	-115.908
S_00000088_0001_0001_0001	21.514	-103.418
S_00000089_0001_0001_0001	32.358	-72.157
S_00000090_0001_0001_0001	29.479	-89.575
S_00000091_0001_0001_0001	21.755	-115.768
S_00000092_0001_0001_0001	44.155	-83.953
S_00000093_0001_0001_0001	31.002	-95.572
S_00000094_0001_0001_0001	19.624	-116.519
S_00000095_0001_0001_0001	22.1	-124.191
S_00000096_0001_0001_0001	26.727	-117.695
S_00000097_0001_0001_0001	29.913	-93.421
S_00000098_0001_0001_0001	26.907	-94.463
S_00000099_0001_0001_0001	23.135	-93.377
S_00000100_0001_0001_0001	25.51	-115.796
S_00000101_0001_0001_0001	21.464	-113.205
S_00000102_0001_0001_0001	22.282	-98.872
S_00000103_0001_0001_0001	26.328	-115.393
S_00000104_0001_0001_0001	22.844	-94.266
S_00000105_0001_0001_0001	31.773	-97.304
S_00000106_0001_0001_0001	29.561	-83.343
S_00000107_0001_0001_0001	31.077	-92.104
S_00000108_0001_0001_0001	24.579	-109.15
S_00000109_0001_0001_0001	24.46	-109.674
S_00000110_0001_0001_0001	24.186	-108.446
S_00000111_0001_0001_0001	25.277	-119.326
S_00000112_0001_0001_0001	24.496	-103.789
S_00000113_0001_0001_0001	31.659	-103.33
S_00000114_0001_0001_0001	21.33	-96.22
S_00000115_0001_0001_0001	27.185	-100.752
S_00000116_0001_0001_0001	18.89	-109.682
S_00000117_0001_0001_0001	32.27	-115.887
S_00000118_0001_0001_0001	24.033	-86.977
S_00000119_0001_0001_0001	29.801	-135.121
S_00000120_0001_0001_0001	31.819	-93.059
S_00000121_0001_0001_0001	28.208	-99.78
S_00000122_0001_0001_0001	25.134	-91.385
S_00000123_0001_0001_0001	20.777	-109.79
S_00000124_0001_0001_0001	20.91	-105.676
S_00000125_0001_0001_0001	29.419	-115.474
S_00000126_0001_0001_0001	23.111	-77.092
S_00000127_0001_0001_0001	24.787	-90.832
S_00000128_0001_0001_0001	28.381	-102.507
S_00000129_0001_0001_0001	23.871	-94.904
S_00000130_0001_0001_0001	25.7	-89.965
S_00000131_0001_0001_0001	36.19	-99.88
S_00000132_0001_0001_0001	29.445	-109.862
S_00000133_0001_0001_0001	26.128	-87.902
S_00000134_0001_0001_0001	30.103	-67.103
S_00000135_0001_0001_0001	25.329	-121.99
S_00000136_0001_0001_0001	26.639	-82.43
S_00000137_0001_0001_0001	26.65	-123.73
S_00000138_0001_0001_0001	41.838	-60.595
S_00000139_0001_0001_0001	31.747	-104.895
S_00000140_0001_0001_0001	25.989	-113.553
S_00000141_0001_0001_0001	37.536	-94.32
S_00000142_0001_0001_0001	22.953	-85.589
S_00000143_0001_0001_0001	26.216	-100.658
S_00000144_0001_0001_0001	23.607	-126.102
S_00000145_0001_0001_0001	36.01	-99.427
S_00000146_0001_0001_0001	28.578	-96.144
S_00000147_0001_0001_0001	33.8	-114.348
S_00000148_0001_0001_0001	25.874	-103.932
S_00000149_0001_0001_0001	33.319	-92.08
S_00000150_0001_0001_0001	28.838	-64.421
S_00000151_0001_0001_0001	23.774	-95.384
S_00000152_0001_0001_0001	21.735	-106.682
S_00000153_0001_0001_0001	28.42	-113.614
S_00000154_0001_0001_0001	21.076	-104.187
S_00000155_0001_0001_0001	24.103	-89.698
S_00000156_0001_0001_0001	31.488	-77.087
S_00000157_0001_0001_0001	21.466	-68.526
S_00000158_0001_0001_0001	23.281	-126.709
S_00000159_0001_0001_0001	29.05	-91.02
S_00000160_0001_0001_0001	24.201	-102.828
S_00000161_0001_0001_0001	27.845	-119.871
S_00000162_0001_0001_0001	21.965	-107.392
S_00000163_0001_0001_0001	36.681	-100.5
S_00000164_0001_0001_0001	34.537	-108.158
S_00000165_0001_0001_0001	32.428	-100.485
S_00000166_0001_0001_0001	22.396	-121.601
S_00000167_0001_0001_0001	29.755	-89.273
S_00000168_0001_0001_0001	27.843	-96.083
S_00000169_0001_0001_0001	31.708	-120.889
S_00000170_0001_0001_0001	30.132	-94.492
S_00000171_0001_0001_0001	21.534	-112.327
S_00000172_0001_0001_0001	40.548	-96.022
S_00000173_0001_0001_0001	21.284	-106.818
S_00000174_0001_0001_0001	28.242	-80.175
S_00000175_0001_0001_0001	31.915	-90.768
S_00000176_0001_0001_0001	27.057	-82.911
S_00000177_0001_0001_0001	27.792	-81.682
S_00000178_0001_0001_0001	44.545	-114.772
S_00000179_0001_0001_0001	24.002	-24.435
S_00000180_0001_0001_0001	21.342	-99.278
S_00000181_0001_0001_0001	19.874	-107.12
S_00000182_0001_0001_0001	21.111	-122.14
S_00000183_0001_0001_0001	24.861	-94.87
S_00000184_0001_0001_0001	22.805	-88.581
S_00000185_0001_0001_0001	43.434	-79.016
S_00000186_0001_0001_0001	19.49	-125.406
S_00000187_0001_0001_0001	54.914	-66.75
S_00000188_0001_0001_0001	22.114	-120.179
S_00000189_0001_0001_0001	27.167	-54.945
S_00000190_0001_0001_0001	18.612	-112.17
S_00000191_0001_0001_0001	22.092	-92.287
S_00000192_0001_0001_0001	40.889	-111.402
S_00000193_0001_0001_0001	29.528	-90.78
S_00000194_0001_0001_0001	34.453	-110.789
S_00000195_0001_0001_0001	45.844	-90.377
S_00000196_0001_0001_0001	26.042	-122.16
S_00000197_0001_0001_0001	29.516	-98.248
S_00000198_0001_0001_0001	31.822	-107.902
S_00000199_0001_0001_0001	24.784	-30.977
S_00000200_0001_0001_0001	28.841	-88.013
S_00000201_0001_0001_0001	20.768	-107.539
S_00000202_0001_0001_0001	23.703	-121.655
S_00000203_0001_0001_0001	28.017	-64.323
S_00000204_0001_0001_0001	21.991	-95.614
S_00000205_0001_0001_0001	20.293	-107.463
S_00000206_0001_0001_0001	25.375	-100.952
S_00000207_0001_0001_0001	34.32	-125.02
S_00000208_0001_0001_0001	22.318	-102.385
S_00000209_0001_0001_0001	24.888	-114.747
S_00000210_0001_0001_0001	21.842	-109.326
S_00000211_0001_0001_0001	29.724	-92.861
S_00000212_0001_0001_0001	43.607	-83.519
S_00000213_0001_0001_0001	20.524	-118.618
S_00000214_0001_0001_0001	26.218	-85.529
S_00000215_0001_0001_0001	28.79	-93.429
S_00000216_0001_0001_0001	29.57	-134.24
S_00000217_0001_0001_0001	29.349	-81.734
S_00000218_0001_0001_0001	30.079	-88.081
S_00000219_0001_0001_0001	28.692	-101.419
S_00000220_0001_0001_0001	39.343	-95.91
S_00000221_0001_0001_0001	26.262	-110.97
S_00000222_0001_0001_0001	22.204	-113.482
S_00000223_0001_0001_0001	29.618	-100.08
S_00000224_0001_0001_0001	25.608	-93.509
S_00000225_0001_0001_0001	29.301	-111.263
S_00000226_0001_0001_0001	27.612	-102.606
S_00000227_0001_0001_0001	28.834	-127.965
S_00000228_0001_0001_0001	31.556	-77.67
S_00000229_0001_0001_0001	42.183	-92.368
S_00000230_0001_0001_0001	25.463	-108.992
S_00000231_0001_0001_0001	35.709	-107.349
S_00000232_0001_0001_0001	19.544	-104.882
S_00000233_0001_0001_0001	31.269	-94.183
S_00000234_0001_0001_0001	19.77	-123.247
S_00000235_0001_0001_0001	26.568	-78.149
S_00000236_0001_0001_0001	25.714	-105.316
S_00000237_0001_0001_0001	20.629	-119.159
S_00000238_0001_0001_0001	25.613	-98.438
S_00000239_0001_0001_0001	25.009	-102.255
S_00000240_0001_0001_0001	22.75	-82.989
S_00000241_0001_0001_0001	23.466	-119.193
S_00000242_0001_0001_0001	19.971	-119.746
S_00000243_0001_0001_0001	29.292	-97.394
S_00000244_0001_0001_0001	25.123	-93.346
S_00000245_0001_0001_0001	20.534	-97.983
S_00000246_0001_0001_0001	25.804	-105.503
S_00000247_0001_0001_0001	23.009	-131.548
S_00000248_0001_0001_0001	27.328	-126.709
S_00000249_0001_0001_0001	37.49	-87.741
S_00000250_0001_0001_0001	33.716	-90.675
S_00000251_0001_0001_0001	35.405	-49.893
S_00000252_0001_0001_0001	20.058	-119.533
S_00000253_0001_0001_0001	22.147	-104.105
S_00000254_0001_0001_0001	28.838	-103.775
S_00000255_0001_0001_0001	20.416	-106.3
S_00000256_0001_0001_0001	21.222	-91.669
S_00000257_0001_0001_0001	19.159	-107.747
S_00000258_0001_0001_0001	46.515	-84.832
S_00000259_0001_0001_0001	26.112	-77.864
S_00000260_0001_0001_0001	26.489	-114.312
S_00000261_0001_0001_0001	20.714	-115.593
S_00000262_0001_0001_0001	22.982	-99.515
S_00000263_0001_0001_0001	22.626	-111.129
S_00000264_0001_0001_0001	21.133	-101.342
S_00000265_0001_0001_0001	20.469	-131.754
S_00000266_0001_0001_0001	23.181	-105.756
S_00000267_0001_0001_0001	27.323	-106.743
S_00000268_0001_0001_0001	30.773	-92.007
S_00000269_0001_0001_0001	22.39	-105.286
S_00000270_0001_0001_0001	19.933	-108.963
S_00000271_0001_0001_0001	24.66	-98.679
S_00000272_0001_0001_0001	27.764	-116.234
S_00000273_0001_0001_0001	36.699	-100.903
S_00000274_0001_0001_0001	29.953	-125.309
S_00000275_0001_0001_0001	31.935	-105.144
S_00000276_0001_0001_0001	44.927	-100.131
S_00000277_0001_0001_0001	23.265	-94.106
S_00000278_0001_0001_0001	33.252	-103.228
S_00000279_0001_0001_0001	25.253	-110.879
S_00000280_0001_0001_0001	33.751	-96.643
S_00000281_0001_0001_0001	19.926	-107.802
S_00000282_0001_0001_0001	39.868	-113.316
S_00000283_0001_0001_0001	25.653	-76.048
S_00000284_0001_0001_0001	26.197	-76.989
S_00000285_0001_0001_0001	29.92	-102.605
S_00000286_0001_0001_0001	18.127	-109.595
S_00000287_0001_0001_0001	18.45	-122.869
S_00000288_0001_0001_0001	37.604	-115.793
S_00000289_0001_0001_0001	46.374	-93.549
S_00000290_0001_0001_0001	19.535	-103.176
S_00000291_0001_0001_0001	26.163	-128.903
S_00000292_0001_0001_0001	28.791	-106.936
S_00000293_0001_0001_0001	22.681	-96.294
S_00000294_0001_0001_0001	25.822	-86.603
S_00000295_0001_0001_0001	31.147	-105.177
S_00000296_0001_0001_0001	20.423	-121.99
S_00000297_0001_0001_0001	22.016	-112.636
S_00000298_0001_0001_0001	26.977	-93.514
S_00000299_0001_0001_0001	18.696	-119.802
S_00000300_0001_0001_0001	19.486	-99.3
S_00000301_0001_0001_0001	23.89	-75.597
S_00000302_0001_0001_0001	23.302	-100.832
S_00000303_0001_0001_0001	28.177	-102.097
S_00000304_0001_0001_0001	29.022	-82.545
S_00000305_0001_0001_0001	21.368	-72.298
S_00000306_0001_0001_0001	20.577	-123.297
S_00000307_0001_0001_0001	24.465	-113.783
S_00000308_0001_0001_0001	27.318	-110.327
S_00000309_0001_0001_0001	22.67	-98.172
S_00000310_0001_0001_0001	33.931	-32.473
S_00000311_0001_0001_0001	26.941	-115.511
S_00000312_0001_0001_0001	20.421	-120.202
S_00000313_0001_0001_0001	18.09	-105.282
S_00000314_0001_0001_0001	20.637	-115.989
S_00000315_0001_0001_0001	22.625	-125.098
S_00000316_0001_0001_0001	22.6	-99.602
S_00000317_0001_0001_0001	27.532	-116.748
S_00000318_0001_0001_0001	26.764	-104.562
S_00000319_0001_0001_0001	21.99	-114.179
S_00000320_0001_0001_0001	35.202	-93.06
S_00000321_0001_0001_0001	39.011	-114.142
S_00000322_0001_0001_0001	40.045	-67.928
S_00000323_0001_0001_0001	21.252	-130.728
S_00000324_0001_0001_0001	29.716	-119.843
S_00000325_0001_0001_0001	32.331	-99.779
S_00000326_0001_0001_0001	30.415	-90.57
S_00000327_0001_0001_0001	23.393	-110.84
S_00000328_0001_0001_0001	29.988	-91.359
S_00000329_0001_0001_0001	26.621	-97.279
S_00000330_0001_0001_0001	33.459	-99.445
S_00000331_0001_0001_0001	20.13	-67.581
S_00000332_0001_0001_0001	36.755	-89.513
S_00000333_0001_0001_0001	23.065	-91.464
S_00000334_0001_0001_0001	22.712	-111.161
S_00000335_0001_0001_0001	26.49	-103.704
S_00000336_0001_0001_0001	39.368	-96.948
S_00000337_0001_0001_0001	18.064	-116.548
S_00000338_0001_0001_0001	29.304	-106.732
S_00000339_0001_0001_0001	21.586	-94.262
S_00000340_0001_0001_0001	27.137	-89.452
S_00000341_0001_0001_0001	46.963	-78.08
S_00000342_0001_0001_0001	18.907	-95.196
S_00000343_0001_0001_0001	28.221	-109.979
S_00000344_0001_0001_0001	19.581	-122.852
S_00000345_0001_0001_0001	30.615	-122.687
S_00000346_0001_0001_0001	21.851	-114.473
S_00000347_0001_0001_0001	25.659	-112.901
S_00000348_0001_0001_0001	23.952	-114.758
S_00000349_0001_0001_0001	23.238	-108.425
S_00000350_0001_0001_0001	23.201	-86.217
S_00000351_0001_0001_0001	33.945	-105.217
S_00000352_0001_0001_0001	23.139	-120.987
S_00000353_0001_0001_0001	21.763	-121.817
S_00000354_0001_0001_0001	24.884	-105.554
S_00000355_0001_0001_0001	37.206	-103.349
S_00000356_0001_0001_0001	31.089	-87.139
S_00000357_0001_0001_0001	22.854	-113.125
S_00000358_0001_0001_0001	27.086	-114.718
S_00000359_0001_0001_0001	24.516	-107.536
S_00000360_0001_0001_0001	22.621	-72.536
S_00000361_0001_0001_0001	25.008	-104.781
S_00000362_0001_0001_0001	21.101	-122.074
S_00000363_0001_0001_0001	29.196	-91.14
S_00000364_0001_0001_0001	21.721	-96.502
S_00000365_0001_0001_0001	28.436	-99.314
S_00000366_0001_0001_0001	30.377	-110.657
S_00000367_0001_0001_0001	25.673	-95.367
S_00000368_0001_0001_0001	25.988	-67.773
S_00000369_0001_0001_0001	37.985	-95.828
S_00000370_0001_0001_0001	38.567	-78.625
S_00000371_0001_0001_0001	30.259	-107.827
S_00000372_0001_0001_0001	29.504	-94.872
S_00000373_0001_0001_0001	31.902	-72.206
S_00000374_0001_0001_0001	20.451	-114.059
S_00000375_0001_0001_0001	31.595	-109.614
S_00000376_0001_0001_0001	25.293	-108.802
S_00000377_0001_0001_0001	23.014	-89.909
S_00000378_0001_0001_0001	22.711	-103.338
S_00000379_0001_0001_0001	24.546	-108.048
S_00000380_0001_0001_0001	24.45	-98.546
S_00000381_0001_0001_0001	28.556	-113.72
S_00000382_0001_0001_0001	28.074	-84.201
S_00000383_0001_0001_0001	28.088	-89.034
S_00000384_0001_0001_0001	22.319	-92.5
S_00000385_0001_0001_0001	19.623	-114.717
S_00000386_0001_0001_0001	20.209	-100.194
S_00000387_0001_0001_0001	22.753	-95.251
S_00000388_0001_0001_0001	20.896	-117.203
S_00000389_0001_0001_0001	28.92	-99.6
S_00000390_0001_0001_0001	25.105	-106.145
S_00000391_0001_0001_0001	20.547	-131.082
S_00000392_0001_0001_0001	27.459	-114.776
S_00000393_0001_0001_0001	26.209	-88.343
S_00000394_0001_0001_0001	24.886	-115.884
S_00000395_0001_0001_0001	22.938	-116.86
S_00000396_0001_0001_0001	29.821	-81.413
S_00000397_0001_0001_0001	28.443	-106.532
S_00000398_0001_0001_0001	19.282	-113.089
S_00000399_0001_0001_0001	28.011	-95.22
S_00000400_0001_0001_0001	20.108	-125.259
S_00000401_0001_0001_0001	32.777	-65.725
S_00000402_0001_0001_0001	27.601	-46.565
S_00000403_0001_0001_0001	30.655	-118.246
S_00000404_0001_0001_0001	30.287	-86.877
S_00000405_0001_0001_0001	23.816	-88.635
S_00000406_0001_0001_0001	20.962	-111.001
S_00000407_0001_0001_0001	27.291	-124.181
S_00000408_0001_0001_0001	20.258	-126.132
S_00000409_0001_0001_0001	27.17	-45.282
S_00000410_0001_0001_0001	27.15	-140.056
S_00000411_0001_0001_0001	30.512	-115.477
S_00000412_0001_0001_0001	25.982	-102.382
S_00000413_0001_0001_0001	25.187	-107.463
S_00000414_0001_0001_0001	24.43	-113.65
S_00000415_0001_0001_0001	20.561	-93.751
S_00000416_0001_0001_0001	35.672	-104.429
S_00000417_0001_0001_0001	22.731	-104.956
S_00000418_0001_0001_0001	30.399	-94.25
S_00000419_0001_0001_0001	21.32	-117.498
S_00000420_0001_0001_0001	33.045	-78.249
S_00000421_0001_0001_0001	26.238	-91.768
S_00000422_0001_0001_0001	20.309	-86.425
S_00000423_0001_0001_0001	24.501	-87.985
S_00000424_0001_0001_0001	21.659	-112.668
S_00000425_0001_0001_0001	38.435	-84.614
S_00000426_0001_0001_0001	25.645	-99.225
S_00000427_0001_0001_0001	25.923	-121.618
S_00000428_0001_0001_0001	34.746	-93.408
S_00000429_0001_0001_0001	22.536	-110.084
S_00000430_0001_0001_0001	24.021	-102.79
S_00000431_0001_0001_0001	26.191	-115.556
S_00000432_0001_0001_0001	22.903	-109.204
S_00000433_0001_0001_0001	28.617	-100.985
S_00000434_0001_0001_0001	23.227	-117.697
S_00000435_0001_0001_0001	25.203	-148.073
S_00000436_0001_0001_0001	30.532	-97.951
S_00000437_0001_0001_0001	29.976	-102.911
S_00000438_0001_0001_0001	26.465	-99.389
S_00000439_0001_0001_0001	26.555	-97.228
S_00000440_0001_0001_0001	26.792	-111.386
S_00000441_0001_0001_0001	20.932	-104.645
S_00000442_0001_0001_0001	21.761	-107.481
S_00000443_0001_0001_0001	18.244	-102.117
S_00000444_0001_0001_0001	22.991	-108.016
S_00000445_0001_0001_0001	27.519	-110.126
S_00000446_0001_0001_0001	21.198	-110.001
S_00000447_0001_0001_0001	28.786	-67.28
S_00000448_0001_0001_0001	34.925	-76.936
S_00000449_0001_0001_0001	33.688	-88.524
S_00000450_0001_0001_0001	23.122	-119.475
S_00000451_0001_0001_0001	24.359	-95.66
S_00000452_0001_0001_0001	20.88	-110.961
S_00000453_0001_0001_0001	31.265	-106.494
S_00000454_0001_0001_0001	22.445	-102.397
S_00000455_0001_0001_0001	21.801	-112.443
S_00000456_0001_0001_0001	40.244	-81.794
S_00000457_0001_0001_0001	34.101	-95.392
S_00000458_0001_0001_0001	32.712	-105.161
S_00000459_0001_0001_0001	35.757	-95.789
S_00000460_0001_0001_0001	28.13	-101.161
S_00000461_0001_0001_0001	28.988	-92.071
S_00000462_0001_0001_0001	30.063	-108.572
S_00000463_0001_0001_0001	21.448	-121.244
S_00000464_0001_0001_0001	22.288	-99.659
S_00000465_0001_0001_0001	19.275	-137.356
S_00000466_0001_0001_0001	24.76	-101.877
S_00000467_0001_0001_0001	23.903	-99.132
S_00000468_0001_0001_0001	31.581	-89.198
S_00000469_0001_0001_0001	21.238	-110.4
S_00000470_0001_0001_0001	27.516	-94.582
S_00000471_0001_0001_0001	22.476	-110.657
S_00000472_0001_0001_0001	29.93	-117.915
S_00000473_0001_0001_0001	26.509	-96.299
S_00000474_0001_0001_0001	22.637	-104.014
S_00000475_0001_0001_0001	36.448	-94.645
S_00000476_0001_0001_0001	23.982	-99.322
S_00000477_0001_0001_0001	25.006	-95.66
S_00000478_0001_0001_0001	17.116	-133.332
S_00000479_0001_0001_0001	27.68	-98.221
S_00000480_0001_0001_0001	26.252	-123.876
S_00000481_0001_0001_0001	26.412	-99.517
S_00000482_0001_0001_0001	26.927	-102.636
S_00000483_0001_0001_0001	24.165	-117.124
S_00000484_0001_0001_0001	25.471	-109.31
S_00000485_0001_0001_0001	48.734	-84.517
S_00000486_0001_0001_0001	25.302	-117.076
S_00000487_0001_0001_0001	21.462	-105.031
S_00000488_0001_0001_0001	24.899	-85.912
S_00000489_0001_0001_0001	31.484	-95.825
S_00000490_0001_0001_0001	39.005	-108.695
S_00000491_0001_0001_0001	23.906	-94.002
S_00000492_0001_0001_0001	35.943	-95.409
S_00000493_0001_0001_0001	22.07	-97.992
S_00000494_0001_0001_0001	48.057	-80.669
S_00000495_0001_0001_0001	24.621	9.308
S_00000496_0001_0001_0001	25.838	-87.746
S_00000497_0001_0001_0001	26.329	-102.437
S_00000498_0001_0001_0001	21.153	-113.266
S_00000499_0001_0001_0001	27.69	-125.516
S_00000500_0001_0001_0001	21.777	-109.323
S_00000501_0001_0001_0001	21.025	-89.197
S_00000502_0001_0001_0001	26.275	-93.281
S_00000503_0001_0001_0001	34.211	-89.414
S_00000504_0001_0001_0001	19.325	-133.63
S_00000505_0001_0001_0001	28.968	-99.414
S_00000506_0001_0001_0001	31.312	-74.672
S_00000507_0001_0001_0001	36.819	-79.457
S_00000508_0001_0001_0001	37.669	-90.603
S_00000509_0001_0001_0001	35.585	-106.769
S_00000510_0001_0001_0001	24.434	-104.676
S_00000511_0001_0001_0001	23.572	-97.448
S_00000512_0001_0001_0001	20.08	-131.335
S_00000513_0001_0001_0001	20.588	-89.616
S_00000514_0001_0001_0001	27.96	-107.662
S_00000515_0001_0001_0001	24.651	-87.806
S_00000516_0001_0001_0001	26.386	-111.836
S_00000517_0001_0001_0001	22.046	-93.336
S_00000518_0001_0001_0001	29.697	-102.08
S_00000519_0001_0001_0001	30.006	-90.806
S_00000520_0001_0001_0001	24.606	-111.98
S_00000521_0001_0001_0001	29.829	-99.686
S_00000522_0001_0001_0001	24.13	-101.537
S_00000523_0001_0001_0001	30.359	-106.686
S_00000524_0001_0001_0001	25.982	-111.546
S_00000525_0001_0001_0001	22.171	-124.238
S_00000526_0001_0001_0001	22.427	-94.844
S_00000527_0001_0001_0001	35.76	-131.502
S_00000528_0001_0001_0001	21.824	-124.679
S_00000529_0001_0001_0001	27.928	-74.047
S_00000530_0001_0001_0001	28.658	-117.9
S_00000531_0001_0001_0001	20.124	-119.292
S_00000532_0001_0001_0001	33.274	-88.129
S_00000533_0001_0001_0001	28.521	-90.446
S_00000534_0001_0001_0001	31.453	-96.117
S_00000535_0001_0001_0001	27.764	-96.249
S_00000536_0001_0001_0001	22.571	-92.531
S_00000537_0001_0001_0001	23.899	-115.513
S_00000538_0001_0001_0001	22.611	-111.098
S_00000539_0001_0001_0001	19.694	-106.405
S_00000540_0001_0001_0001	34.194	-109.973
S_00000541_0001_0001_0001	18.552	-101.968
S_00000542_0001_0001_0001	18.111	-132.058
S_00000543_0001_0001_0001	27.793	-104.08
S_00000544_0001_0001_0001	26.479	-110.055
S_00000545_0001_0001_0001	28.161	-78.766
S_00000546_0001_0001_0001	31.291	-96.882
S_00000547_0001_0001_0001	19.912	-91.107
S_00000548_0001_0001_0001	35.422	-83.087
S_00000549_0001_0001_0001	23.246	-98.874
S_00000550_0001_0001_0001	28.173	-107.735
S_00000551_0001_0001_0001	26.51	-102.843
S_00000552_0001_0001_0001	25.216	-129.03
S_00000553_0001_0001_0001	22.561	-102.478
S_00000554_0001_0001_0001	26.673	-103.966
S_00000555_0001_0001_0001	29.45	-113.053
S_00000556_0001_0001_0001	19.035	-116.665
S_00000557_0001_0001_0001	22.444	-112.656
S_00000558_0001_0001_0001	19.618	-108.141
S_00000559_0001_0001_0001	26.749	-110.838
S_00000560_0001_0001_0001	40.995	-76.528
S_00000561_0001_0001_0001	22.04	-95.498
S_00000562_0001_0001_0001	28.211	-89.287
S_00000563_0001_0001_0001	30.801	-95.893
S_00000564_0001_0001_0001	21.257	-92.743
S_00000565_0001_0001_0001	31.709	-96.468
S_00000566_0001_0001_0001	26.405	-99.76
S_00000567_0001_0001_0001	24.054	-124.221
S_00000568_0001_0001_0001	26.684	-108.236
S_00000569_0001_0001_0001	27.685	-101.87
S_00000570_0001_0001_0001	18.19	-78.461
S_00000571_0001_0001_0001	20.932	-123.593
S_00000572_0001_0001_0001	27.474	-103.169
S_00000573_0001_0001_0001	20.813	-122.231
S_00000574_0001_0001_0001	28.111	-88.147
S_00000575_0001_0001_0001	23.153	-81.5
S_00000576_0001_0001_0001	30.629	-72.895
S_00000577_0001_0001_0001	26.426	-106.181
S_00000578_0001_0001_0001	33.396	-99.031
S_00000579_0001_0001_0001	19.843	-85.286
S_00000580_0001_0001_0001	26.068	-107.584
S_00000581_0001_0001_0001	27.825	-86.71
S_00000582_0001_0001_0001	25.197	-113.077
S_00000583_0001_0001_0001	24.267	-109.094
S_00000584_0001_0001_0001	19.704	-117.647
S_00000585_0001_0001_0001	26.016	-97.054
S_00000586_0001_0001_0001	21.873	-114.06
S_00000587_0001_0001_0001	22.617	-107.148
S_00000588_0001_0001_0001	34.88	-81.623
S_00000589_0001_0001_0001	20.509	-98.87
S_00000590_0001_0001_0001	26.941	-115.875
S_00000591_0001_0001_0001	22.914	-113.43
S_00000592_0001_0001_0001	33.492	-98.54
S_00000593_0001_0001_0001	25.426	-102.31
S_00000594_0001_0001_0001	21.149	-72.177
S_00000595_0001_0001_0001	42.438	-65.621
S_00000596_0001_0001_0001	20.666	-124.735
S_00000597_0001_0001_0001	25.009	-103.152
S_00000598_0001_0001_0001	22.184	-112.252
S_00000599_0001_0001_0001	24.555	-103.103
S_00000600_0001_0001_0001	23.132	-48.67
S_00000601_0001_0001_0001	24.797	-127.95
S_00000602_0001_0001_0001	36.54	-76.574
S_00000603_0001_0001_0001	21.946	-129.117
S_00000604_0001_0001_0001	34.772	-101.033
S_00000605_0001_0001_0001	19.558	-126.347
S_00000606_0001_0001_0001	23.529	-114.044
S_00000607_0001_0001_0001	22.402	-135.353
S_00000608_0001_0001_0001	32.532	-112.104
S_00000609_0001_0001_0001	29.476	-123.518
S_00000610_0001_0001_0001	27.384	-100
S_00000611_0001_0001_0001	25.328	-114.109
S_00000612_0001_0001_0001	37.011	-92.773
S_00000613_0001_0001_0001	21.59	-109.72
S_00000614_0001_0001_0001	25.721	-71.515
S_00000615_0001_0001_0001	22.268	-83.149
S_00000616_0001_0001_0001	36.111	-95.031
S_00000617_0001_0001_0001	21.026	-83.802
S_00000618_0001_0001_0001	41.238	-89.161
S_00000619_0001_0001_0001	32.82	-101.885
S_00000620_0001_0001_0001	52.003	-91.437
S_00000621_0001_0001_0001	21.049	-86.58
S_00000622_0001_0001_0001	32.376	-113.262
S_00000623_0001_0001_0001	34.592	-93.738
S_00000624_0001_0001_0001	32.597	-101.228
S_00000625_0001_0001_0001	24.373	-120.224
S_00000626_0001_0001_0001	25.036	-88.386
S_00000627_0001_0001_0001	28.962	-97.859
S_00000628_0001_0001_0001	19.622	-114.27
S_00000629_0001_0001_0001	22.071	-91.156
S_00000630_0001_0001_0001	23.239	-109.462
S_00000631_0001_0001_0001	31.83	-89.759
S_00000632_0001_0001_0001	20.693	-101.871
S_00000633_0001_0001_0001	32.915	-91.014
S_00000634_0001_0001_0001	20.671	-105.457
S_00000635_0001_0001_0001	24.144	-89.01
S_00000636_0001_0001_0001	21.455	-97.727
S_00000637_0001_0001_0001	26.995	-74.556
S_00000638_0001_0001_0001	28.202	-110.729
S_00000639_0001_0001_0001	30.842	-96.08
S_00000640_0001_0001_0001	23.198	-126.454
S_00000641_0001_0001_0001	31.666	-95.735
S_00000642_0001_0001_0001	24.498	-121.941
S_00000643_0001_0001_0001	29.536	-91.725
S_00000644_0001_0001_0001	26.549	-79.386
S_00000645_0001_0001_0001	23.659	-103.607
S_00000646_0001_0001_0001	30.581	-107.321
S_00000647_0001_0001_0001	31.065	-83.762
S_00000648_0001_0001_0001	26.524	-96.905
S_00000649_0001_0001_0001	34.676	-97.295
S_00000650_0001_0001_0001	34.38	-98.477
S_00000651_0001_0001_0001	32.916	-99.144
S_00000652_0001_0001_0001	26.591	-87.62
S_00000653_0001_0001_0001	30.071	-85.033
S_00000654_0001_0001_0001	32.486	-114.582
S_00000655_0001_0001_0001	18.8	-109.586
S_00000656_0001_0001_0001	22.151	-128.39
S_00000657_0001_0001_0001	24.655	-113.517
S_00000658_0001_0001_0001	27.812	-127.21
S_00000659_0001_0001_0001	26.966	-96.519
S_00000660_0001_0001_0001	31.945	-60.065
S_00000661_0001_0001_0001	23.945	-128.487
S_00000662_0001_0001_0001	23.033	-116.629
S_00000663_0001_0001_0001	25.357	-118.909
S_00000664_0001_0001_0001	21.827	-104.361
S_00000665_0001_0001_0001	21.059	-111.095
S_00000666_0001_0001_0001	24.456	-105.261
S_00000667_0001_0001_0001	29.048	-32.395
S_00000668_0001_0001_0001	39.141	-109.213
S_00000669_0001_0001_0001	24.615	-90.024
S_00000670_0001_0001_0001	39.342	-103.542
S_00000671_0001_0001_0001	28.373	-77.998
S_00000672_0001_0001_0001	22.992	-87.078
S_00000673_0001_0001_0001	24.126	-112.728
S_00000674_0001_0001_0001	37.871	-115.972
S_00000675_0001_0001_0001	25.312	-100.179
S_00000676_0001_0001_0001	30.644	-98.418
S_00000677_0001_0001_0001	32.727	-106.704
S_00000678_0001_0001_0001	23.772	-111.921
S_00000679_0001_0001_0001	33.149	-99.282
S_00000680_0001_0001_0001	30.687	-96.591
S_00000681_0001_0001_0001	30.733	-99.245
S_00000682_0001_0001_0001	21.025	-98.965
S_00000683_0001_0001_0001	22.789	-106.386
S_00000684_0001_0001_0001	28.813	-89.702
S_00000685_0001_0001_0001	22.955	-105.94
S_00000686_0001_0001_0001	19.663	-113.421
S_00000687_0001_0001_0001	38.669	-120.358
S_00000688_0001_0001_0001	31.866	-47.431
S_00000689_0001_0001_0001	25.193	-114.337
S_00000690_0001_0001_0001	19.571	-116.217
S_00000691_0001_0001_0001	30.057	-79.915
S_00000692_0001_0001_0001	19.521	-101.784
S_00000693_0001_0001_0001	21	-122.668
S_00000694_0001_0001_0001	25.295	-133.139
S_00000695_0001_0001_0001	41.201	-91.369
S_00000696_0001_0001_0001	23.389	-54.267
S_00000697_0001_0001_0001	35.344	-91.653
S_00000698_0001_0001_0001	22.498	-117.72
S_00000699_0001_0001_0001	25.675	-103.383
S_00000700_0001_0001_0001	29.4	-25.546
S_00000701_0001_0001_0001	29.725	-82.35
S_00000702_0001_0001_0001	24.741	-110.111
S_00000703_0001_0001_0001	20.923	-99.741
S_00000704_0001_0001_0001	26.978	-118.45
S_00000705_0001_0001_0001	30.581	-83.998
S_00000706_0001_0001_0001	40.985	-80.552
S_00000707_0001_0001_0001	41.517	-94.284
S_00000708_0001_0001_0001	31.761	-88.991
S_00000709_0001_0001_0001	22.303	-95.508
S_00000710_0001_0001_0001	37.444	-107.281
S_00000711_0001_0001_0001	25.523	-128.158
S_00000712_0001_0001_0001	19.366	-115.209
S_00000713_0001_0001_0001	25.358	-111.003
S_00000714_0001_0001_0001	24.317	-103.312
S_00000715_0001_0001_0001	20.554	-101.636
S_00000716_0001_0001_0001	29.402	-99.513
S_00000717_0001_0001_0001	22.874	-132.537
S_00000718_0001_0001_0001	27.656	-129.501
S_00000719_0001_0001_0001	34.867	-88.299
S_00000720_0001_0001_0001	26.003	-125.246
S_00000721_0001_0001_0001	32.932	-101.269
S_00000722_0001_0001_0001	26.411	-89.873
S_00000723_0001_0001_0001	26.831	-113.995
S_00000724_0001_0001_0001	24.527	-131.645
S_00000725_0001_0001_0001	30.69	-102.705
S_00000726_0001_0001_0001	21.642	-103.658
S_00000727_0001_0001_0001	41.385	-80.59
S_00000728_0001_0001_0001	25.089	-78.361
S_00000729_0001_0001_0001	26.3	-111.765
S_00000730_0001_0001_0001	31.628	-60.152
S_00000731_0001_0001_0001	24.273	-120.549
S_00000732_0001_0001_0001	21.048	-106.983
S_00000733_0001_0001_0001	26.643	-110.216
S_00000734_0001_0001_0001	27.597	-103.105
S_00000735_0001_0001_0001	19.588	-132.129
S_00000736_0001_0001_0001	45.796	-100.254
S_00000737_0001_0001_0001	25.589	-94.967
S_00000738_0001_0001_0001	33.332	-70.921
S_00000739_0001_0001_0001	22.878	-91.646
S_00000740_0001_0001_0001	39.092	-111.729
S_00000741_0001_0001_0001	23.517	-96.304
S_00000742_0001_0001_0001	24.302	-90.67
S_00000743_0001_0001_0001	27.188	-57.672
S_00000744_0001_0001_0001	48.928	-77.366
S_00000745_0001_0001_0001	26.717	-90.784
S_00000746_0001_0001_0001	43.667	-97.809
S_00000747_0001_0001_0001	32.367	-91.471
S_00000748_0001_0001_0001	37.543	-98.169
S_00000749_0001_0001_0001	20.781	-121.894
S_00000750_0001_0001_0001	29.543	-121.816
S_00000751_0001_0001_0001	38.802	-61.205
S_00000752_0001_0001_0001	25.519	-102.849
S_00000753_0001_0001_0001	26.78	-107.852
S_00000754_0001_0001_0001	23.103	-96.718
S_00000755_0001_0001_0001	24.42	-110.589
S_00000756_0001_0001_0001	25.704	-98.885
S_00000757_0001_0001_0001	22.775	-111.583
S_00000758_0001_0001_0001	18.857	-113.011
S_00000759_0001_0001_0001	19.486	-104.444
S_00000760_0001_0001_0001	20.763	-62.766
S_00000761_0001_0001_0001	34.439	-105.426
S_00000762_0001_0001_0001	32.013	-106.755
S_00000763_0001_0001_0001	27.224	-108.573
S_00000764_0001_0001_0001	29.339	-84.493
S_00000765_0001_0001_0001	20.313	-118.854
S_00000766_0001_0001_0001	24.336	-121.935
S_00000767_0001_0001_0001	20.117	-62.736
S_00000768_0001_0001_0001	27.659	-113.334
S_00000769_0001_0001_0001	22.022	-95.993
S_00000770_0001_0001_0001	27.51	-80.356
S_00000771_0001_0001_0001	22.353	-120.062
S_00000772_0001_0001_0001	40.545	-97.451
S_00000773_0001_0001_0001	26.996	-92.434
S_00000774_0001_0001_0001	25.578	-123.587
S_00000775_0001_0001_0001	27.605	-86.984
S_00000776_0001_0001_0001	20.802	-97.521
S_00000777_0001_0001_0001	25.463	-98.56
S_00000778_0001_0001_0001	28.821	-110.564
S_00000779_0001_0001_0001	21.623	-119.476
S_00000780_0001_0001_0001	41.871	-70.847
S_00000781_0001_0001_0001	30.19	-86.097
S_00000782_0001_0001_0001	33.762	-81.63
S_00000783_0001_0001_0001	27.249	-120.019
S_00000784_0001_0001_0001	29.36	-143.358
S_00000785_0001_0001_0001	25.596	-95.082
S_00000786_0001_0001_0001	24.33	-102.517
S_00000787_0001_0001_0001	40.164	-86.171
S_00000788_0001_0001_0001	27.161	-117.383
S_00000789_0001_0001_0001	23.716	-107.921
S_00000790_0001_0001_0001	29	-84.929
S_00000791_0001_0001_0001	23.742	-88.309
S_00000792_0001_0001_0001	38.512	-103.018
S_00000793_0001_0001_0001	37.249	-94.444
S_00000794_0001_0001_0001	31.585	-104.946
S_00000795_0001_0001_0001	27.013	-129.864
S_00000796_0001_0001_0001	26.084	-77.441
S_00000797_0001_0001_0001	26.176	-86.449
S_00000798_0001_0001_0001	29.372	-101.791
S_00000799_0001_0001_0001	23.214	-104.736
S_00000800_0001_0001_0001	23.244	-114.413
S_00000801_0001_0001_0001	44.293	-75.44
S_00000802_0001_0001_0001	24.195	-87.588
S_00000803_0001_0001_0001	21.671	-97.952
S_00000804_0001_0001_0001	23.688	-118.594
S_00000805_0001_0001_0001	24.49	-116.854
S_00000806_0001_0001_0001	31.594	-93.889
S_00000807_0001_0001_0001	24.002	-113.79
S_00000808_0001_0001_0001	22.362	-99.895
S_00000809_0001_0001_0001	26.884	-94.109
S_00000810_0001_0001_0001	29.833	-85.999
S_00000811_0001_0001_0001	20.33	-113.007
S_00000812_0001_0001_0001	20.829	-105.391
S_00000813_0001_0001_0001	30.54	-87.925
S_00000814_0001_0001_0001	22.202	-98.805
S_00000815_0001_0001_0001	25.506	-111.105
S_00000816_0001_0001_0001	20.008	-107.919
S_00000817_0001_0001_0001	28.709	-90.659
S_00000818_0001_0001_0001	24.85	-121.97
S_00000819_0001_0001_0001	22.855	-114.045
S_00000820_0001_0001_0001	26.745	-128.732
S_00000821_0001_0001_0001	21.889	-123.206
S_00000822_0001_0001_0001	27.334	-97.33
S_00000823_0001_0001_0001	34.423	-100.158
S_00000824_0001_0001_0001	25.539	-92.873
S_00000825_0001_0001_0001	39.128	-85.73
S_00000826_0001_0001_0001	28.534	-80.769
S_00000827_0001_0001_0001	29.626	-83.506
S_00000828_0001_0001_0001	31.735	-98.067
S_00000829_0001_0001_0001	19.353	-125.482
S_00000830_0001_0001_0001	30.387	-114.581
S_00000831_0001_0001_0001	35.792	-98.222
S_00000832_0001_0001_0001	21.572	-102.282
S_00000833_0001_0001_0001	19.968	-95.93
S_00000834_0001_0001_0001	25.193	-98.458
S_00000835_0001_0001_0001	29.084	-109.481
S_00000836_0001_0001_0001	20.037	-110.213
S_00000837_0001_0001_0001	22.111	-114.34
S_00000838_0001_0001_0001	26.659	-104.034
S_00000839_0001_0001_0001	26.077	-108.857
S_00000840_0001_0001_0001	32.863	-100.428
S_00000841_0001_0001_0001	18.956	-123.981
S_00000842_0001_0001_0001	29.209	-107.272
S_00000843_0001_0001_0001	25.652	-110.1
S_00000844_0001_0001_0001	22.395	-117.612
S_00000845_0001_0001_0001	22.215	-120.834
S_00000846_0001_0001_0001	23.416	-95.093
S_00000847_0001_0001_0001	35.717	-111.287
S_00000848_0001_0001_0001	20.723	-101.865
S_00000849_0001_0001_0001	30.182	-107.927
S_00000850_0001_0001_0001	47.446	-75.191
S_00000851_0001_0001_0001	18.826	-106.081
S_00000852_0001_0001_0001	20.526	-145.701
S_00000853_0001_0001_0001	21.213	-105.299
S_00000854_0001_0001_0001	25.756	-111.269
S_00000855_0001_0001_0001	30.889	-89.178
S_00000856_0001_0001_0001	28.565	-90.167
S_00000857_0001_0001_0001	25.102	-75.894
S_00000858_0001_0001_0001	26.499	-92.558
S_00000859_0001_0001_0001	31.893	-111.167
S_00000860_0001_0001_0001	21.213	-107.609
S_00000861_0001_0001_0001	26.187	-107.181
S_00000862_0001_0001_0001	44.794	-100.108
S_00000863_0001_0001_0001	24.069	-87.854
S_00000864_0001_0001_0001	24.402	-99.851
S_00000865_0001_0001_0001	19.952	-114.214
S_00000866_0001_0001_0001	22.083	-81.646
S_00000867_0001_0001_0001	20.807	-108.228
S_00000868_0001_0001_0001	45.462	-99.311
S_00000869_0001_0001_0001	24.71	-83.283
S_00000870_0001_0001_0001	22.202	-114.76
S_00000871_0001_0001_0001	27.542	-72.194
S_00000872_0001_0001_0001	29.489	-115.484
S_00000873_0001_0001_0001	23.35	-120.706
S_00000874_0001_0001_0001	21.819	-81.954
S_00000875_0001_0001_0001	27.134	-77.453
S_00000876_0001_0001_0001	40.842	-94.239
S_00000877_0001_0001_0001	25.775	-97.007
S_00000878_0001_0001_0001	21.756	-97.923
S_00000879_0001_0001_0001	18.602	-129.61
S_00000880_0001_0001_0001	25.921	-106.566
S_00000881_0001_0001_0001	27.423	-79.758
S_00000882_0001_0001_0001	22.092	-118.141
S_00000883_0001_0001_0001	25.457	-106.515
S_00000884_0001_0001_0001	36.5	-103.207
S_00000885_0001_0001_0001	23.12	-119.958
S_00000886_0001_0001_0001	31.63	-108.196
S_00000887_0001_0001_0001	23.34	-112.923
S_00000888_0001_0001_0001	37.669	-100.661
S_00000889_0001_0001_0001	25.787	-98.996
S_00000890_0001_0001_0001	30.379	-106.128
S_00000891_0001_0001_0001	26.291	-80.382
S_00000892_0001_0001_0001	22.55	-73.935
S_00000893_0001_0001_0001	25.992	-115.82
S_00000894_0001_0001_0001	25.344	-122.562
S_00000895_0001_0001_0001	29.509	-87.846
S_00000896_0001_0001_0001	21.988	-99.188
S_00000897_0001_0001_0001	22.822	-111.792
S_00000898_0001_0001_0001	34.536	-109.924
S_00000899_0001_0001_0001	22.815	-103.005
S_00000900_0001_0001_0001	30.57	-112.063
S_00000901_0001_0001_0001	25.947	-100.51
S_00000902_0001_0001_0001	25.618	-114.206
S_00000903_0001_0001_0001	27.002	-74.252
S_00000904_0001_0001_0001	27.227	-107.363
S_00000905_0001_0001_0001	35.318	-97.526
S_00000906_0001_0001_0001	26.123	-88.908
S_00000907_0001_0001_0001	20.849	-101.748
S_00000908_0001_0001_0001	32.911	-102.797
S_00000909_0001_0001_0001	27.786	-109.349
S_00000910_0001_0001_0001	21.826	-107.854
S_00000911_0001_0001_0001	30.342	-118.082
S_00000912_0001_0001_0001	20.719	-130.02
S_00000913_0001_0001_0001	35.856	-82.769
S_00000914_0001_0001_0001	29.286	-128.362
S_00000915_0001_0001_0001	21.232	-100.488
S_00000916_0001_0001_0001	31.444	-100.597
S_00000917_0001_0001_0001	26.605	-110.689
S_00000918_0001_0001_0001	20.562	-112.639
S_00000919_0001_0001_0001	20.35	-93.505
S_00000920_0001_0001_0001	27.874	-95.409
S_00000921_0001_0001_0001	20.262	-122.112
S_00000922_0001_0001_0001	24.944	-92.688
S_00000923_0001_0001_0001	31.298	-80.483
S_00000924_0001_0001_0001	28.452	-89.9
S_00000925_0001_0001_0001	27.432	-102.705
S_00000926_0001_0001_0001	36.019	-108.158
S_00000927_0001_0001_0001	29.861	-100.318
S_00000928_0001_0001_0001	33.229	-87.794
S_00000929_0001_0001_0001	22.832	-112.474
S_00000930_0001_0001_0001	25.376	-101.236
S_00000931_0001_0001_0001	38.97	-91.04
S_00000932_0001_0001_0001	22.904	-90.703
S_00000933_0001_0001_0001	20.805	-118.459
S_00000934_0001_0001_0001	25.051	-125.444
S_00000935_0001_0001_0001	20.312	-124.096
S_00000936_0001_0001_0001	20.406	-105.671
S_00000937_0001_0001_0001	20.59	-99.571
S_00000938_0001_0001_0001	35.038	-105.972
S_00000939_0001_0001_0001	36.215	-105.126
S_00000940_0001_0001_0001	25.88	-89.703
S_00000941_0001_0001_0001	43.81	-100.132
S_00000942_0001_0001_0001	25.503	-96.855
S_00000943_0001_0001_0001	35.264	-103.863
S_00000944_0001_0001_0001	24.44	-86.379
S_00000945_0001_0001_0001	30.978	-81.136
S_00000946_0001_0001_0001	27.367	-92.37
S_00000947_0001_0001_0001	26.438	-115.27
S_00000948_0001_0001_0001	46.119	-65.176
S_00000949_0001_0001_0001	26.333	-86.092
S_00000950_0001_0001_0001	32.223	-91.581
S_00000951_0001_0001_0001	27.422	-99.664
S_00000952_0001_0001_0001	27.771	-101.796
S_00000953_0001_0001_0001	24.452	-119.405
S_00000954_0001_0001_0001	27.569	-101.977
S_00000955_0001_0001_0001	24.148	-126.448
S_00000956_0001_0001_0001	43.323	-100.386
S_00000957_0001_0001_0001	24.644	-112.978
S_00000958_0001_0001_0001	28.589	-98.052
S_00000959_0001_0001_0001	27.225	-96.352
S_00000960_0001_0001_0001	20.582	-119.547
S_00000961_0001_0001_0001	30.312	-106.132
S_00000962_0001_0001_0001	25.351	-90.887
S_00000963_0001_0001_0001	25.851	-95.582
S_00000964_0001_0001_0001	21.503	-137.978
S_00000965_0001_0001_0001	25.903	-109.925
S_00000966_0001_0001_0001	28.947	-89.815
S_00000967_0001_0001_0001	24.267	-109.024
S_00000968_0001_0001_0001	21.242	-119.637
S_00000969_0001_0001_0001	26.953	-101.594
S_00000970_0001_0001_0001	28.849	-95.762
S_00000971_0001_0001_0001	20.179	-110.979
S_00000972_0001_0001_0001	19.31	-108.651
S_00000973_0001_0001_0001	35.237	-92.898
S_00000974_0001_0001_0001	26.664	-125.498
S_00000975_0001_0001_0001	27.534	-102.681
S_00000976_0001_0001_0001	18.867	-107.715
S_00000977_0001_0001_0001	27.57	-116.783
S_00000978_0001_0001_0001	25.385	-124.881
S_00000979_0001_0001_0001	26.451	-116.874
S_00000980_0001_0001_0001	20.192	-60.153
S_00000981_0001_0001_0001	22.547	-105.774
S_00000982_0001_0001_0001	36.914	-101.684
S_00000983_0001_0001_0001	28.652	-104.024
S_00000984_0001_0001_0001	24.092	-118.482
S_00000985_0001_0001_0001	25.778	-100.439
S_00000986_0001_0001_0001	24.265	-109.452
S_00000987_0001_0001_0001	23.789	-101.356
S_00000988_0001_0001_0001	22.125	-131.631
S_00000989_0001_0001_0001	31.051	-82.927
S_00000990_0001_0001_0001	20.203	-113.9
S_00000991_0001_0001_0001	21.422	-126.911
S_00000992_0001_0001_0001	20.892	-117.935
S_00000993_0001_0001_0001	31.501	-85.08
S_00000994_0001_0001_0001	27.12	-116.239
S_00000995_0001_0001_0001	27.148	-74.003
S_00000996_0001_0001_0001	25.459	-99.051
S_00000997_0001_0001_0001	28.594	-117.232
S_00000998_0001_0001_0001	26.945	-108.424
S_00000999_0001_0001_0001	22.953	-105.476
S_00001000_0001_0001_0001	22.893	-93.668
S_00001001_0001_0001_0001	30.49	-107.244
S_00001002_0001_0001_0001	23.422	-103.957
S_00001003_0001_0001_0001	26.761	-97.153
S_00001004_0001_0001_0001	22.936	-123.971
S_00001005_0001_0001_0001	22.372	-97.547
S_00001006_0001_0001_0001	25.41	-82.94
S_00001007_0001_0001_0001	27.589	-95.548
S_00001008_0001_0001_0001	21.314	-112.322
S_00001009_0001_0001_0001	22.274	-99.881
S_00001010_0001_0001_0001	26.504	-104.008
S_00001011_0001_0001_0001	27.014	-99.675
S_00001012_0001_0001_0001	23.645	-102.844
S_00001013_0001_0001_0001	30.137	-92.771
S_00001014_0001_0001_0001	29.447	-99.354
S_00001015_0001_0001_0001	22.923	-110.235
S_00001016_0001_0001_0001	21.38	-109.034
S_00001017_0001_0001_0001	24.872	-128.453
S_00001018_0001_0001_0001	28.845	-105.254
S_00001019_0001_0001_0001	25.791	-108.054
S_00001020_0001_0001_0001	24.213	-97.873
S_00001021_0001_0001_0001	36.107	-85.334
S_00001022_0001_0001_0001	20.574	-114.541
S_00001023_0001_0001_0001	35.377	-102.25
S_00001024_0001_0001_0001	20.602	-123.109
S_00001025_0001_0001_0001	26.054	-76.561
S_00001026_0001_0001_0001	20.454	-107.216
S_00001027_0001_0001_0001	22.26	-119.566
S_00001028_0001_0001_0001	30.845	-36.285
S_00001029_0001_0001_0001	25.613	-121.332
S_00001030_0001_0001_0001	34.325	-92.404
S_00001031_0001_0001_0001	36.449	-113.495
S_00001032_0001_0001_0001	28.243	-76.864
S_00001033_0001_0001_0001	18.355	-129.924
S_00001034_0001_0001_0001	30.698	-124.702
S_00001035_0001_0001_0001	33.347	-98.09
S_00001036_0001_0001_0001	18.607	-106.251
S_00001037_0001_0001_0001	26.331	-90.555
S_00001038_0001_0001_0001	27.172	-32.134
S_00001039_0001_0001_0001	28.044	-84.018
S_00001040_0001_0001_0001	24.607	-104.516
S_00001041_0001_0001_0001	28.054	-99.053
S_00001042_0001_0001_0001	39.425	-88.004
S_00001043_0001_0001_0001	23.955	-106.675
S_00001044_0001_0001_0001	34.372	-106.081
S_00001045_0001_0001_0001	20.445	-115.609
S_00001046_0001_0001_0001	35.156	-89.647
S_00001047_0001_0001_0001	46.1	-82.535
S_00001048_0001_0001_0001	24.185	-105.813
S_00001049_0001_0001_0001	31.982	-93.693
S_00001050_0001_0001_0001	22.148	-117.562
S_00001051_0001_0001_0001	24.964	-96.526
S_00001052_0001_0001_0001	31.379	-93.902
S_00001053_0001_0001_0001	49.171	-76.837
S_00001054_0001_0001_0001	26.667	-99.709
S_00001055_0001_0001_0001	26.67	-94.921
S_00001056_0001_0001_0001	25.684	-103.012
S_00001057_0001_0001_0001	30.806	-112.117
S_00001058_0001_0001_0001	22.875	-115.104
S_00001059_0001_0001_0001	22.428	-117.633
S_00001060_0001_0001_0001	23.15	-106.673
S_00001061_0001_0001_0001	31.149	-99.616
S_00001062_0001_0001_0001	35.92	-109.914
S_00001063_0001_0001_0001	22.324	-112.142
S_00001064_0001_0001_0001	38.385	-103.051
S_00001065_0001_0001_0001	26.684	-108.202
S_00001066_0001_0001_0001	34.261	-100.642
S_00001067_0001_0001_0001	27.788	-77.085
S_00001068_0001_0001_0001	23.039	-118.008
S_00001069_0001_0001_0001	33.834	-117.454
S_00001070_0001_0001_0001	33.426	-101.067
S_00001071_0001_0001_0001	28.594	-87.961
S_00001072_0001_0001_0001	28.916	-103.002
S_00001073_0001_0001_0001	24.583	-96.476
S_00001074_0001_0001_0001	30.966	-112.287
S_00001075_0001_0001_0001	23.88	-133.58
S_00001076_0001_0001_0001	21.905	-106.488
S_00001077_0001_0001_0001	20.223	-115.564
S_00001078_0001_0001_0001	34.036	-108.178
S_00001079_0001_0001_0001	29.871	-92.903
S_00001080_0001_0001_0001	24.716	-85.123
S_00001081_0001_0001_0001	30.042	-122.252
S_00001082_0001_0001_0001	31.793	-120.792
S_00001083_0001_0001_0001	27.13	-116.465
S_00001084_0001_0001_0001	21.154	-118.593
S_00001085_0001_0001_0001	41.888	-68.324
S_00001086_0001_0001_0001	22.691	-105.982
S_00001087_0001_0001_0001	27.83	-87.876
S_00001088_0001_0001_0001	26.191	-94.776
S_00001089_0001_0001_0001	24.889	-86.37
S_00001090_0001_0001_0001	26.85	-71.093
S_00001091_0001_0001_0001	23.58	-98.386
S_00001092_0001_0001_0001	30.333	-61.334
S_00001093_0001_0001_0001	26.22	-84.861
S_00001094_0001_0001_0001	21.794	-98.775
S_00001095_0001_0001_0001	23.339	-114.324
S_00001096_0001_0001_0001	20.886	-116.716
S_00001097_0001_0001_0001	28.169	-106.61
S_00001098_0001_0001_0001	30.1	-96.168
S_00001099_0001_0001_0001	19.68	-118.916
S_00001100_0001_0001_0001	42.55	-90.341
S_00001101_0001_0001_0001	21.562	-113.065
S_00001102_0001_0001_0001	21.332	-122.373
S_00001103_0001_0001_0001	20.22	-137.55
S_00001104_0001_0001_0001	36.695	-108.56
S_00001105_0001_0001_0001	31.421	-112.126
S_00001106_0001_0001_0001	26.181	-110.825
S_00001107_0001_0001_0001	20.406	-98.912
S_00001108_0001_0001_0001	20.003	-130.228
S_00001109_0001_0001_0001	25.423	-121.359
S_00001110_0001_0001_0001	29.529	-126.391
S_00001111_0001_0001_0001	36.97	-97.413
S_00001112_0001_0001_0001	26.05	-94.291
S_00001113_0001_0001_0001	25.474	-108.724
S_00001114_0001_0001_0001	28.534	-76.777
S_00001115_0001_0001_0001	22.544	-93.073
S_00001116_0001_0001_0001	25.155	-122.216
S_00001117_0001_0001_0001	30	-109.866
S_00001118_0001_0001_0001	23.923	-96.428
S_00001119_0001_0001_0001	25.36	-108.353
S_00001120_0001_0001_0001	29.764	-84.497
S_00001121_0001_0001_0001	28.167	-79.442
S_00001122_0001_0001_0001	28.421	-115.999
S_00001123_0001_0001_0001	41.108	-96.41
S_00001124_0001_0001_0001	19.507	-102.154
S_00001125_0001_0001_0001	30.055	-75.671
S_00001126_0001_0001_0001	25.158	-83.699
S_00001127_0001_0001_0001	23.986	-112.885
S_00001128_0001_0001_0001	22.771	-91.403
S_00001129_0001_0001_0001	19.878	-122.485
S_00001130_0001_0001_0001	36.271	-97.863
S_00001131_0001_0001_0001	20.203	-105.546
S_00001132_0001_0001_0001	26.504	-87.594
S_00001133_0001_0001_0001	22.636	-108.263
S_00001134_0001_0001_0001	22.386	-109.035
S_00001135_0001_0001_0001	25.274	-92.647
S_00001136_0001_0001_0001	18.441	-113.398
S_00001137_0001_0001_0001	23.535	-117.454
S_00001138_0001_0001_0001	29.714	-122.589
S_00001139_0001_0001_0001	30.752	-83.569
S_00001140_0001_0001_0001	21.915	-90.691
S_00001141_0001_0001_0001	20.702	-116.941
S_00001142_0001_0001_0001	20.879	-105.224
S_00001143_0001_0001_0001	29.705	-95.088
S_00001144_0001_0001_0001	23.704	-86.083
S_00001145_0001_0001_0001	28.484	-98.014
S_00001146_0001_0001_0001	22.498	-106.746
S_00001147_0001_0001_0001	38.418	-110.059
S_00001148_0001_0001_0001	19.748	-107.095
S_00001149_0001_0001_0001	27.831	-117.039
S_00001150_0001_0001_0001	33.219	-103.013
S_00001151_0001_0001_0001	19.383	-107.9
S_00001152_0001_0001_0001	30.975	-91.919
S_00001153_0001_0001_0001	26.331	-70.678
S_00001154_0001_0001_0001	23.734	-126.655
S_00001155_0001_0001_0001	29.842	-77.031
S_00001156_0001_0001_0001	26.606	-95.695
S_00001157_0001_0001_0001	22.214	-101.025
S_00001158_0001_0001_0001	23.576	-96.946
S_00001159_0001_0001_0001	21.491	-102.196
S_00001160_0001_0001_0001	19.525	-133.045
S_00001161_0001_0001_0001	33.048	-101.824
S_00001162_0001_0001_0001	26.292	-94.809
S_00001163_0001_0001_0001	23.628	-100.427
S_00001164_0001_0001_0001	28.557	-100.627
S_00001165_0001_0001_0001	31.807	-76.175
S_00001166_0001_0001_0001	18.471	-94.981
S_00001167_0001_0001_0001	32.089	-111.124
S_00001168_0001_0001_0001	29.141	-91.591
S_00001169_0001_0001_0001	22.822	-127.795
S_00001170_0001_0001_0001	34.491	-82.879
S_00001171_0001_0001_0001	21.08	-116.961
S_00001172_0001_0001_0001	29.162	-114.457
S_00001173_0001_0001_0001	28.723	-95.493
S_00001174_0001_0001_0001	28.247	-100.411
S_00001175_0001_0001_0001	27.529	-75.14
S_00001176_0001_0001_0001	23.563	-87.531
S_00001177_0001_0001_0001	20.475	-84.633
S_00001178_0001_0001_0001	26.086	-108.812
S_00001179_0001_0001_0001	23.217	-112.299
S_00001180_0001_0001_0001	21.747	-47.336
S_00001181_0001_0001_0001	20.617	-115.928
S_00001182_0001_0001_0001	24.895	-75.399
S_00001183_0001_0001_0001	35.317	-103.134
S_00001184_0001_0001_0001	30.398	-126.046
S_00001185_0001_0001_0001	23.1	-98.001
S_00001186_0001_0001_0001	25.419	-72.539
S_00001187_0001_0001_0001	21.526	-92.495
S_00001188_0001_0001_0001	25.373	-104.06
S_00001189_0001_0001_0001	29.987	-105.226
S_00001190_0001_0001_0001	28.625	-84.89
S_00001191_0001_0001_0001	19.869	-108.285
S_00001192_0001_0001_0001	25.589	-109.181
S_00001193_0001_0001_0001	27.741	-114.907
S_00001194_0001_0001_0001	24.421	-103.494
S_00001195_0001_0001_0001	22.297	-101.945
S_00001196_0001_0001_0001	27.66	-108.004
S_00001197_0001_0001_0001	26.302	-79.665
S_00001198_0001_0001_0001	25.847	-97.868
S_00001199_0001_0001_0001	38.77	-101.494
S_00001200_0001_0001_0001	21.529	-116.268
S_00001201_0001_0001_0001	28.63	-92.905
S_00001202_0001_0001_0001	28.895	-93.214
S_00001203_0001_0001_0001	26.07	-87.536
S_00001204_0001_0001_0001	29.873	-89.009
S_00001205_0001_0001_0001	22.648	-120.209
S_00001206_0001_0001_0001	24.536	-113.024
S_00001207_0001_0001_0001	19.211	-118.472
S_00001208_0001_0001_0001	28.637	-76.166
S_00001209_0001_0001_0001	49.187	-89.757
S_00001210_0001_0001_0001	19.57	-119.602
S_00001211_0001_0001_0001	20.103	-130.345
S_00001212_0001_0001_0001	21.369	-87.275
S_00001213_0001_0001_0001	27.175	-74.329
S_00001214_0001_0001_0001	42.392	-91.62
S_00001215_0001_0001_0001	29.788	-103.291
S_00001216_0001_0001_0001	23.143	-114.334
S_00001217_0001_0001_0001	24.131	-86.019
S_00001218_0001_0001_0001	22.673	-71.412
S_00001219_0001_0001_0001	22.937	-105.146
S_00001220_0001_0001_0001	36.412	-105.794
S_00001221_0001_0001_0001	20.735	-93.511
S_00001222_0001_0001_0001	41.009	-107.971
S_00001223_0001_0001_0001	29.285	-105.847
S_00001224_0001_0001_0001	21.966	-108.626
S_00001225_0001_0001_0001	20.346	-123.69
S_00001226_0001_0001_0001	20.095	-108.644
S_00001227_0001_0001_0001	38.43	-107.54
S_00001228_0001_0001_0001	33.473	-98.196
S_00001229_0001_0001_0001	26.737	-121.355
S_00001230_0001_0001_0001	21.964	-109.582
S_00001231_0001_0001_0001	24.609	-125.799
S_00001232_0001_0001_0001	25.496	-97.517
S_00001233_0001_0001_0001	33.641	-86.894
S_00001234_0001_0001_0001	23.886	-119.531
S_00001235_0001_0001_0001	30.508	-84.106
S_00001236_0001_0001_0001	20.479	-110.454
S_00001237_0001_0001_0001	37.551	-79.093
S_00001238_0001_0001_0001	22.724	-106.803
S_00001239_0001_0001_0001	20.249	-106.021
S_00001240_0001_0001_0001	18.295	-112.38
S_00001241_0001_0001_0001	23.833	-98.706
S_00001242_0001_0001_0001	24.737	-82.064
S_00001243_0001_0001_0001	24.104	-84.983
S_00001244_0001_0001_0001	33.875	-90.558
S_00001245_0001_0001_0001	23.554	-114.756
S_00001246_0001_0001_0001	24.237	-78.103
S_00001247_0001_0001_0001	27.499	-94.229
S_00001248_0001_0001_0001	24.492	-114.808
S_00001249_0001_0001_0001	23.053	-115.683
S_00001250_0001_0001_0001	27.15	-99.691
S_00001251_0001_0001_0001	26.874	-102.786
S_00001252_0001_0001_0001	30.965	-68.033
S_00001253_0001_0001_0001	23.04	-121.645
S_00001254_0001_0001_0001	30.235	-76.416
S_00001255_0001_0001_0001	18.894	-125.86
S_00001256_0001_0001_0001	28.778	-98.86
S_00001257_0001_0001_0001	20.073	-105.253
S_00001258_0001_0001_0001	24.877	-103.347
S_00001259_0001_0001_0001	20.514	-108.884
S_00001260_0001_0001_0001	37.063	-91.061
S_00001261_0001_0001_0001	41.879	-62.747
S_00001262_0001_0001_0001	18.824	-137.001
S_00001263_0001_0001_0001	31.883	-78.372
S_00001264_0001_0001_0001	36.008	-94.432
S_00001265_0001_0001_0001	20.407	-121.566
S_00001266_0001_0001_0001	26.151	-130.346
S_00001267_0001_0001_0001	22.5	-109.706
S_00001268_0001_0001_0001	24.196	-109.917
S_00001269_0001_0001_0001	26.755	-87.283
S_00001270_0001_0001_0001	19.354	-108.776
S_00001271_0001_0001_0001	26.06	-95.491
S_00001272_0001_0001_0001	27.566	-106.899
S_00001273_0001_0001_0001	20.634	-103.355
S_00001274_0001_0001_0001	20.916	-124.94
S_00001275_0001_0001_0001	27.797	-87.381
S_00001276_0001_0001_0001	30.39	-95.258
S_00001277_0001_0001_0001	24.864	-91.754
S_00001278_0001_0001_0001	28.404	-100.742
S_00001279_0001_0001_0001	28.382	-85.8
S_00001280_0001_0001_0001	22.02	-133.259
S_00001281_0001_0001_0001	28.189	-123.087
S_00001282_0001_0001_0001	34.182	-113.788
S_00001283_0001_0001_0001	23.856	-109.98
S_00001284_0001_0001_0001	22.052	-104.316
S_00001285_0001_0001_0001	25.758	-96.072
S_00001286_0001_0001_0001	27.247	-82.121
S_00001287_0001_0001_0001	25.164	-99.512
S_00001288_0001_0001_0001	29.109	-96.125
S_00001289_0001_0001_0001	33.424	-105.868
S_00001290_0001_0001_0001	23.084	-112.688
S_00001291_0001_0001_0001	27.29	-96.134
S_00001292_0001_0001_0001	37.07	-114.556
S_00001293_0001_0001_0001	32.025	-92.449
S_00001294_0001_0001_0001	25.437	-111.531
S_00001295_0001_0001_0001	32.809	-98.531
S_00001296_0001_0001_0001	20.446	-112.109
S_00001297_0001_0001_0001	32.75	-103.455
S_00001298_0001_0001_0001	29.368	-125.36
S_00001299_0001_0001_0001	31.042	-88.984
S_00001300_0001_0001_0001	32.354	-70.945
S_00001301_0001_0001_0001	26.409	-96.673
S_00001302_0001_0001_0001	26.256	-85.893
S_00001303_0001_0001_0001	25.58	-112.517
S_00001304_0001_0001_0001	43.773	-116.731
S_00001305_0001_0001_0001	36.787	-93.342
S_00001306_0001_0001_0001	33.347	-91.349
S_00001307_0001_0001_0001	36.144	-93.93
S_00001308_0001_0001_0001	32.235	-118.701
S_00001309_0001_0001_0001	28.52	-104.137
S_00001310_0001_0001_0001	25.989	-80.069
S_00001311_0001_0001_0001	24.115	-102.184
S_00001312_0001_0001_0001	21.479	-123.541
S_00001313_0001_0001_0001	19.923	-113.73
S_00001314_0001_0001_0001	27.324	-83.345
S_00001315_0001_0001_0001	24.579	-108.378
S_00001316_0001_0001_0001	27.12	-101.732
S_00001317_0001_0001_0001	35.665	-77.468
S_00001318_0001_0001_0001	26.799	-113.526
S_00001319_0001_0001_0001	26.33	-107.034
S_00001320_0001_0001_0001	41.051	-67.638
S_00001321_0001_0001_0001	21.356	-101.54
S_00001322_0001_0001_0001	20.897	-120.471
S_00001323_0001_0001_0001	44.437	-102.936
S_00001324_0001_0001_0001	21.736	-103.054
S_00001325_0001_0001_0001	31.027	-89.744
S_00001326_0001_0001_0001	24.198	-104.465
S_00001327_0001_0001_0001	18.614	-130.146
S_00001328_0001_0001_0001	31.093	-100.351
S_00001329_0001_0001_0001	30.126	-110.167
S_00001330_0001_0001_0001	30.311	-78.488
S_00001331_0001_0001_0001	26.301	-79.036
S_00001332_0001_0001_0001	28.122	-114.987
S_00001333_0001_0001_0001	22.747	-112.141
S_00001334_0001_0001_0001	23.138	-116.621
S_00001335_0001_0001_0001	24.713	-118.044
S_00001336_0001_0001_0001	27.359	-105.103
S_00001337_0001_0001_0001	24.255	-100.069
S_00001338_0001_0001_0001	29.782	-87.375
S_00001339_0001_0001_0001	23.616	-89.436
S_00001340_0001_0001_0001	46.948	-92.204
S_00001341_0001_0001_0001	36.707	-103.673
S_00001342_0001_0001_0001	27.9	-69.734
S_00001343_0001_0001_0001	24.627	-111.14
S_00001344_0001_0001_0001	28.218	-90.725
S_00001345_0001_0001_0001	36.771	-134.655
S_00001346_0001_0001_0001	28.08	-81.513
S_00001347_0001_0001_0001	23.415	-108.247
S_00001348_0001_0001_0001	25.853	-131.066
S_00001349_0001_0001_0001	23.924	-90.705
S_00001350_0001_0001_0001	31.959	-98.577
S_00001351_0001_0001_0001	30.008	-97.526
S_00001352_0001_0001_0001	19.929	-114.819
S_00001353_0001_0001_0001	19.667	-110.633
S_00001354_0001_0001_0001	32.936	-8.921
S_00001355_0001_0001_0001	21.93	-106.504
S_00001356_0001_0001_0001	28.573	-97.529
S_00001357_0001_0001_0001	35.035	-107.345
S_00001358_0001_0001_0001	29.264	-111.426
S_00001359_0001_0001_0001	24.239	-118.937
S_00001360_0001_0001_0001	32.009	-106.608
S_00001361_0001_0001_0001	28.104	-131.479
S_00001362_0001_0001_0001	25.212	-97.146
S_00001363_0001_0001_0001	22.685	-84.818
S_00001364_0001_0001_0001	29.688	-102.116
S_00001365_0001_0001_0001	19.958	-96.446
S_00001366_0001_0001_0001	24.933	-83.453
S_00001367_0001_0001_0001	25.295	-114.403
S_00001368_0001_0001_0001	30.882	-91.098
S_00001369_0001_0001_0001	39.071	-107.728
S_00001370_0001_0001_0001	22.138	-110.027
S_00001371_0001_0001_0001	22.722	-103.667
S_00001372_0001_0001_0001	34.718	-101.366
S_00001373_0001_0001_0001	21.379	-137.585
S_00001374_0001_0001_0001	21.368	-106.575
S_00001375_0001_0001_0001	27.029	-118.522
S_00001376_0001_0001_0001	27.243	-89.873
S_00001377_0001_0001_0001	28.796	-92.795
S_00001378_0001_0001_0001	29.855	-83.015
S_00001379_0001_0001_0001	23.106	-95.087
S_00001380_0001_0001_0001	31.134	-79.593
S_00001381_0001_0001_0001	26.848	-103.816
S_00001382_0001_0001_0001	21.746	-76.204
S_00001383_0001_0001_0001	30.079	-101.165
S_00001384_0001_0001_0001	22.523	-101.48
S_00001385_0001_0001_0001	26.888	-97.935
S_00001386_0001_0001_0001	22.268	-132.426
S_00001387_0001_0001_0001	25.065	-76.295
S_00001388_0001_0001_0001	19.973	-107.228
S_00001389_0001_0001_0001	22.404	-113.128
S_00001390_0001_0001_0001	22.945	-105.152
S_00001391_0001_0001_0001	25.729	-102.341
S_00001392_0001_0001_0001	22.346	-102.688
S_00001393_0001_0001_0001	20.951	-127.329
S_00001394_0001_0001_0001	26.713	-80.379
S_00001395_0001_0001_0001	33.569	-113.581
S_00001396_0001_0001_0001	43.278	-101.162
S_00001397_0001_0001_0001	19.184	-109.801
S_00001398_0001_0001_0001	32.785	-108.163
S_00001399_0001_0001_0001	21.5	-145.826
S_00001400_0001_0001_0001	30.609	-103.46
S_00001401_0001_0001_0001	34.993	-96.893
S_00001402_0001_0001_0001	41.488	-76.852
S_00001403_0001_0001_0001	25.021	-95.482
S_00001404_0001_0001_0001	21.529	-126.998
S_00001405_0001_0001_0001	28.769	-103.163
S_00001406_0001_0001_0001	21.537	-88.819
S_00001407_0001_0001_0001	26.406	-97.758
S_00001408_0001_0001_0001	24.431	-94.808
S_00001409_0001_0001_0001	25.199	-99.889
S_00001410_0001_0001_0001	26.865	-106.96
S_00001411_0001_0001_0001	31.023	-91.232
S_00001412_0001_0001_0001	41.604	-105.684
S_00001413_0001_0001_0001	37.833	-107.346
S_00001414_0001_0001_0001	22.584	-127.422
S_00001415_0001_0001_0001	46.817	-93.833
S_00001416_0001_0001_0001	28.75	-104.847
S_00001417_0001_0001_0001	23.757	-128.876
S_00001418_0001_0001_0001	36.467	-99.73
S_00001419_0001_0001_0001	27.477	-85.574
S_00001420_0001_0001_0001	25.938	-83.138
S_00001421_0001_0001_0001	45.099	-69.069
S_00001422_0001_0001_0001	36.07	-114.18
S_00001423_0001_0001_0001	41.273	-77.712
S_00001424_0001_0001_0001	23.534	-101.079
S_00001425_0001_0001_0001	23.446	-77.337
S_00001426_0001_0001_0001	22.483	-109.652
S_00001427_0001_0001_0001	23.093	-26.751
S_00001428_0001_0001_0001	42.872	-98.349
S_00001429_0001_0001_0001	23.437	-90.308
S_00001430_0001_0001_0001	21.414	-104.257
S_00001431_0001_0001_0001	31.734	-89.747
S_00001432_0001_0001_0001	21.58	-131.533
S_00001433_0001_0001_0001	26.966	-113.58
S_00001434_0001_0001_0001	25.319	-95.521
S_00001435_0001_0001_0001	19.023	-126.603
S_00001436_0001_0001_0001	32.491	-78.896
S_00001437_0001_0001_0001	29.275	-107.556
S_00001438_0001_0001_0001	30.999	-93.647
S_00001439_0001_0001_0001	27.253	-98.731
S_00001440_0001_0001_0001	23.351	-78.054
S_00001441_0001_0001_0001	26.344	-113.115
S_00001442_0001_0001_0001	25.947	-108.356
S_00001443_0001_0001_0001	23.141	-114.976
S_00001444_0001_0001_0001	29.595	-104.04
S_00001445_0001_0001_0001	22.77	-117.078
S_00001446_0001_0001_0001	19.828	-115.653
S_00001447_0001_0001_0001	35.647	-93.051
S_00001448_0001_0001_0001	34.966	-98.062
S_00001449_0001_0001_0001	28.137	-86.932
S_00001450_0001_0001_0001	20.395	-109.641
S_00001451_0001_0001_0001	21.221	-112.404
S_00001452_0001_0001_0001	40.052	-107.444
S_00001453_0001_0001_0001	24.139	-76.427
S_00001454_0001_0001_0001	42.066	-91.581
S_00001455_0001_0001_0001	40.634	-107.985
S_00001456_0001_0001_0001	23.004	-120.456
S_00001457_0001_0001_0001	26.893	-96.97
S_00001458_0001_0001_0001	26.679	-95.049
S_00001459_0001_0001_0001	29.94	-71.428
S_00001460_0001_0001_0001	31.036	-102.576
S_00001461_0001_0001_0001	20.756	-100.043
S_00001462_0001_0001_0001	21.747	-120.93
S_00001463_0001_0001_0001	23.634	-93.549
S_00001464_0001_0001_0001	27.61	-108.946
S_00001465_0001_0001_0001	27.916	-103.286
S_00001466_0001_0001_0001	22.122	-107.501
S_00001467_0001_0001_0001	28.978	-113.283
S_00001468_0001_0001_0001	22.785	-97.3
S_00001469_0001_0001_0001	20.099	-113.541
S_00001470_0001_0001_0001	24.501	-116.378
S_00001471_0001_0001_0001	34.579	-102.922
S_00001472_0001_0001_0001	31.137	-91.252
S_00001473_0001_0001_0001	24.653	-107.837
S_00001474_0001_0001_0001	20.738	-48.273
S_00001475_0001_0001_0001	21.385	-103.792
S_00001476_0001_0001_0001	39.039	-95.936
S_00001477_0001_0001_0001	28.323	-132.846
S_00001478_0001_0001_0001	18.789	-111.795
S_00001479_0001_0001_0001	27.372	-94.384
S_00001480_0001_0001_0001	19.441	-53.121
S_00001481_0001_0001_0001	19.796	-109.243
S_00001482_0001_0001_0001	44.989	-80.449
S_00001483_0001_0001_0001	19.487	-108.034
S_00001484_0001_0001_0001	21.635	-84.636
S_00001485_0001_0001_0001	30.046	-100.279
S_00001486_0001_0001_0001	25.064	-111.009
S_00001487_0001_0001_0001	20.496	-130.238
S_00001488_0001_0001_0001	28.477	-85.539
S_00001489_0001_0001_0001	26.964	-98.562
S_00001490_0001_0001_0001	19.186	-111.171
S_00001491_0001_0001_0001	35.582	-79.372
S_00001492_0001_0001_0001	41.482	-64.368
S_00001493_0001_0001_0001	20.276	-115.135
S_00001494_0001_0001_0001	21.174	-113.462
S_00001495_0001_0001_0001	28.629	-111.423
S_00001496_0001_0001_0001	29.688	-89.636
S_00001497_0001_0001_0001	22.451	-96.295
S_00001498_0001_0001_0001	26.135	191.161
S_00001499_0001_0001_0001	24.696	-126.218
S_00001500_0001_0001_0001	31.094	-105.887
S_00001501_0001_0001_0001	23.032	-72.58
S_00001502_0001_0001_0001	35.39	-117.123
S_00001503_0001_0001_0001	19.133	-103.364
S_00001504_0001_0001_0001	22.768	-84.842
S_00001505_0001_0001_0001	33.258	-119.364
S_00001506_0001_0001_0001	31.532	-94.083
S_00001507_0001_0001_0001	26.605	-99
S_00001508_0001_0001_0001	36.542	-57.446
S_00001509_0001_0001_0001	22.065	-122.053
S_00001510_0001_0001_0001	29.265	-110.003
S_00001511_0001_0001_0001	29.292	-99.653
S_00001512_0001_0001_0001	34.507	-113.76
S_00001513_0001_0001_0001	36.246	-91.191
S_00001514_0001_0001_0001	23.952	-75.614
S_00001515_0001_0001_0001	23.968	-98.647
S_00001516_0001_0001_0001	21.699	-97.98
S_00001517_0001_0001_0001	27.118	-106.978
S_00001518_0001_0001_0001	23.837	-88.504
S_00001519_0001_0001_0001	22.859	-100.768
S_00001520_0001_0001_0001	28.81	-94.708
S_00001521_0001_0001_0001	23.282	-125.374
S_00001522_0001_0001_0001	27.972	-71.885
S_00001523_0001_0001_0001	23.081	-79.427
S_00001524_0001_0001_0001	40.649	-90.728
S_00001525_0001_0001_0001	48.106	-86.64
S_00001526_0001_0001_0001	28.137	-114.31
S_00001527_0001_0001_0001	23.007	-123.126
S_00001528_0001_0001_0001	27.165	-84.009
S_00001529_0001_0001_0001	22.648	-82.162
S_00001530_0001_0001_0001	30.916	-105.638
S_00001531_0001_0001_0001	31.319	-115.728
S_00001532_0001_0001_0001	37.372	-92.16
S_00001533_0001_0001_0001	32.345	-92.401
S_00001534_0001_0001_0001	21.727	-102.296
S_00001535_0001_0001_0001	32.787	-116.51
S_00001536_0001_0001_0001	24.378	-92.584
S_00001537_0001_0001_0001	39.436	-90.432
S_00001538_0001_0001_0001	32.074	-112.325
S_00001539_0001_0001_0001	35.709	-99.169
S_00001540_0001_0001_0001	20.194	-118.586
S_00001541_0001_0001_0001	25.368	-109.261
S_00001542_0001_0001_0001	26.498	-76.143
S_00001543_0001_0001_0001	18.892	-121.709
S_00001544_0001_0001_0001	33.425	-53.52
S_00001545_0001_0001_0001	27.357	-112.861
S_00001546_0001_0001_0001	36.256	-86.477
S_00001547_0001_0001_0001	25.122	-131.696
S_00001548_0001_0001_0001	19.522	-118.871
S_00001549_0001_0001_0001	31.379	-119.749
S_00001550_0001_0001_0001	34.051	-92.406
S_00001551_0001_0001_0001	29.093	-89.674
S_00001552_0001_0001_0001	22.066	-125.162
S_00001553_0001_0001_0001	27.859	-109.135
S_00001554_0001_0001_0001	23.373	-118.803
S_00001555_0001_0001_0001	37.576	-77.624
S_00001556_0001_0001_0001	24.867	-102.752
S_00001557_0001_0001_0001	27.943	-101.872
S_00001558_0001_0001_0001	23.683	-111.731
S_00001559_0001_0001_0001	22.613	-130.6
S_00001560_0001_0001_0001	26.177	-114.83
S_00001561_0001_0001_0001	30.409	-97.253
S_00001562_0001_0001_0001	27.017	-99.865
S_00001563_0001_0001_0001	26.386	-101.53
S_00001564_0001_0001_0001	29.28	-92.274
S_00001565_0001_0001_0001	22.316	-111.81
S_00001566_0001_0001_0001	26.919	-106.345
S_00001567_0001_0001_0001	31.641	-101.903
S_00001568_0001_0001_0001	23.224	-104.146
S_00001569_0001_0001_0001	24.676	-92.474
S_00001570_0001_0001_0001	31.897	-119.537
S_00001571_0001_0001_0001	20.235	-110.783
S_00001572_0001_0001_0001	37.945	-87.607
S_00001573_0001_0001_0001	20.333	-86.979
S_00001574_0001_0001_0001	21.863	-108.892
S_00001575_0001_0001_0001	33.362	-106.585
S_00001576_0001_0001_0001	25.135	-83.841
S_00001577_0001_0001_0001	21.696	-97.21
S_00001578_0001_0001_0001	21.037	-105.214
S_00001579_0001_0001_0001	27.787	-106.862
S_00001580_0001_0001_0001	25.322	-94.818
S_00001581_0001_0001_0001	38.084	-93.084
S_00001582_0001_0001_0001	36.042	-70.815
S_00001583_0001_0001_0001	28.132	-106.103
S_00001584_0001_0001_0001	34.864	-98.483
S_00001585_0001_0001_0001	23.139	-122.185
S_00001586_0001_0001_0001	31.204	-88.355
S_00001587_0001_0001_0001	29.402	-62.292
S_00001588_0001_0001_0001	23.345	-100.205
S_00001589_0001_0001_0001	29.871	-100.156
S_00001590_0001_0001_0001	29.662	-81.223
S_00001591_0001_0001_0001	25.547	-128.907
S_00001592_0001_0001_0001	19.341	-121.636
S_00001593_0001_0001_0001	24.065	-104.402
S_00001594_0001_0001_0001	21.554	-115.628
S_00001595_0001_0001_0001	31.34	-94.764
S_00001596_0001_0001_0001	20.397	-119.056
S_00001597_0001_0001_0001	31.391	-96.851
S_00001598_0001_0001_0001	28.596	-96.646
S_00001599_0001_0001_0001	42.09	-87.322
S_00001600_0001_0001_0001	40.259	-87.825
S_00001601_0001_0001_0001	25.217	-90.364
S_00001602_0001_0001_0001	27.203	-99.069
S_00001603_0001_0001_0001	20.749	-127.372
S_00001604_0001_0001_0001	31.798	-118.944
S_00001605_0001_0001_0001	21.364	-111.184
S_00001606_0001_0001_0001	22.312	-91.419
S_00001607_0001_0001_0001	27.935	-79.177
S_00001608_0001_0001_0001	25.9	-100.33
S_00001609_0001_0001_0001	22.378	-103.513
S_00001610_0001_0001_0001	23.429	-101.756
S_00001611_0001_0001_0001	22.208	-130.157
S_00001612_0001_0001_0001	29.039	-114.885
S_00001613_0001_0001_0001	25.451	-97.538
S_00001614_0001_0001_0001	22.251	-95.013
S_00001615_0001_0001_0001	24.884	-101.311
S_00001616_0001_0001_0001	29.568	-96.159
S_00001617_0001_0001_0001	23.186	-84.267
S_00001618_0001_0001_0001	23.521	-106.58
S_00001619_0001_0001_0001	36.894	-93.511
S_00001620_0001_0001_0001	23.137	-99.375
S_00001621_0001_0001_0001	20.456	-104.127
S_00001622_0001_0001_0001	21.649	-94.747
S_00001623_0001_0001_0001	29.068	-93.192
S_00001624_0001_0001_0001	19.454	-102.227
S_00001625_0001_0001_0001	25.922	-88.932
S_00001626_0001_0001_0001	27.642	-95.415
S_00001627_0001_0001_0001	27.408	-100.899
S_00001628_0001_0001_0001	27.452	-121.218
S_00001629_0001_0001_0001	30.043	-108.673
S_00001630_0001_0001_0001	28.092	-93.643
S_00001631_0001_0001_0001	27.12	-106.43
S_00001632_0001_0001_0001	28.806	-108.284
S_00001633_0001_0001_0001	19.865	-116.491
S_00001634_0001_0001_0001	22.132	-91.861
S_00001635_0001_0001_0001	26.393	-85.146
S_00001636_0001_0001_0001	31.024	-92.979
S_00001637_0001_0001_0001	30.82	-92.295
S_00001638_0001_0001_0001	29.543	-81.925
S_00001639_0001_0001_0001	24.299	-128.833
S_00001640_0001_0001_0001	20.477	-108.254
S_00001641_0001_0001_0001	23.495	-79.214
S_00001642_0001_0001_0001	21.99	-106.496
S_00001643_0001_0001_0001	25.008	-92.48
S_00001644_0001_0001_0001	24.587	-100.249
S_00001645_0001_0001_0001	32.162	-106.577
S_00001646_0001_0001_0001	25.643	-87.85
S_00001647_0001_0001_0001	33.264	-113.116
S_00001648_0001_0001_0001	28.981	-106.872
S_00001649_0001_0001_0001	22.504	-119.429
S_00001650_0001_0001_0001	30.201	-111.571
S_00001651_0001_0001_0001	31.257	-76.734
S_00001652_0001_0001_0001	19.305	-107.082
S_00001653_0001_0001_0001	22.498	-104.366
S_00001654_0001_0001_0001	20.908	-112.817
S_00001655_0001_0001_0001	22.24	-104.529
S_00001656_0001_0001_0001	23.961	-99.223
S_00001657_0001_0001_0001	26.763	-97.305
S_00001658_0001_0001_0001	27.025	-112.401
S_00001659_0001_0001_0001	30.495	-89.387
S_00001660_0001_0001_0001	37.081	-95.411
S_00001661_0001_0001_0001	30.551	-99.588
S_00001662_0001_0001_0001	26.674	-93.541
S_00001663_0001_0001_0001	24.539	-105.19
S_00001664_0001_0001_0001	28.625	-58.419
S_00001665_0001_0001_0001	21.383	-89.995
S_00001666_0001_0001_0001	27.951	-97.462
S_00001667_0001_0001_0001	24.799	-95.116
S_00001668_0001_0001_0001	19.397	-102.656
S_00001669_0001_0001_0001	19.534	-63.51
S_00001670_0001_0001_0001	23.793	-109.306
S_00001671_0001_0001_0001	22.551	-85.457
S_00001672_0001_0001_0001	27.98	-121.242
S_00001673_0001_0001_0001	28.976	-111.647
S_00001674_0001_0001_0001	27.235	-107.725
S_00001675_0001_0001_0001	36.508	-109.607
S_00001676_0001_0001_0001	21.497	-118.753
S_00001677_0001_0001_0001	26.931	-94.529
S_00001678_0001_0001_0001	22.96	-132.351
S_00001679_0001_0001_0001	23.328	-103.248
S_00001680_0001_0001_0001	25.514	-90.269
S_00001681_0001_0001_0001	21.353	-135.251
S_00001682_0001_0001_0001	24.661	-109.345
S_00001683_0001_0001_0001	24.445	-115.715
S_00001684_0001_0001_0001	35.614	-88.507
S_00001685_0001_0001_0001	24.309	-127.565
S_00001686_0001_0001_0001	20.768	-88.785
S_00001687_0001_0001_0001	21.906	-105.62
S_00001688_0001_0001_0001	31.373	-103.448
S_00001689_0001_0001_0001	32.11	-128.701
S_00001690_0001_0001_0001	22.415	-105.801
S_00001691_0001_0001_0001	24.859	-98.958
S_00001692_0001_0001_0001	24.392	-88.931
S_00001693_0001_0001_0001	36.363	-77.202
S_00001694_0001_0001_0001	22.245	-88.6
S_00001695_0001_0001_0001	26.466	-100.499
S_00001696_0001_0001_0001	35.505	-98.258
S_00001697_0001_0001_0001	27.092	-108.264
S_00001698_0001_0001_0001	28.373	-119.458
S_00001699_0001_0001_0001	27.195	-96.931
S_00001700_0001_0001_0001	36.099	-56.146
S_00001701_0001_0001_0001	20.465	-100.842
S_00001702_0001_0001_0001	25.424	-89.227
S_00001703_0001_0001_0001	35.141	-105.486
S_00001704_0001_0001_0001	41.155	-99.659
S_00001705_0001_0001_0001	24.744	-101.5
S_00001706_0001_0001_0001	33.477	-110.993
S_00001707_0001_0001_0001	28.822	-107.307
S_00001708_0001_0001_0001	30.08	-113.29
S_00001709_0001_0001_0001	19.52	-102.785
S_00001710_0001_0001_0001	28.296	-114.994
S_00001711_0001_0001_0001	30.328	-94.343
S_00001712_0001_0001_0001	29.341	-115.129
S_00001713_0001_0001_0001	39.738	-111.643
S_00001714_0001_0001_0001	25.51	-70.766
S_00001715_0001_0001_0001	29.341	-114.113
S_00001716_0001_0001_0001	40.837	-84.043
S_00001717_0001_0001_0001	33.44	-83.903
S_00001718_0001_0001_0001	26.327	-109.473
S_00001719_0001_0001_0001	22.077	-91.168
S_00001720_0001_0001_0001	28.515	-103.12
S_00001721_0001_0001_0001	30.918	-88.144
S_00001722_0001_0001_0001	21.853	-90.001
S_00001723_0001_0001_0001	26.415	-91.051
S_00001724_0001_0001_0001	22.705	-107.093
S_00001725_0001_0001_0001	20.442	-114.176
S_00001726_0001_0001_0001	24.144	-117.629
S_00001727_0001_0001_0001	28.427	-101.423
S_00001728_0001_0001_0001	22.36	-104.025
S_00001729_0001_0001_0001	25.212	-111.718
S_00001730_0001_0001_0001	23.21	-99.832
S_00001731_0001_0001_0001	39.612	-104.74
S_00001732_0001_0001_0001	24.189	-85.132
S_00001733_0001_0001_0001	31.331	-94.645
S_00001734_0001_0001_0001	30.622	-108.328
S_00001735_0001_0001_0001	25.121	-90.522
S_00001736_0001_0001_0001	23.236	-115.004
S_00001737_0001_0001_0001	22.856	-136.574
S_00001738_0001_0001_0001	23.864	-90.18
S_00001739_0001_0001_0001	23.609	-122.854
S_00001740_0001_0001_0001	18.574	-98.929
S_00001741_0001_0001_0001	32.417	-114.907
S_00001742_0001_0001_0001	35.587	-107.245
S_00001743_0001_0001_0001	21.735	-123.747
S_00001744_0001_0001_0001	19.56	-110.532
S_00001745_0001_0001_0001	25.035	-110.017
S_00001746_0001_0001_0001	28.552	-96.679
S_00001747_0001_0001_0001	27.569	-12.595
S_00001748_0001_0001_0001	29.537	-90.54
S_00001749_0001_0001_0001	22.877	-105.465
S_00001750_0001_0001_0001	20.182	-114.692
S_00001751_0001_0001_0001	18.491	-79.894
S_00001752_0001_0001_0001	26.17	-111.599
S_00001753_0001_0001_0001	41.334	-97.097
S_00001754_0001_0001_0001	25.956	-94.315
S_00001755_0001_0001_0001	32.691	-120.081
S_00001756_0001_0001_0001	29.94	-99.302
S_00001757_0001_0001_0001	22.72	-109.509
S_00001758_0001_0001_0001	32.367	-107.229
S_00001759_0001_0001_0001	42.627	-92.431
S_00001760_0001_0001_0001	28.336	-100.49
S_00001761_0001_0001_0001	29.013	-88.828
S_00001762_0001_0001_0001	21.28	-118.373
S_00001763_0001_0001_0001	28.162	-109.764
S_00001764_0001_0001_0001	20.718	-119.604
S_00001765_0001_0001_0001	35.1	-112.223
S_00001766_0001_0001_0001	22.862	-108.59
S_00001767_0001_0001_0001	22.005	-111.776
S_00001768_0001_0001_0001	24.694	-91.179
S_00001769_0001_0001_0001	21.784	-113.851
S_00001770_0001_0001_0001	28.471	-100.941
S_00001771_0001_0001_0001	26.694	-104.7
S_00001772_0001_0001_0001	25.91	-92.563
S_00001773_0001_0001_0001	25.324	-97.938
S_00001774_0001_0001_0001	36.875	-109.893
S_00001775_0001_0001_0001	34.532	-94.692
S_00001776_0001_0001_0001	32.888	-80.517
S_00001777_0001_0001_0001	28.415	-96.854
S_00001778_0001_0001_0001	27.23	-92.74
S_00001779_0001_0001_0001	25.337	-95.632
S_00001780_0001_0001_0001	22.274	-105.717
S_00001781_0001_0001_0001	24.581	-94.021
S_00001782_0001_0001_0001	23.578	-87.058
S_00001783_0001_0001_0001	34.886	-126.914
S_00001784_0001_0001_0001	23.107	-94.893
S_00001785_0001_0001_0001	25.664	-105.175
S_00001786_0001_0001_0001	20.826	-83.174
S_00001787_0001_0001_0001	22.939	-116.758
S_00001788_0001_0001_0001	36.883	-118.865
S_00001789_0001_0001_0001	25.052	-89.738
S_00001790_0001_0001_0001	25.962	-109.639
S_00001791_0001_0001_0001	22.667	-109.93
S_00001792_0001_0001_0001	24.607	-96.695
S_00001793_0001_0001_0001	22.767	-105.038
S_00001794_0001_0001_0001	33.632	-84.767
S_00001795_0001_0001_0001	21.545	-103.442
S_00001796_0001_0001_0001	26.731	-104.121
S_00001797_0001_0001_0001	29.939	-92.988
S_00001798_0001_0001_0001	27.591	-106.481
S_00001799_0001_0001_0001	20.326	-138.712
S_00001800_0001_0001_0001	28.121	-75.033
S_00001801_0001_0001_0001	20.954	-122.468
S_00001802_0001_0001_0001	28.114	-96.022
S_00001803_0001_0001_0001	30.506	-103.951
S_00001804_0001_0001_0001	24.432	-130.272
S_00001805_0001_0001_0001	22.402	-103.328
S_00001806_0001_0001_0001	24.029	-93.415
S_00001807_0001_0001_0001	32.491	-105.838
S_00001808_0001_0001_0001	30.086	-79.228
S_00001809_0001_0001_0001	29.379	-93.231
S_00001810_0001_0001_0001	21.015	-83.356
S_00001811_0001_0001_0001	26.776	-98.941
S_00001812_0001_0001_0001	22.59	-91.976
S_00001813_0001_0001_0001	18.407	-129.653
S_00001814_0001_0001_0001	33.004	-93.152
S_00001815_0001_0001_0001	37.94	-114.564
S_00001816_0001_0001_0001	23.751	-98.308
S_00001817_0001_0001_0001	25.875	-78.905
S_00001818_0001_0001_0001	31.237	-95.218
S_00001819_0001_0001_0001	22.765	-94.182
S_00001820_0001_0001_0001	34.818	-78.135
S_00001821_0001_0001_0001	37.257	-120.08
S_00001822_0001_0001_0001	34.898	-78.493
S_00001823_0001_0001_0001	24.416	-126.203
S_00001824_0001_0001_0001	26.736	-94.174
S_00001825_0001_0001_0001	22.684	-100.247
S_00001826_0001_0001_0001	29.244	-106.897
S_00001827_0001_0001_0001	25.865	-81.381
S_00001828_0001_0001_0001	21.538	-135.494
S_00001829_0001_0001_0001	44.182	-87.283
S_00001830_0001_0001_0001	37.853	-100.902
S_00001831_0001_0001_0001	20.776	-92.947
S_00001832_0001_0001_0001	37.529	-86.104
S_00001833_0001_0001_0001	21.843	-99.951
S_00001834_0001_0001_0001	22.238	-122.603
S_00001835_0001_0001_0001	28.648	-112.817
S_00001836_0001_0001_0001	19.293	-108.808
S_00001837_0001_0001_0001	30.621	-93.645
S_00001838_0001_0001_0001	33.877	-87.716
S_00001839_0001_0001_0001	29.242	-125.237
S_00001840_0001_0001_0001	32.087	-88.622
S_00001841_0001_0001_0001	31.821	-72.683
S_00001842_0001_0001_0001	30.796	-116.906
S_00001843_0001_0001_0001	20.066	-123.678
S_00001844_0001_0001_0001	27.299	-95.976
S_00001845_0001_0001_0001	37.874	-91.659
S_00001846_0001_0001_0001	23.169	-117.201
S_00001847_0001_0001_0001	25.538	-108.39
S_00001848_0001_0001_0001	27.142	-105.187
S_00001849_0001_0001_0001	26.589	-105.458
S_00001850_0001_0001_0001	28.757	-98.373
S_00001851_0001_0001_0001	21.421	-111.646
S_00001852_0001_0001_0001	33.181	-75.618
S_00001853_0001_0001_0001	21.104	-119.519
S_00001854_0001_0001_0001	30.431	-117.705
S_00001855_0001_0001_0001	23.35	-102.898
S_00001856_0001_0001_0001	21.536	-135.871
S_00001857_0001_0001_0001	25.053	-105.991
S_00001858_0001_0001_0001	26.653	-104.408
S_00001859_0001_0001_0001	24.122	-89.516
S_00001860_0001_0001_0001	19.302	-122.908
S_00001861_0001_0001_0001	39.71	-71.758
S_00001862_0001_0001_0001	27.1	-101.587
S_00001863_0001_0001_0001	29.283	-88.77
S_00001864_0001_0001_0001	21.362	-107.689
S_00001865_0001_0001_0001	20.424	-122.031
S_00001866_0001_0001_0001	22.281	-88.213
S_00001867_0001_0001_0001	35.967	-92.133
S_00001868_0001_0001_0001	27.629	-108.237
S_00001869_0001_0001_0001	22.647	-103.904
S_00001870_0001_0001_0001	20.146	-74.349
S_00001871_0001_0001_0001	33.699	-85.59
S_00001872_0001_0001_0001	20.362	-120.394
S_00001873_0001_0001_0001	29.861	-91.649
S_00001874_0001_0001_0001	26.033	-108.684
S_00001875_0001_0001_0001	27.427	-118.606
S_00001876_0001_0001_0001	19.845	-87.977
S_00001877_0001_0001_0001	21.93	-110.789
S_00001878_0001_0001_0001	21.983	-124.182
S_00001879_0001_0001_0001	25.511	-73.409
S_00001880_0001_0001_0001	23.502	-122.047
S_00001881_0001_0001_0001	33.245	-120.51
S_00001882_0001_0001_0001	32.955	-104.471
S_00001883_0001_0001_0001	33.862	-92.894
S_00001884_0001_0001_0001	32.855	-110.137
S_00001885_0001_0001_0001	29.804	-96.578
S_00001886_0001_0001_0001	20.425	-114.096
S_00001887_0001_0001_0001	33.961	-102.058
S_00001888_0001_0001_0001	24.578	-109.966
S_00001889_0001_0001_0001	20.792	-116.767
S_00001890_0001_0001_0001	20.556	-107.777
S_00001891_0001_0001_0001	28.324	-99.65
S_00001892_0001_0001_0001	25.644	-110.779
S_00001893_0001_0001_0001	22.916	-119.887
S_00001894_0001_0001_0001	40.246	-98.174
S_00001895_0001_0001_0001	20.18	-86.557
S_00001896_0001_0001_0001	46.033	-96.24
S_00001897_0001_0001_0001	27.451	-108.797
S_00001898_0001_0001_0001	34.112	-48.736
S_00001899_0001_0001_0001	22.697	-97.882
S_00001900_0001_0001_0001	21.077	-111.415
S_00001901_0001_0001_0001	25.815	-85.1
S_00001902_0001_0001_0001	33.726	-100.201
S_00001903_0001_0001_0001	29.336	-101.413
S_00001904_0001_0001_0001	38.906	-101.573
S_00001905_0001_0001_0001	24.471	-103.511
S_00001906_0001_0001_0001	22.897	-115.815
S_00001907_0001_0001_0001	28.324	-123.448
S_00001908_0001_0001_0001	29.407	-90.639
S_00001909_0001_0001_0001	23.907	-96.503
S_00001910_0001_0001_0001	28.208	-72.696
S_00001911_0001_0001_0001	30.301	-79.44
S_00001912_0001_0001_0001	19.914	-113.254
S_00001913_0001_0001_0001	27.255	-90.526
S_00001914_0001_0001_0001	22.879	-103.372
S_00001915_0001_0001_0001	21.255	-122.194
S_00001916_0001_0001_0001	27.951	-91.918
S_00001917_0001_0001_0001	30.429	-108.051
S_00001918_0001_0001_0001	22.598	-113.509
S_00001919_0001_0001_0001	22.955	-122.388
S_00001920_0001_0001_0001	31.268	-101.384
S_00001921_0001_0001_0001	23.085	-102.077
S_00001922_0001_0001_0001	22.592	-133.062
S_00001923_0001_0001_0001	26.699	-89.2
S_00001924_0001_0001_0001	20.032	-101.584
S_00001925_0001_0001_0001	24.873	-100.721
S_00001926_0001_0001_0001	21.783	-73.312
S_00001927_0001_0001_0001	20.031	-109.755
S_00001928_0001_0001_0001	27.123	-96.478
S_00001929_0001_0001_0001	33.469	-94.647
S_00001930_0001_0001_0001	34.378	-72.144
S_00001931_0001_0001_0001	28.266	-82.561
S_00001932_0001_0001_0001	31.711	-107.166
S_00001933_0001_0001_0001	24.063	-95.17
S_00001934_0001_0001_0001	19.451	-108.582
S_00001935_0001_0001_0001	29.392	-121.574
S_00001936_0001_0001_0001	38.838	-90.653
S_00001937_0001_0001_0001	35.955	-93.907
S_00001938_0001_0001_0001	27.702	-100.175
S_00001939_0001_0001_0001	24.359	-118.036
S_00001940_0001_0001_0001	35.01	-103.406
S_00001941_0001_0001_0001	25.59	-103.82
S_00001942_0001_0001_0001	32.021	-112.845
S_00001943_0001_0001_0001	33.501	-87.233
S_00001944_0001_0001_0001	23.465	-98.914
S_00001945_0001_0001_0001	31.328	-99.343
S_00001946_0001_0001_0001	20.779	-96.174
S_00001947_0001_0001_0001	21.672	-108.66
S_00001948_0001_0001_0001	49.533	-98.974
S_00001949_0001_0001_0001	22.543	-93.412
S_00001950_0001_0001_0001	23.267	-119.18
S_00001951_0001_0001_0001	38.04	-88.334
S_00001952_0001_0001_0001	22.873	-112.079
S_00001953_0001_0001_0001	36.197	-102.961
S_00001954_0001_0001_0001	19.095	-118.817
S_00001955_0001_0001_0001	33.462	-91.221
S_00001956_0001_0001_0001	21.19	-110.92
S_00001957_0001_0001_0001	24.182	-93.634
S_00001958_0001_0001_0001	26.915	-101.065
S_00001959_0001_0001_0001	24.652	-111.653
S_00001960_0001_0001_0001	26.318	-115.289
S_00001961_0001_0001_0001	20.72	-100.409
S_00001962_0001_0001_0001	18.709	-105.171
S_00001963_0001_0001_0001	25.916	-117.159
S_00001964_0001_0001_0001	20.135	-105.977
S_00001965_0001_0001_0001	18.455	-114.689
S_00001966_0001_0001_0001	29.344	-95.519
S_00001967_0001_0001_0001	16.455	-124.803
S_00001968_0001_0001_0001	30.062	-92.618
S_00001969_0001_0001_0001	33.332	-111.053
S_00001970_0001_0001_0001	26.178	-113.848
S_00001971_0001_0001_0001	35.764	-104.27
S_00001972_0001_0001_0001	23.254	-118.972
S_00001973_0001_0001_0001	25.197	-105.889
S_00001974_0001_0001_0001	22.844	-99.016
S_00001975_0001_0001_0001	21.705	-117.145
S_00001976_0001_0001_0001	20.147	-90.103
S_00001977_0001_0001_0001	28.352	-88.171
S_00001978_0001_0001_0001	30.669	-102.746
S_00001979_0001_0001_0001	23.965	-91.954
S_00001980_0001_0001_0001	27.618	-109.831
S_00001981_0001_0001_0001	39.882	-95.442
S_00001982_0001_0001_0001	20.453	-95.831
S_00001983_0001_0001_0001	34.385	-107.862
S_00001984_0001_0001_0001	20.691	-110.757
S_00001985_0001_0001_0001	32.247	-59.415
S_00001986_0001_0001_0001	28.251	-104.603
S_00001987_0001_0001_0001	29.591	-96.926
S_00001988_0001_0001_0001	19.179	-104.181
S_00001989_0001_0001_0001	23.555	-100.318
S_00001990_0001_0001_0001	29.574	-121.381
S_00001991_0001_0001_0001	29.505	-113.46
S_00001992_0001_0001_0001	19.804	-136.403
S_00001993_0001_0001_0001	20.801	-108.655
S_00001994_0001_0001_0001	22.001	-97.511
S_00001995_0001_0001_0001	30.667	-134.294
S_00001996_0001_0001_0001	27.948	-96.985
S_00001997_0001_0001_0001	24.328	-98.217
[truncated: 3,003 more rows]

[truncated: 28 more sheets: Fig2h, Supp Fig2a, Supp Fig2e, Fig3a, Fig3b, Fig3d, Fig3g, Supp Fig3a, Fig4a, Fig4b, Fig4c, Fig4d, Supp Fig4b, Fig5e, Fig5f, Supp Fig5c, Supp Fig5d, Fig6c, Fig6e, Fig6d …]
